# Supplementary material for: A high-throughput genetic screen identifies previously uncharacterized Borrelia burgdorferi genes important for resistance against reactive oxygen and nitrogen species
Source: PLoS Pathog. 2017 Feb 17;13(2):e1006225. doi: 10.1371/journal.ppat.1006225 (PMC5333916; doi:10.1371/journal.ppat.1006225)
Supplement: S1 Table — Tn mutants were removed from the analysis if they were not represented by at least 10 sequence reads in both untreated libraries. Zeroes in the treated samples were changed to 1 before calculating frequency (frequ.) ratios. Blank cells indicate that a particular Tn mutant was not detected or did not meet the inclusion criteria under a particular condition. Duplicate sequences (i.e. those that are present multiple times in the genome and thus cannot be mapped to a specific locus) are shaded in gray. (XLSX) [file ppat.1006225.s005.xlsx]

## Sheet: Sheet1
S1 Table. Frequency ratios of individual Tn mutants after exposure to 2.5 mM DEA/NO, 10 mM TBHP, or 0.25 mM H2O2. Tn mutants were removed from the analysis if they were not represented by at least 10 sequence reads in both untreated libraries. Zeroes in the treated samples were changed to 1 before calculating frequency (frequ.) ratios. Blank cells indicate that a particular Tn mutant was not dete…
Reference	Position of Tn insertion	Locus	Gene	Strand	DEA/NO Frequ. Ratio (Replicate 1)	DEA/NO Frequ. Ratio (Replicate 2)	TBHP Frequ. Ratio (Replicate 1)	TBHP Frequ. Ratio (Replicate 2)	H2O2 Frequ. Ratio (Replicate 1)	H2O2 Frequ. Ratio (Replicate 2)	Sequence	Product	Note
chr	604	BB_0001		+	0.52684	0.505176	2.67676	2.09736	1.67133	1.58942	GTATTTACTATAAATTATCGACTTCTTTTAAAGAATTTATCCTTTTAGATC	hypothetical protein
chr	1084	BB_0002		+	1.23407	0.450637	1.05704	1.30635	1.34654	2.14497	GTTGTTCCCCCTAATCCAGGAAAATGTTTGATTGCCGAAAATACTCCATTA	beta-N-acetylhexosaminidase	identified by match to protein family HMM PF00933
chr	12769	BB_0014	priA	-			0.904937	1.66137			AGTTGAATGATAATGCTCAACCATATTTTATTATGCCTTTTATTATTTTTA	primosomal protein N	identified by match to protein family HMM PF00270; match to protein family HMM PF00271; match to protein family HMM PF04851; match to protein family HMM TIGR00595
chr	13368	BB_0014	priA	+					1.76208	1.29636	AAATTTATGAATATAACTCCAAAGTTCCAAATTCTGATAAAAATTTAATAT	primosomal protein N	identified by match to protein family HMM PF00270; match to protein family HMM PF00271; match to protein family HMM PF04851; match to protein family HMM TIGR00595
chr	15794			+	1.27187	0.990411	0.244189	0.0554984			GAATTCAAGTAAATTACTAGCTTGTAGCTTAAAAGTGGCTCTAACATTAAG
chr	15805			+	1.28821	1.27301	0.501626	0.186503	0.475052	0.298194	AATTACTAGCTTGTAGCTTAAAAGTGGCTCTAACATTAAGATGAAAAAGAA
chr	15914			+	1.10266	0.837133	0.156121	0.205569	0.193182	0.178335	ATAAAAAAATTAAAGACTATAACTAAAAATCCTAAATTAATATTTGATAGC
chr	15930			-	1.09124	1.16281	0.24896	0.223212	0.303416	0.212316	GTCTTTAATTTTTTTATTAGTATTAGTAATAATAGTTTGAGTTTTTTTTTA
chr	15935			+	1.35859	1.6814	0.202963	0.0433158	0.0995958	0.0257214	ACTAAAAATCCTAAATTAATATTTGATAGCACAATACAAATAACTTTAGGA
chr	15939			+	1.39525	1.3099	0.350631	0.084569	1.11215	0.0385821	AAAATCCTAAATTAATATTTGATAGCACAATACAAATAACTTTAGGATCTG
chr	15977			+	0.589033	1.02342	0.0610473	0.317134			ACTTTAGGATCTGCGCTAATGGCAATTTCCACCAATGTTTTGTATATTCCT
chr	16023	BB_0017		+	1.52163	1.43352	0.261536	0.250768	0.247876	0.279606	TTCCTCATGGACTTCTTAGTGGGGGAATTGGGGGCATTTCATTAATGCTAC	hypothetical protein	identified by match to protein family HMM PF02588
chr	16082	BB_0017		-			0.488379	0.411501			ATAGGTAATGTAGCATTAATGAAATGCCCCCAATTCCCCCACTAAGAAGTC	hypothetical protein	identified by match to protein family HMM PF02588
chr	16167	BB_0017		+	0.940532	1.01767	0.338241	0.480031	0.344058	0.303944	TAATTCAAAGTTGGATTTCAATGGGATTATATTCTATTATCATAAACCACT	hypothetical protein	identified by match to protein family HMM PF02588
chr	16198	BB_0017		+	0.603261	0.427441	0.793615	0.104468	0.298787	0.427371	TTCTATTATCATAAACCACTCCCAGTTTTTACAAAATAAAATACATCTTAA	hypothetical protein	identified by match to protein family HMM PF02588
chr	16241	BB_0017		+	1.08213	0.950596	0.252495	0.616837	0.0663972	0.753696	CATCTTAATGATATGATGCTTGTATCAATACTAGCTGGACTTATTTCTGGA	hypothetical protein	identified by match to protein family HMM PF02588
chr	16245	BB_0017		-	1.14916	1.88276	0.023073	0.210706	0.638435	0.0829226	AGATGTATTTTATTTTGTAAAAACTGGGAGTGGTTTATGATAATAGAATAT	hypothetical protein	identified by match to protein family HMM PF02588
chr	16265	BB_0017		+	1.58537	1.36379	0.0538739	0.124703	0.510533	0.118438	TCAATACTAGCTGGACTTATTTCTGGACTTGGGCTTGGGCTAATATTTAAG	hypothetical protein	identified by match to protein family HMM PF02588
chr	16271	BB_0017		+	0.97125	0.745404	0.380918	0.621582	0.307694	0.270895	CTAGCTGGACTTATTTCTGGACTTGGGCTTGGGCTAATATTTAAGGGCAAA	hypothetical protein	identified by match to protein family HMM PF02588
chr	16341	BB_0017		-	1.04793	1.20079	0.307959	0.206838	0.163055	0.232477	TCTGATCCCCCTGAAGATCCTTTGCCCTTAAATATTAGCCCAAGCCCAAGT	hypothetical protein	identified by match to protein family HMM PF02588
chr	16350	BB_0017		-	1.67352	2.25093	0.0203491	0.183719			GCAATTATATCTGATCCCCCTGAAGATCCTTTGCCCTTAAATATTAGCCCA	hypothetical protein	identified by match to protein family HMM PF02588
chr	16359	BB_0017		-	1.07741	3.21884	0.192149	0.452365			ATGATCATAGCAATTATATCTGATCCCCCTGAAGATCCTTTGCCCTTAAAT	hypothetical protein	identified by match to protein family HMM PF02588
chr	16407	BB_0017		+	1.18298	0.976559	0.725591	0.144201	0.20288	0.598319	ATCTTGTGGTATTAATACTTGCAACCTTTTTCTTTAATATTGAAATCGCTC	hypothetical protein	identified by match to protein family HMM PF02588
chr	16461	BB_0017		-	1.12224	0.763691	0.189925	0.631828	0.149394	0.176375	TAAAGAGCGATTTCAATATTAAAGAAAAAGGTTGCAAGTATTAATACCACA	hypothetical protein	identified by match to protein family HMM PF02588
chr	16469	BB_0017		+	1.06154	1.09082	0.434683	0.259137	0.350957	0.301219	ATAGCATCATTTGTAACATCTATCATGACAGATAAAACAAGTACTGGATTT	hypothetical protein	identified by match to protein family HMM PF02588
chr	16472	BB_0017		+	1.3875	2.13319	0.515816	0.0739979			GCATCATTTGTAACATCTATCATGACAGATAAAACAAGTACTGGATTTGGC	hypothetical protein	identified by match to protein family HMM PF02588
chr	16610	BB_0017		-	1.11742	1.10315	0.368007	0.260303	0.366932	0.300277	TTAATGTAGCGGCTAATTTTAACTTGTTTGTAAGAAGATAAGCAATTTCTT	hypothetical protein	identified by match to protein family HMM PF02588
chr	16655	BB_0017		+	1.03341	0.9997	0.228713	0.128523	0.252369	0.234664	TTTATAGTAGTTCCAATAATGCGTTTATCAAGAATTAAATATATATCACAA	hypothetical protein	identified by match to protein family HMM PF02588
chr	16659	BB_0017		+	1.06413	1.1458	0.214585	0.195732	0.278514	0.226783	TAGTAGTTCCAATAATGCGTTTATCAAGAATTAAATATATATCACAAAAAG	hypothetical protein	identified by match to protein family HMM PF02588
chr	16661	BB_0017		-	0.863561	0.948467			0.215606	0.188457	CTATAAATACTATAGTTTTTTCTGTTCCTGCCCAAGCACCTTTTCCGTCTA	hypothetical protein	identified by match to protein family HMM PF02588
chr	16664	BB_0017		+	0.417535	1.71671	0.205633	0.0683058			GTTCCAATAATGCGTTTATCAAGAATTAAATATATATCACAAAAAGTTGAT	hypothetical protein	identified by match to protein family HMM PF02588
chr	16689	BB_0017		-	1.17536	0.673841	0.211827	0.777838	0.648882	0.194941	ATTCTTGATAAACGCATTATTGGAACTACTATAAATACTATAGTTTTTTCT	hypothetical protein	identified by match to protein family HMM PF02588
chr	20053	BB_0021	queA	-	0.192708	0.455054	2.08375	0.542651	1.92552	1.51522	TAGATATTAGTTGTGAATTATTTTAATATTTAATTTATGATAAAGGCTTAT
chr	20058	BB_0021	queA	+	0.560071	0.5055	0.972734	0.947491	0.480675	0.321456	TTATTTAGAATTAACATAGCATCACCATAAGAAAAAAATTTATAACCTTTA
chr	20113	BB_0021	queA	+	0.884191	0.12005					TAGCTTCTTCATAAAAACTAAACACAAAATCTTTGCCTGCAAATGAAGAAA
chr	20314	BB_0021	queA	-	0.225371	1.00665	1.27989	1.00426	1.10019	1.33226	GAGTCATCTTATGATAATAACCTTAAGAAATTTAAAACAGGTCAGCAAAGT
chr	20888	BB_0021	queA	+	0.423415	0.904289	1.69647	3.90709	1.51386	1.13562	TTCTTGATTTTCTAGCTTTTGAGTTATTAAAAATATTACTATTTATATATT
chr	20933	BB_0021	queA	+	0.661689	0.38516	1.02283	0.955133	0.754025	0.704956	TATATTTTAAAATATTGTTTACAGAATTTTTATGGTAAATTTTTTGCAATT
chr	21111	BB_0022	ruvB	-			0.0813965	0.832476			AACTTAGAGATGAAAGAGGATGGTCTTAATGAAAACCAAAGAGTTTCATTT	Holliday junction DNA helicase RuvB	identified by match to protein family HMM PF00004; match to protein family HMM PF05491; match to protein family HMM PF05496; match to protein family HMM PF07728; match to protein family HMM TIGR00635
chr	21233	BB_0022	ruvB	-	0.523355	0.557516	0.670184	1.16034	1.85717	1.20238	TTTCTGTAGGAGAAACAGCAGATTCTCTTGAAGACTTTTATGAGCCTTATT	Holliday junction DNA helicase RuvB	identified by match to protein family HMM PF00004; match to protein family HMM PF05491; match to protein family HMM PF05496; match to protein family HMM PF07728; match to protein family HMM TIGR00635
chr	21547	BB_0022	ruvB	+	0.777676	0.809963	1.34044	1.43347	3.00893	2.45585	AAGTTCAAATCTTGCAGTAATTCCAAATCTCGCATAAAGTGGAGATGTTAC	Holliday junction DNA helicase RuvB	identified by match to protein family HMM PF00004; match to protein family HMM PF05491; match to protein family HMM PF05496; match to protein family HMM PF07728; match to protein family HMM TIGR00635
chr	22001	BB_0022	ruvB	-	0.879939	0.721664	1.42736	1.2427	1.39064	1.17273	AAGGTCAGGTTAATGTTAAAGAAACCCTTAGTATTTTCATAAGAGCTTCTA	Holliday junction DNA helicase RuvB	identified by match to protein family HMM PF00004; match to protein family HMM PF05491; match to protein family HMM PF05496; match to protein family HMM PF07728; match to protein family HMM TIGR00635
chr	22025	BB_0022	ruvB	-	0.836351	0.69307	1.23278	1.0536	1.47445	1.40145	GGCCTAAAGTTTTTGAAGATTTTAAAGGTCAGGTTAATGTTAAAGAAACCC	Holliday junction DNA helicase RuvB	identified by match to protein family HMM PF00004; match to protein family HMM PF05491; match to protein family HMM PF05496; match to protein family HMM PF07728; match to protein family HMM TIGR00635
chr	22466	BB_0023	ruvA	+	0.790162	0.606526	1.37432	0.996686	1.07861	1.08759	TATTGGATAACACTCTTAAAGCGGCCCTTGGGCCTACTCCGCTTACTCCAA	Holliday junction DNA helicase RuvA	identified by match to protein family HMM PF01330; match to protein family HMM TIGR00084
chr	22468	BB_0023	ruvA	+	0.759993	0.584196	1.69835	1.04772	1.4252	1.2943	TTGGATAACACTCTTAAAGCGGCCCTTGGGCCTACTCCGCTTACTCCAATA	Holliday junction DNA helicase RuvA	identified by match to protein family HMM PF01330; match to protein family HMM TIGR00084
chr	22600	BB_0023	ruvA	+	0.60671	0.774337	1.42457	1.0461	1.58477	1.29184	AATAACTCAACTTTGTCTGACAAATTAAAATTAGCAAGGCAAAATGCACTA	Holliday junction DNA helicase RuvA	identified by match to protein family HMM PF01330; match to protein family HMM TIGR00084
chr	22797			-	0.598921	1.68316	1.49402	1.33627	1.30605	1.20273	AGGCTTTTGCTTTAAATTGTTGAATGTTTCTGTGTAATATAATTTATAATT
chr	22856	BB_0024		-	0.543491	0.924454	1.0153	1.33647	1.49043	0.956983	ATTAATTGAAAATAGCTATTTAAAAATTGATTTTTCATTTAGTGTCCTTTT	hypothetical protein
chr	23008	BB_0024		+	0.419676	0.790424	0.825593	1.7664	0.703029	0.962282	TTCATAGGATCTGGAAGCACTTTTGCATACTTTGTAACAAAAAACAGAAAA	hypothetical protein
chr	23099	BB_0024		+	0.526423	0.434568	1.15435	0.998972	1.10978	0.312515	TTGATTATTGGGATAATAAACTCTACATATCTTCTGTCGATAAAATATATG	hypothetical protein
chr	23185	BB_0024		-	0.838599	1.01399	6.64825	0.789311	1.83155	1.6941	TGCTTTTATTAATTTCTTCTTTTACATTTTTAACTACATATATTTTATCGA	hypothetical protein
chr	23207	BB_0024		+	0.486842	2.0951	5.95822	0.548455			CATGGAAAATGCAAATTTTTGCACTTTTGCCAAAAAATAATTCTCAAATGC	hypothetical protein
chr	23630	BB_0024		+	0.604951	0.58205	1.33817	1.00189	1.74899	1.251	TTTACGAACTTCCCGCACATGTAGCTCCACTTGGAATACACTTTTACCGGG	hypothetical protein
chr	23700	BB_0024		-	0.724073	0.614675	1.20703	1.16586	1.47033	0.999004	TTCTTTTGGAAAGTTATTTCCCCGGTAAAAGTGTATTCCAAGTGGAGCTAC	hypothetical protein
chr	23719	BB_0024		-	0.578125	0.596541	0.935134	1.56737	1.72901	1.11233	TGAATAATTTATTTATGTATTCTTTTGGAAAGTTATTTCCCCGGTAAAAGT	hypothetical protein
chr	23934	BB_0024		+	0.519475	1.05536	1.11433	1.42658	0.964834	2.04836	CAGAGTTTACTACGAAAAGATTTAAATAAAACTAACTTAATTCTTCTGGGA	hypothetical protein
chr	24099	BB_0025		+	0.346875	0.0990411			0.314513	0.0440938	AAGCTATCTCTGCCACCTCTTCTTTAAATTTGGTTTTCAAAAAAGATAAAA	hypothetical protein	identified by match to protein family HMM PF01709; match to protein family HMM TIGR01033
chr	31540			-	0.653533	0.242931	2.42505	2.09661	1.79272	2.0203	TTACAAAAATGGGTGATTGCAATTCTGTATTGCAATTGCTCAATTGTAATT
chr	40220	BB_0040	cheR	-	0.507581	0.719009	1.05182	1.05825	1.19895	0.910785	TAAGGCTCTTCACCACTTGAACAGCCAGCTGACCATATTCTAATTTCTGAG	chemotaxis protein CheR	identified by match to protein family HMM PF01739; match to protein family HMM PF03705
chr	41270	BB_0042	phoU	-	0.750238	1.19736	0.465838	0.364704	1.59353	0.404059	GATGATTATCAGTACGATATTGAAGATTTGTGCGGAAGAATAATTGCAACT	phosphate transport system regulatory protein	identified by match to protein family HMM PF01895; match to protein family HMM TIGR02135
chr	41593	BB_0043		-	0.459014	0.719699	1.58791	0.99977	0.79543	0.739443	TTTGTTGGGAAAACTTTATGAGTCTGAGAGCAAGCATAAAGATTTTTTAAA	hypothetical protein
chr	42354	BB_0043		+					0.927271	0.123463	CACTAATATCTACCTCTCCACTACTAAAATCAAGCTCATACGAATCGTCTT	hypothetical protein
chr	42362	BB_0043		+	0.410282	0.700118	0.673171	0.625619	0.867447	0.242516	TCTACCTCTCCACTACTAAAATCAAGCTCATACGAATCGTCTTGACTTATA	hypothetical protein
chr	42996	BB_0045		+	0.0578125	0.720299					TTACTAAGAGTTGGAACTTTTTACCCAATTCTCTTAAAAGTAAAGAAAGTT	P115 protein	identified by match to protein family HMM PF02463
chr	43859	BB_0045		+	0.384508	0.584089	1.28107	0.910578	1.8724	1.57934	CCATCTATAAGTTTAATTTCATCCAAATTTTTAAACTTAGAAAGCTCTATA	P115 protein	identified by match to protein family HMM PF02463
chr	44184	BB_0045		+			4.5286	1.50956			ATATATGCTCTTTTAATAAAACAAACTCTTCTGATTTGGCACTCCTTAATA	P115 protein	identified by match to protein family HMM PF02463
chr	45429			-	0.577411	0.685448	1.60066	1.75484	1.16985	0.96562	AAATATTTTTATTTATTATAATATGAAATTGTAGATTTATCAGTAATTGGT
chr	45613	BB_0046	rnhB	-	0.850825	0.575382	1.99259	1.59647	1.76312	0.902074	TGAGTTTTCAAGTATTAATGAGGATAGGTACTCTCTTTTTTCTTTTTTTAG	ribonuclease HII	identified by match to protein family HMM PF01351
chr	45660	BB_0046	rnhB	-	0.644203	0.713298	1.2341	1.11151	1.63861	1.37559	TTTATTTTTTCTATTGTTATATTTGAAATTTCAGCAAATGCATAATATGAG	ribonuclease HII	identified by match to protein family HMM PF01351
chr	45663	BB_0046	rnhB	+					1.59353	0.339522	TTCACAACGCATCCCTTCTTGCAATGCAAACTGCATACGAAAACCTAAAAT	ribonuclease HII	identified by match to protein family HMM PF01351
chr	45737	BB_0046	rnhB	+	0.729983	0.36067	1.14818	0.942931	0.623257	0.920182	GATGGCAAATTTGTACCCAAAATAACAGCAAAAAATGTTAAAGCAATAATT	ribonuclease HII	identified by match to protein family HMM PF01351
chr	45865	BB_0046	rnhB	-			0.586055	0.0887975			TTTATCCATTAGTTTGTCTCTTTTAACTTTAGCAATAATTGAAGCAGCTTT	ribonuclease HII	identified by match to protein family HMM PF01351
chr	47140			+					0.651203	0.0474856	AATCAAATATCAGTAAAAGGTAATTTTATGTTTAATGAATTTTTATGGTTT
chr	47204	BB_0050		+	0.65625	0.583393	0.664738	0.564498	0.608994	0.194339	CCACTTATTCATTTTTGATTATTGTATCCATTTTTTTTAAAAAAAACGGAT	hypothetical protein	identified by match to protein family HMM PF02592; match to protein family HMM TIGR00697
chr	47284	BB_0050		-	0.609857	0.699327	0.478621	0.429108	0.46858	0.404689	TAATAATTGCTACTGCAACCCATGCAAATAATCCGTTTTTTTTAAAAAAAA	hypothetical protein	identified by match to protein family HMM PF02592; match to protein family HMM TIGR00697
chr	47302	BB_0050		-	0.703975	0.563206	0.456848	0.339226	0.495264	0.478437	AAACTTGAATGTTTGCTATAATAATTGCTACTGCAACCCATGCAAATAATC	hypothetical protein	identified by match to protein family HMM PF02592; match to protein family HMM TIGR00697
chr	47348	BB_0050		-	0.500818	0.673702	0.253143	0.303119	0.445313	0.504642	ATGTTGCCCAATGTAGCATTAATTCCAAATATTGTAATTTGTTTTAAAACT	hypothetical protein	identified by match to protein family HMM PF02592; match to protein family HMM TIGR00697
chr	47367	BB_0050		+			0.30845	0.388489	0.263636	0.092597	CATTGCAACAGACATGCTCTCAGAATTTTATGGAGAAAAAACTTCAAAAAA	hypothetical protein	identified by match to protein family HMM PF02592; match to protein family HMM TIGR00697
chr	47823	BB_0050		+			0.022199	0.0887975			TATAAAACTTGAAAAATGAAAAAGTTATTTGCAAGAATAAAAAACTTTATC	hypothetical protein	identified by match to protein family HMM PF02592; match to protein family HMM TIGR00697
chr	47954	BB_0051		-	0.15767	0.625523	0.304444	0.0832476			AATAGAAACATTCCTGTCCACAAGCTTAAATCAAACATATCCTTATTCATA	hypothetical protein	identified by match to protein family HMM PF02592; match to protein family HMM TIGR00697
chr	47956	BB_0051		-	0.590693	1.83226	0.281819	0.243477	0.177601	0.347613	TAAATAGAAACATTCCTGTCCACAAGCTTAAATCAAACATATCCTTATTCA	hypothetical protein	identified by match to protein family HMM PF02592; match to protein family HMM TIGR00697
chr	47957	BB_0051		+	0.184402	1.13897	0.457742	0.302606	0.390229	0.427862	TATATACAGCATTGGGAATTCTTTACCGATTTTTTGGAAAATCTGGGCTTT	hypothetical protein	identified by match to protein family HMM PF02592; match to protein family HMM TIGR00697
chr	48047	BB_0051		+	0.50875	0.3284	0.639945	0.623258	0.429554	0.305067	TAATATTAAGAAATTTAAAAATATTTGGAATGTCCTTAAATTTATCAGGCA	hypothetical protein	identified by match to protein family HMM PF02592; match to protein family HMM TIGR00697
chr	48216	BB_0051		-	0.381881	0.77032	0.564548	0.425865	0.909353	0.242985	AAGCATAATTGTAAAAGTTATGTTTAGCAAAAGACTCAATACCACGGATTT	hypothetical protein	identified by match to protein family HMM PF02592; match to protein family HMM TIGR00697
chr	48229	BB_0051		-					0.0331986	0.864238	GTATCGTAAAATAAAGCATAATTGTAAAAGTTATGTTTAGCAAAAGACTCA	hypothetical protein	identified by match to protein family HMM PF02592; match to protein family HMM TIGR00697
chr	48467	BB_0051		-					0.362167	0.0188973	TTTATAGATATTGAAACTAGAAAATTAGCCAGATATCCAGAAATTAGTCTT	hypothetical protein	identified by match to protein family HMM PF02592; match to protein family HMM TIGR00697
chr	48479	BB_0051		+	0.341188	1.74501	0.288224	0.580599	0.371824	0.422725	AATTCTACCCTGAAACAAAAAATATCGAACTTACAAAAGGCTCTCTAATTA	hypothetical protein	identified by match to protein family HMM PF02592; match to protein family HMM TIGR00697
chr	48541	BB_0051		-	0.362407	0.242101	0.509613	0.424684	0.375289	1.93612	TTATTAATGTAATAATTAGAGAGCCTTTTGTAAGTTCGATATTTTTTGTTT	hypothetical protein	identified by match to protein family HMM PF02592; match to protein family HMM TIGR00697
chr	48544	BB_0051		+	0.546499	0.679321	0.420647	0.245031	0.528861	0.337555	ATTGCAATCGATACCATTTTTTACCTATTTATAAATTCTTGGAAAAAAATA	hypothetical protein	identified by match to protein family HMM PF02592; match to protein family HMM TIGR00697
chr	49326			-	0.515778	0.585778	1.98943	1.12462	0.983057	0.865744	AGAAATAGTTTGCAATTTGAAATATATTAAAGGACTGATTTGTTATTTTTG
chr	49717	BB_0053	ung	+	0.679316	0.60264	0.974553	1.20511	0.551309	0.541999	CAATTTTAACAGTCGAAGAAGGCAAACCTTCTTCTCACAAAGCTATTGGGT	uracil-DNA glycosylase	identified by match to protein family HMM PF03167; match to protein family HMM TIGR00628
chr	50110			+	2.81836	0.990411	1.42554	0.706755	1.10461	1.98114	AATTATTTTTCTTTCAAATTGTTTTCTTTAATTTCATTAATATTAGCATCT
chr	65791	BB_0071		-	0.530466	0.6062	1.15697	0.887975	0.205643	0.0674796	TAAAAAACCTAAAAAACGCACCATTTATTTTTTCCTATGCTAAAAATAGCA
chr	66472	BB_0071		-	0.528571	0.687786			1.79272	1.17851	TAGAGCTGTGAATGTAAATAAAAATAGTAAGTGTTTTATTTTTGTCATTAG
chr	66781	BB_0071		+	0.389233	0.439187	1.24586	2.70032	1.15498	1.14528	CTTTGATTATTTAAATCCTAATAACATTTATATAATGCTGGGATACAACAA
chr	69921	BB_0073		+	2.3125	0.848924	2.53429	0.0924974			AGAACAACGGATTTTTTGAAGGATTAGAAATACTTATTCTATCTGCACTTG	hypothetical protein
chr	79459			+			0.0751352	4.35108			TAATAATTAAAAGCTAAAAATTAAAACAAAGGAATTTATAAGAATAATGGA
chr	81398	BB_0085		-	0.559813	0.721043	1.06315	0.936028	0.996956	0.853926	GTTCTCCTTAAAGGCTTATAGCTTTCCAAACTATCTTTTAATGATTTGTAT	hypothetical protein
chr	81401	BB_0085		+	0.607031	1.73322	1.38374	2.03905	1.11547	0.491921	TCAGATGAAAATCTATTCACACTCATCAATCGGATATGAAGGAGAACTAAT	hypothetical protein
chr	81970	BB_0086		-	0.512377	0.514011	0.998069	0.905806	1.3711	1.00313	ATATAATCTTTTTCAATTATTGATTGGGGTTTAGTATTTGTTCTTGGGGGG	hypothetical protein	identified by match to protein family HMM PF01078; match to protein family HMM TIGR00368
chr	81973	BB_0086		+	0.558775	0.546309	0.994636	0.94937	1.57256	1.25094	TAGATTATGACTTTAAAAACATAAAAGGACAACAAAGAGCAAAAAGAGCAA	hypothetical protein	identified by match to protein family HMM PF01078; match to protein family HMM TIGR00368
chr	82314	BB_0086		-	0.147159	0.0521269					AAAATAATATTCCGTTGTGGGCAAGAGACACTTCCCCAGGTAAAGGATTGG	hypothetical protein	identified by match to protein family HMM PF01078; match to protein family HMM TIGR00368
chr	84019			+	0.555733	0.610397	2.79644	2.54091	3.72474	1.97835	CCTTTAAAAATTAAAAACAAATTTAATTATCATTGGATTTTAGAACCGCAA
chr	95444	BB_0098		-	0.481771	0.457113	0.925349	0.514091			GTAATTCGTGCTAATGAAATTTATTCATCTCAAAAAACAGAAATTAATGAA	recombination and DNA strand exchange inhibitor protein	identified by match to protein family HMM PF00488; match to protein family HMM PF01713; match to protein family HMM TIGR01069
chr	95635	BB_0098		-	0.583333	0.632763	0.584453	1.1711	1.2983	1.0308	ATTCTTATGTTTTAATATCAACTCATTATAATGCTCTTAAATATTTTGCAT	recombination and DNA strand exchange inhibitor protein	identified by match to protein family HMM PF00488; match to protein family HMM PF01713; match to protein family HMM TIGR01069
chr	95962	BB_0098		+			0.012364	0.00739979	1.11088	0.0356142	ATTACAACACGATTCTCAGCAGGAGTAAAAGTTATTGCCTTTGAATCCTTT	recombination and DNA strand exchange inhibitor protein	identified by match to protein family HMM PF00488; match to protein family HMM PF01713; match to protein family HMM TIGR01069
chr	96334	BB_0098		+	0.488884	0.793222	1.14603	1.24129	1.19246	1.2207	GACTTAAGAGCAAGGGTATATTTATTCGATTTATAACAAACAAAATTAGAA	recombination and DNA strand exchange inhibitor protein	identified by match to protein family HMM PF00488; match to protein family HMM PF01713; match to protein family HMM TIGR01069
chr	96794	BB_0098		-	0.417464	0.839407	0.920406	0.672532	1.04067	0.966942	AGTCTGATTAGAATGCTTTTTGAAAGTTGCAAAGGATATCCAAATTCTTTT	recombination and DNA strand exchange inhibitor protein	identified by match to protein family HMM PF00488; match to protein family HMM PF01713; match to protein family HMM TIGR01069
chr	100459	BB_0102		+	0.337666	0.545566	1.28199	0.686924	1.80039	0.400793	TACATACAAAAATCAAAAAAAATTAATTACCCCAACAGAAATTTAGGCAAT	hypothetical protein
chr	100508	BB_0102		-	0.722656	0.655419	1.63988	1.62055	1.89855	0.990572	TTGCCTAAATTTCTGTTGGGGTAATTAATTTTTTTTGATTTTTGTATGTAT	hypothetical protein
chr	100723	BB_0102		-	0.712041	0.756413	0.661317	0.634693	0.106099	0.0140654	TTAAAGTGTATCCCTTTGTTTTTAGCATTTTAATTATTATTCCTAGATTAT	hypothetical protein
chr	108273			+	0.359722	1.38658	0.488379	0.443987	0.199192	0.231492	TTTAATAAACAAGCTAAAATGTTATAATTTTAAAATGCGGTTTAAAAAAAT
chr	108498	BB_0110		+	0.806475	0.625283	1.18587	1.48606	0.536532	0.672677	TGTTTCAAAATACAATTTTATAATAAATTTAGAAGCACACATGTTAACCTA	hypothetical protein
chr	109399	BB_0110		-	0.512263	0.729777	2.06843	1.60945	0.511438	1.90067	GGTAAGGATTGAATGTTTTTTGTGGTAAAAATTCATACATGATGCCTGATG	hypothetical protein
chr	109402	BB_0110		+	0.380588	0.499633	1.80006	1.5772	1.40363	1.17046	ATTTCGGGATTATTTTTTGCCTATAATCAAAACAATAAAGATATCAAAAGC	hypothetical protein
chr	109566	BB_0110		+	0.677232	0.916657	2.14887	1.14257	2.51361	0.930379	TTCAAAAGTTAACTATATTCCTATAGCTTATAACTTAGATGAAAAAAAATT	hypothetical protein
chr	109591	BB_0110		+	0.667694	0.379658	2.70487	0.532785	0.186742	1.743	GCTTATAACTTAGATGAAAAAAAATTAGAAAAACATTCTATTAACTTTAAT	hypothetical protein
chr	109675	BB_0111	dnaB	-	0.144531	0.660274					GTTGTTATTTAACGACTATTCCAATTCCTAAATAATTAAAGTTAATAGAAT	DNA helicase	identified by match to protein family HMM PF00772; match to protein family HMM PF03796; match to protein family HMM TIGR00665
chr	113729	BB_0116		-	0.477917	0.447283	0.0336813	1.77595			TGTTTGGACTGCCCGGAGCAGCATTAGGGGTTTACAAGGGTATTGTTCATG	pts system, maltose and glucose-specific iiabc component	identified by match to protein family HMM PF00367; match to protein family HMM PF02378
chr	114470	BB_0116		-			1.15848	3.90709			GTATTGTTTATGTTGATAAAATTTTTATTCAAAATGTTTTAGGCTTAATGA	pts system, maltose and glucose-specific iiabc component	identified by match to protein family HMM PF00367; match to protein family HMM PF02378
chr	114678			-	0.250521	1.91892					AGTAAAGTTTTTTTTTGCAAAAAAAGCTTTATAATAAAATAGTGTTTGCTG
chr	114972	BB_0117		-	0.212372	0.854472	1.54886	1.25124	1.66928	2.1165	AATCTTTTTTCTTAAGAGTAGATATTGTAACAAGAATTGTTGTTCCAATGA	hemolysin III	identified by match to protein family HMM PF03006; match to protein family HMM TIGR01065
chr	115014	BB_0117		-	0.622596	0.122778	3.27911	2.0508	1.45125	0.485032	GGGTCATTGAAAATCCGTAAATCAAGAATACAACTACATGTAAATCTTTTT	hemolysin III	identified by match to protein family HMM PF03006; match to protein family HMM TIGR01065
chr	115017	BB_0117		+	0.460027	0.749552			0.392347	1.92317	TTATATGTAATGAGCACTCTTTACCACATATTCCCAAAAGGAAGTAAAATA	hemolysin III	identified by match to protein family HMM PF03006; match to protein family HMM TIGR01065
chr	120706			-	0.846902	0.568461	1.05607	1.68783	2.10467	1.49771	TTTTTAATGAGGTGGACTTATTAATTGGATTGTTTTATTATATTCTTATAA
chr	131253			+	0.244053	0.368058	3.39392	2.61107	1.61235	1.31773	TATTATAATATTAAAAAGAAAATTGTGGAGTCAAATTCTAGCTATATGGAA
chr	132171	BB_0134		-	0.873087	0.518787	3.01907	0.0918595	0.0569119	0.308657	TTGATGGATCTTTTTTAATATCTTTTAGGTTTAGATGTTCATTAAAGCTAA	hypothetical protein	identified by match to protein family HMM PF07719
chr	132234	BB_0134		-	0.374081	0.526156					TGTTATCTTTTTTTTCGATATTATTTACTACTCCTTCCCATTTTACATACA	hypothetical protein	identified by match to protein family HMM PF07719
chr	137924	BB_0138		-	0.780976	0.430942	1.98142	1.32113	0.625369	1.09654	AAATATTTTTTTAAACTTTGTTTTGATTTTTTAGGTTTTTATTAATTGATC	hypothetical protein
chr	139215	BB_0140		-	0.787385	0.54428	0.929377	1.33563	1.92552	0.34411	CATTTTCTTGCAGGAGAAAAGCTTTCTATTTTTGCTGCAATTGGTATGCTT
chr	139298	BB_0140		-	2.36277	0.462192	1.10279	0.389622			TGGCTTCTCAATTTGAATCTTTTTTAAAACCCTTTATTATTATTTTTACAA
chr	139328	BB_0140		-	0.617576	0.517251	1.27154	1.46499	1.28746	1.46188	TGATGGCTATTATTGTTGTGTTTGGTATTATGGCTTCTCAATTTGAATCTT
chr	139335	BB_0140		-	0.54079	0.929359	2.00212	1.52383	2.48232	1.74337	ATCATTATGATGGCTATTATTGTTGTGTTTGGTATTATGGCTTCTCAATTT
chr	139375	BB_0140		+	0.817349	0.565949	1.02685	1.30134	1.35166	1.82001	TTCTCCTTCAACCTTAAGAGTTATGCCTTCTTTATGGGGCACCTTATTATT
chr	139421	BB_0140		+			1.78115	1.91616			TTATTAATAAAATCTACAACTTTTGCGGTTACTTGGGTTAAATTATCATCT
chr	140094	BB_0140		+	0.469107	0.603909	1.30759	0.680781	1.45705	0.900601	TTCTATCAGCACGCAAAGTAGCAATAATACTTTTATATCCTTTAGCCTCAC
chr	140120	BB_0140		+	0.630682	0.247603			1.99192	2.25453	ATACTTTTATATCCTTTAGCCTCACTTTTTACAATTTCTAAAAATCTATTA
chr	141502	BB_0140		+	0.366146	0.212231	0.762347	0.608897			TCTTTTAAGCTCAGAAACTGGCCTTACAGAATTAATAACAATTTCCATTAC
chr	141724	BB_0140		+	0.470006	0.552	0.663763	0.813696	0.567277	0.279614	TATATTTTTTAAATTCTTTACCGAACTCAAGCCACTCTCAAGGACTCTAGA
chr	142878	BB_0141		-	0.227746	0.680908					TTCTTAGTTTTAGTTGCTTGTGTTGGTGATAACAAGCTAGATGACAAAAAT	membrane fusion protein	identified by match to protein family HMM TIGR01730
chr	142908	BB_0141		+	0.489636	0.443977	2.55168	1.91901	1.97494	1.29636	AATTAATATTAAAAATCAAATTCATCAAAATACCTCTTAGTCTAATGAATT	membrane fusion protein	identified by match to protein family HMM TIGR01730
chr	143234	BB_0142		-	0.338901	0.55463	3.98217	1.59313	1.25298	1.34686	CAAAACAATGTTGAAGGTAAAATCAGGAATTTAAAATCTAGTATTGTGCAA	outer membrane efflux protein	identified by match to protein family HMM PF02321
chr	143828	BB_0142		+	0.486742	0.611234	1.43639	1.10709	0.876876	1.04808	GCTTGATATTACGAACAGCACTCTCCCTTTCTATTTTTGCGCTTTCATATT	outer membrane efflux protein	identified by match to protein family HMM PF02321
chr	143861	BB_0142		+	0.395833	0.990411	0.591431	0.716109	0.84619	1.51585	TTTTTGCGCTTTCATATTCCAACATAACAAGTTGCATTCTCTTTAAAACAG	outer membrane efflux protein	identified by match to protein family HMM PF02321
chr	144506	BB_0143		+	0.746745	0.560364	2.09559	1.7663	2.20534	1.61552	ACGCATTATTCAAAGGGGGAAACGATTTTACTCCTAAATACAAACCCATTT	hypothetical protein	identified by match to protein family HMM PF01809; match to protein family HMM TIGR00278
chr	150942			+	0.543148	0.644374	1.55742	1.38535	1.78431	1.51836	GTAAAATAAAATAAATAAAAGGAAAATAAAAAATGCCAAATTTTTGCTTAT
chr	153328	BB_0153	sodA	+	0.342156	0.729777	0.925349	0.906868	0.620125	1.36882	TCTTTCAAATTGGCCTTAAGAACGTCTAGGCTTCCAAAAGCTGCATTAATA	superoxide dismutase [Mn] (General stress protein 24)(GSP24)	identified by match to protein family HMM PF00081; match to protein family HMM PF02777
chr	157593	BB_0155		-	0.648255	0.753448	1.46898	1.27578	1.04809	0.980608	ATTTTAATAATGCATTTAAATTCCACCAGTAAACACTAACACCAGTTTTTC	hypothetical protein
chr	157950	BB_0156		-	0.740289	0.551496	1.12624	1.13231	1.63294	1.2581	TGTTGTAAAGTTTTTGCTGCTTATATAAAGCAAATTGCTTTCAATTAATTT	hypothetical protein
chr	157960	BB_0156		-	0.735542	0.598584	0.838471	1.08217	0.875362	0.684412	TATTAGCATATGTTGTAAAGTTTTTGCTGCTTATATAAAGCAAATTGCTTT	hypothetical protein
chr	157993	BB_0156		-	0.648326	0.743665	0.927715	0.507859	0.679534	0.492447	TTATACTTAATAAACTTTCATTTTGATAGATTATATTAGCATATGTTGTAA	hypothetical protein
chr	157996	BB_0156		+	0.907211	1.44577	0.522718	1.49687	1.06682	1.05825	TTAAAGAGTAATGGCAATAATAATGTCTTTTATAGTAAAAGAATAAAACCT	hypothetical protein
chr	158214	BB_0157		-	0.299574	0.260441	0.46103	0.673909	0.577203	0.321517	ATCCAAAAATGCTTTTTACCTTTTTATTATCGTTTATTAAATTTACAAAAT	hypothetical protein
chr	158431	BB_0157		+			1.60188	0.363262	1.1827	1.81764	TAGGAATAATTCATTTTTTAGCAGCAGAAATACCTTTATTGTAAGATATTG	hypothetical protein
chr	158548			-	0.457888	0.530841	1.15179	0.816494	0.605415	0.555002	GAATGCTAATGTCAAAGTCAAGTCGCTTTTGGTTTTATTTAAAATTGCATT
chr	158769	BB_0158		+	1.03766	0.377699	4.59076	1.10997	1.39058	0.982089	ATATCAGGCAAAATTTCAAATAAAAAATTGCCAATCATAAATAGTAATCAT	antigen, S2
chr	159201	BB_0158		+	0.425413	0.743715	1.15549	1.45628	1.36258	1.08124	ACTGTCAAAAATAAACTTACTCAAGAAACTAAAATTTATAAAATTTCTCTT	antigen, S2
chr	159342	BB_0158		+	0.735795	0.640854					TAAATAAAAACAAAAGGAAATATCTTATGAGCATTAAAAAATTTATTTTAA	antigen, S2
chr	159465	BB_0159		-	0.297018	0.763691	1.49386	0.631828	2.26354	0.413379	TAATTTTCGTTTTCGAAGATATTAATTTCGTTTTCAGAAAAGCTATTTTTA	hypothetical protein
chr	159613	BB_0159		+	0.177885	1.4526					TTCATTTATAAATGTATTTTCAAAAATTGGATCTTCTGCTATTATTTCATT	hypothetical protein
chr	159762	BB_0159		+	0.458996	0.416497	1.0378	0.987401	0.837029	0.300793	CTAGTGGAAAACAGCAATCAAAAAAAGAGCTTGCAAAAGACGCTTACTCAT	hypothetical protein
chr	159964	BB_0159		+	0.624008	3.91448	0.659017	1.48684	1.42898	4.54933	TAATGATTTTCAAAAAAAATTGAGATTACATTTTAAAAGCAACCAAATAAA	hypothetical protein
chr	160086			-	0.559152	0.859364	1.17184	1.70764	0.791853	0.525878	GCTCTCTTAGAGAAGTAAAAATCTTTTTTCTATTAATTTGTAGTTTATTCT
chr	161368	BB_0161		-	0.510552	0.693288	1.97793	0.71038	1.58616	0.297633	TAAATATGAATATAATAAATTTGGAAAAATATCAAAGCAGTCTAATCATGG	hypothetical protein
chr	161965	BB_0161		-	0.660714	0.302626					TTACAAGGAATATAATTACGACAATAATAATAATTTAACAATCAGTCAAAA	hypothetical protein
chr	162049	BB_0161		-	0.136029	0.321884	0.732568	0.380561	1.26758	0.381282	TGATATTAATAACAACTTGACTCCTGATGAAAATAATGTAGCAATTTATCG	hypothetical protein
chr	162161	BB_0161		-	0.305538	1.15899	1.54886	0.692319	0.883208	1.34869	TTAAAGAGGAATATCTTGATAAATCGGCTTATGCTGTTTCAAATCCATTTT	hypothetical protein
chr	162247	BB_0161		+	0.33724	0.860776	0.861089	0.924719	0.945316	0.501861	CAAAACCGTTTTAACAAATTTGGTATGATCGTAGCTGATCTTTGTAAAATA	hypothetical protein
chr	162466	BB_0161		-					0.055331	0.679044	TATGAGTGATGGCAGGATTAAAAATATTTTTAATTATAATAGATCTAATGA	hypothetical protein
chr	163768	BB_0163		-	1.01875	0.649056	1.4481	0.616359	1.85082	2.27205	CAAGCCTTTTGCATATGAGTTTTTTTTAGAAGAATATGAAAAGGTTTTGAA	hypothetical protein
chr	164876			+	0.743303	0.270112			0.165993	0.142457	ACAAGTCAAAATTAAGATCAAATAATCAATAAAAGTTAAATAACATTAAAT
chr	164996	BB_0164		-	0.444167	0.752402	0.548748	0.658087	0.08365	0.0503535	GTGGTTAAATTTAAAGGGGTTTTTGGTAGGGGCATTTCTTTAATTTTTTTG	putative K+-dependent Na+/Ca+ exchanger-like protein	identified by match to protein family HMM PF01699; match to protein family HMM TIGR00367
chr	164999	BB_0164		+					0.0905416	0.0578731	AAAATAAAACTAAAGTTATAAACACCATTATACTAAAATCTAAAATATAAA	putative K+-dependent Na+/Ca+ exchanger-like protein	identified by match to protein family HMM PF01699; match to protein family HMM TIGR00367
chr	166238	BB_0165		-	1.04252	0.951572			0.885296	0.0974705	TCTCCTATGTTTTATCCTTCGCATTATACTGATGATTTTTTGCCAAGCAAT	hypothetical protein
chr	166288	BB_0165		+	0.489936	0.542892	0.431591	1.33611	4.00873	1.36581	TTAGTAGGAAACCAGCCATTGTACCCATAAATATCAACAGAAATAGGAACA	hypothetical protein
chr	167086	BB_0165		+	0.691236	0.2759	7.54488	6.31625	1.04123	0.653626	GATAAGTCTAAAATACGTATTATTTGCTTTTTGAAAGGAAAAGATATTTTT	hypothetical protein
chr	167250	BB_0165		+	0.688576	0.468164	1.62539	1.61468	0.80102	0.512352	ATATCCTGCACCTAAATAAATCTGCGGAATCAAACGATTTAAATTTTTAAA	hypothetical protein
chr	167772			+	0.492359	0.994996	0.875464	0.994085	0.534554	0.462985	CTTGCAAATGAAAAAATATTAAATAACAGTGATTTTTATTTGCACAATTAG
chr	168799	BB_0166	malQ	+	0.412946	0.57774					CCTCTTGCACTTTAATCTCTTTTGAAAGGATATTTCTCAATTTAAATAAAT	4-alpha-glucanotransferase	identified by match to protein family HMM PF02446; match to protein family HMM TIGR00217
chr	168894	BB_0166	malQ	+	0.469492	0.468246	1.21674	0.720432	0.7411	0.770683	AAAGCATTCTTTGACTCTTTAAAAAAATATTCTTTAAACGCAACAAAACTT	4-alpha-glucanotransferase	identified by match to protein family HMM PF02446; match to protein family HMM TIGR00217
chr	169313	BB_0166	malQ	-	0.548031	0.422872	1.01923	0.998972	1.52839	0.92597	TGGCATTGGAGATTTAGGGAAAGGAGCTTATAAATTTATAGATTTTTTGTT	4-alpha-glucanotransferase	identified by match to protein family HMM PF02446; match to protein family HMM TIGR00217
chr	169316	BB_0166	malQ	+	0.340073	1.03256			0.259222	0.51682	TTTAGATGGTAAAGAGCTTATGTTAAGCAAAATACCACTTTTTCTTTTTAA	4-alpha-glucanotransferase	identified by match to protein family HMM PF02446; match to protein family HMM TIGR00217
chr	169456			+	0.305847	0.377699	0.976758	0.753433	1.97789	1.71304	ATAAATATCAGATCAGAACAACATATTAAATAGCAATTTTAAAAAAAATTA
chr	169478			-	1.27187	0.346644					TGTTGTTCTGATCTGATATTTATTATAATTTATAACACAGTGGGAATTTAT
chr	170029	BB_0167		+	0.425679	0.821317	1.17579	1.28014	1.88069	0.970527	ACTACGAATATAAAGGCAAAGAAGAGCACAATGGCAAGCATTACCACATAA	outer membrane protein	identified by match to protein family HMM PF00691
chr	170293	BB_0167		-	0.794624	0.445685	1.03632	0.876492	1.6378	1.49383	AGATTATCATTTGGAAGCTCAATTGAAACTATTCTGCCAAGAGAGTTTCCA	outer membrane protein	identified by match to protein family HMM PF00691
chr	170487	BB_0167		+	0.543829	0.830938	1.3041	0.816718	0.900193	1.06038	CTAATAGAAGGACATACTGAGCAATTTGGATTGGAAGAAGAGATGCACGAG	outer membrane protein	identified by match to protein family HMM PF00691
chr	170500	BB_0167		-	0.330357	0.557106					TGTCCTTCTATTAGTATGTTATTTTTTTTAAATTTTTCAAGAAGTTTAGCT	outer membrane protein	identified by match to protein family HMM PF00691
chr	170538	BB_0167		-	0.927541	0.602415	1.00246	1.35261	1.01475	1.15045	GCTCGTGCATCTCTTCTTCCAATCCAAATTGCTCAGTATGTCCTTCTATTA	outer membrane protein	identified by match to protein family HMM PF00691
chr	170614	BB_0167		-	0.764413	0.884543	1.16826	0.92581	1.05779	1.15946	AATAGTATTTGGTCTTTGTCTTTTACTTTCATTTTTATTAAATAATTTCCA	outer membrane protein	identified by match to protein family HMM PF00691
chr	191551	BB_0194		-	0.475347	0.490543	1.12518	1.42881	1.01534	0.844116	TAATAGCTTTAAAGATCTTTTATTGCTGCATTAAATTTTATTTATAATTAT	hypothetical protein	identified by match to protein family HMM PF01026; match to protein family HMM TIGR00010
chr	192220	BB_0194		-	0.548839	0.676378	1.14952	1.12927	0.748575	0.470196	CATTATTAATGAATGTTTTAAAAACGGCTTTTCTTATTTTCTTGATGTTGG	hypothetical protein	identified by match to protein family HMM PF01026; match to protein family HMM TIGR00010
chr	192246	BB_0194		-	0.59806	0.116519	1.28521	2.6005			AAGAAAAGATCTTTGGATGTCAATTACATTATTAATGAATGTTTTAAAAAC	hypothetical protein	identified by match to protein family HMM PF01026; match to protein family HMM TIGR00010
chr	192269	BB_0194		-	0.144531	1.03543					CTCATGTTCATTTTTATGAATTAAAGAAAAGATCTTTGGATGTCAATTACA	hypothetical protein	identified by match to protein family HMM PF01026; match to protein family HMM TIGR00010
chr	202790			-			1.08946	1.03005	2.70331	1.90981	AAAATATTTTTGACTTGATCTTAGAAGGCGCTGACCGGAATCGAACCGGCG
chr	202799			+	0.446204	0.732043	1.05963	0.979463	0.623683	0.751512	AGGACATAACTTAAAGCATTTTTATTAAAGATAAATTAAAATAATACATAT
chr	202829			-	0.359198	1.71071	0.508449	0.65541	0.156581	0.190318	TCTTTAATAAAAATGCTTTAAGTTATGTCCTTAAGTATAAAAATATTTTTG
chr	202846			-	0.64408	0.730668	0.721839	0.756127	0.0807534	0.0852502	TGTATTATTTTAATTTATCTTTAATAAAAATGCTTTAAGTTATGTCCTTAA
chr	202849			+	0.380716	0.252656	1.14663	1.91049	0.0622474	0.0652091	TATGCTAGAATTAATCATAATACTACTATTTATAATATTATCTGCTATTTT
chr	202851	BB_0202		+	0.432715	0.527328	1.43623	1.15182	0.0750435	0.0678689	TGCTAGAATTAATCATAATACTACTATTTATAATATTATCTGCTATTTTCT	hemolysin	identified by match to protein family HMM PF00571; match to protein family HMM PF01595; match to protein family HMM PF03471
chr	202865	BB_0202		-	0.622596	0.36015	0.932359	0.0443987	0.0919346	0.0712284	TGATTAATTCTAGCATATATGTATTATTTTAATTTATCTTTAATAAAAATG	hemolysin	identified by match to protein family HMM PF00571; match to protein family HMM PF01595; match to protein family HMM PF03471
chr	202868	BB_0202		-	0.346875	0.297123	2.40433	1.07169	0.113824	0.06386	TTATGATTAATTCTAGCATATATGTATTATTTTAATTTATCTTTAATAAAA	hemolysin	identified by match to protein family HMM PF00571; match to protein family HMM PF01595; match to protein family HMM PF03471
chr	202871	BB_0202		+	0.433121	0.485661	1.79247	1.52318	0.113856	0.0855226	CTACTATTTATAATATTATCTGCTATTTTCTCAGCATCTGAAACAGCTTAT	hemolysin	identified by match to protein family HMM PF00571; match to protein family HMM PF01595; match to protein family HMM PF03471
chr	202874	BB_0202		+	0.517401	0.552171	0.54589	0.467084	0.0796199	0.072731	CTATTTATAATATTATCTGCTATTTTCTCAGCATCTGAAACAGCTTATACT	hemolysin	identified by match to protein family HMM PF00571; match to protein family HMM PF01595; match to protein family HMM PF03471
chr	202896	BB_0202		+	0.514697	0.439832	0.621265	0.570053	0.0797133	0.0575551	TTTTCTCAGCATCTGAAACAGCTTATACTTCATTAAGCATAATTCAGATAC	hemolysin	identified by match to protein family HMM PF00571; match to protein family HMM PF01595; match to protein family HMM PF03471
chr	202918	BB_0202		-	0.317969	0.440986	0.332098	0.468205	0.0339531	0.0641056	AGCTGTTTCAGATGCTGAGAAAATAGCAGATAATATTATAAATAGTAGTAT	hemolysin	identified by match to protein family HMM PF00571; match to protein family HMM PF01595; match to protein family HMM PF03471
chr	202921	BB_0202		+	0.555683	0.682704	0.493346	0.373654	0.0763957	0.074206	TACTTCATTAAGCATAATTCAGATACAAGACATAAGAAAAAAGGGGAAATC	hemolysin	identified by match to protein family HMM PF00571; match to protein family HMM PF01595; match to protein family HMM PF03471
chr	202955	BB_0202		+	0.567944	0.653292	0.500951	0.388771	0.0806537	0.0666451	AGAAAAAAGGGGAAATCGGGAATATCCGTGTACAATTTGGTTCAATCTCCT	hemolysin	identified by match to protein family HMM PF00571; match to protein family HMM PF01595; match to protein family HMM PF03471
chr	202956	BB_0202		+	0.578125	0.36015					GAAAAAAGGGGAAATCGGGAATATCCGTGTACAATTTGGTTCAATCTCCTT	hemolysin	identified by match to protein family HMM PF00571; match to protein family HMM PF01595; match to protein family HMM PF03471
chr	202976	BB_0202		-	0.521487	0.645835	0.485628	0.373143	0.0747381	0.0724857	TTCCCGATTTCCCCTTTTTTCTTATGTCTTGTATCTGAATTATGCTTAATG	hemolysin	identified by match to protein family HMM PF00571; match to protein family HMM PF01595; match to protein family HMM PF03471
chr	203022	BB_0202		-	0.847917	0.990411			0.0995958	0.356142	GTAGTAATTAATTTTGAAGGAGATTGAACCAAATTGTACACGGATATT	hemolysin	identified by match to protein family HMM PF00571; match to protein family HMM PF01595; match to protein family HMM PF03471
chr	203025	BB_0202		+	0.521926	0.557003	0.563415	0.422709	0.0825576	0.0746194	TTCTTATCGGCAACAATATATCAAACATTGTAGCAAGCACACTTACAACAA	hemolysin	identified by match to protein family HMM PF00571; match to protein family HMM PF01595; match to protein family HMM PF03471
chr	203045	BB_0202		+			1.02116	0.554984	0.480807	0.0420895	TCAAACATTGTAGCAAGCACACTTACAACAAAATTTGTACTTGAAAAATAC	hemolysin	identified by match to protein family HMM PF00571; match to protein family HMM PF01595; match to protein family HMM PF03471
chr	203057	BB_0202		+	0.460512	0.474553	0.859547	0.508702	0.0622163	0.102222	GCAAGCACACTTACAACAAAATTTGTACTTGAAAAATACGGAAACAGCGCA	hemolysin	identified by match to protein family HMM PF00571; match to protein family HMM PF01595; match to protein family HMM PF03471
chr	203255	BB_0202		-	0.533156	0.46374	0.655704	0.458376	0.091547	0.080002	TTAGTGGAGTAAATATAAAAATTAATGGCTTTAAAAAAAATGAAGTAGATA	hemolysin	identified by match to protein family HMM PF00571; match to protein family HMM PF01595; match to protein family HMM PF03471
chr	203259	BB_0202		-			0.481867	0.39845	0.237133	0.0440938	TATATTAGTGGAGTAAATATAAAAATTAATGGCTTTAAAAAAAATGAAGTA	hemolysin	identified by match to protein family HMM PF00571; match to protein family HMM PF01595; match to protein family HMM PF03471
chr	203260	BB_0202		+	0.530959	0.6507	0.471742	0.482769	0.0978104	0.0736495	TATAATAAACAAAATCATAAAAAAAATATTAAATCTCTTTAAAGTTAAGAC	hemolysin	identified by match to protein family HMM PF00571; match to protein family HMM PF01595; match to protein family HMM PF03471
chr	203262	BB_0202		+	0.618934	0.424462	0.440498	0.544559	0.119932	0.0479923	TAATAAACAAAATCATAAAAAAAATATTAAATCTCTTTAAAGTTAAGACTA	hemolysin	identified by match to protein family HMM PF00571; match to protein family HMM PF01595; match to protein family HMM PF03471
chr	203264	BB_0202		+	0.331793	0.767569	1.55938	0.224954	0.139784	0.0455395	ATAAACAAAATCATAAAAAAAATATTAAATCTCTTTAAAGTTAAGACTAGC	hemolysin	identified by match to protein family HMM PF00571; match to protein family HMM PF01595; match to protein family HMM PF03471
chr	203310	BB_0202		-	0.529198	0.6702	0.4218	0.486869	0.0954765	0.0574267	GTCTTAACTTTAAAGAGATTTAATATTTTTTTTATGATTTTGTTTATTATA	hemolysin	identified by match to protein family HMM PF00571; match to protein family HMM PF01595; match to protein family HMM PF03471
chr	203391	BB_0202		+	0.742003	0.39357	0.863061	0.316364	0.0766122	0.167986	GAATATTTATGCAAAAAATGTTAGATATAGATCAAGTAAGAGCTTCTGAAA	hemolysin	identified by match to protein family HMM PF00571; match to protein family HMM PF01595; match to protein family HMM PF03471
chr	203426	BB_0202		-	0.636637	0.482622	0.37282	0.480097	0.110749	0.0940487	CTTGATCTATATCTAACATTTTTTGCATAAATATTCTAGAGTCATTTTTTA	hemolysin	identified by match to protein family HMM PF00571; match to protein family HMM PF01595; match to protein family HMM PF03471
chr	203501	BB_0202		+	0.672106	0.231096	0.684898	0.655152	0.0464436	0.121984	ATCAAATTGATCAAAGAAGAAGGATACTCTAGAATTCCTATATACAAAGGA	hemolysin	identified by match to protein family HMM PF00571; match to protein family HMM PF01595; match to protein family HMM PF03471
chr	203538	BB_0202		-	0.56501	0.548045	0.539996	0.559206	0.108985	0.0703995	GGAATTCTAGAGTATCCTTCTTCTTTGATCAATTTGATTACATCTTTTAGC	hemolysin	identified by match to protein family HMM PF00571; match to protein family HMM PF01595; match to protein family HMM PF03471
chr	203542	BB_0202		-			0.341865	1.06557	0.0276655	0.0215342	TATAGGAATTCTAGAGTATCCTTCTTCTTTGATCAATTTGATTACATCTTT	hemolysin	identified by match to protein family HMM PF00571; match to protein family HMM PF01595; match to protein family HMM PF03471
chr	203545	BB_0202		+	0.457546	0.526975	0.50389	0.410649	0.0943693	0.0726076	CAAAGGACAAAGCAGAGAACAGATAATTGGGATTTTAATAGCCAAAGACCT	hemolysin	identified by match to protein family HMM PF00571; match to protein family HMM PF01595; match to protein family HMM PF03471
chr	203570	BB_0202		+			0.0514083	0.0422845	0.0383061	0.0544688	ATTGGGATTTTAATAGCCAAAGACCTCATAGAAGTCAATAAAAAAGATATG	hemolysin	identified by match to protein family HMM PF00571; match to protein family HMM PF01595; match to protein family HMM PF03471
chr	203690	BB_0202		+	0.565671	0.495206	0.54939	0.411671	0.0938065	0.0764616	CTAGATATTATGAGGAAAAAACAAAAAATAATGGCAATCGTAATCGATGAA	hemolysin	identified by match to protein family HMM PF00571; match to protein family HMM PF01595; match to protein family HMM PF03471
chr	203697	BB_0202		+	0.660818	0.764851	0.422221	0.320692	0.0641419	0.0720376	TTATGAGGAAAAAACAAAAAATAATGGCAATCGTAATCGATGAATATGGTG	hemolysin	identified by match to protein family HMM PF00571; match to protein family HMM PF01595; match to protein family HMM PF03471
chr	203768	BB_0202		-	0.585563	0.638338	0.673121	0.844809	0.0956283	0.115039	TTGTAAGTATCCCTGAAAAACCACCATATTCATCGATTACGATTGCCATTA	hemolysin	identified by match to protein family HMM PF00571; match to protein family HMM PF01595; match to protein family HMM PF03471
chr	203771	BB_0202		+	0.504997	0.445087	0.452723	0.513017	0.0705996	0.0868096	GAAGACATAGTAGAAAAAATTTTTGGAGCAATATCTGACGAATACGACATT	hemolysin	identified by match to protein family HMM PF00571; match to protein family HMM PF01595; match to protein family HMM PF03471
chr	203801	BB_0202		-	0.540245	0.519521	0.54199	0.500379	0.137731	0.0992494	TTGCTCCAAAAATTTTTTCTACTATGTCTTCTATTGTAAGTATCCCTGAAA	hemolysin	identified by match to protein family HMM PF00571; match to protein family HMM PF01595; match to protein family HMM PF03471
chr	203804	BB_0202		+	0.415703	0.508116	0.514715	0.627337	0.113017	0.0701201	TCTGACGAATACGACATTAAAGAGGAAAAGCCTCTGATTACTCAAATCAAC	hemolysin	identified by match to protein family HMM PF00571; match to protein family HMM PF01595; match to protein family HMM PF03471
chr	203820	BB_0202		-	0.569231	0.625523	0.537217	0.419321	0.0171717	0.111116	ATGTCGTATTCGTCAGATATTGCTCCAAAAATTTTTTCTACTATGTCTTCT	hemolysin	identified by match to protein family HMM PF00571; match to protein family HMM PF01595; match to protein family HMM PF03471
chr	203823	BB_0202		+	0.542228	0.61974	0.459273	0.415271	0.100954	0.0752267	AAGAGGAAAAGCCTCTGATTACTCAAATCAACGACAATACTTACTCAATAC	hemolysin	identified by match to protein family HMM PF00571; match to protein family HMM PF01595; match to protein family HMM PF03471
chr	203841	BB_0202		-	0.368659	0.825343	0.23087	0.240807	0.0447622	0.164285	ATCAGAGGCTTTTCCTCTTTAATGTCGTATTCGTCAGATATTGCTCCAAAA	hemolysin	identified by match to protein family HMM PF00571; match to protein family HMM PF01595; match to protein family HMM PF03471
chr	203844	BB_0202		+	0.604438	0.719807	0.406208	0.356054	0.103545	0.0890324	CTCAAATCAACGACAATACTTACTCAATACTTGGAGAAACTACTTTTGACG	hemolysin	identified by match to protein family HMM PF00571; match to protein family HMM PF01595; match to protein family HMM PF03471
chr	203859	BB_0202		-	0.422843	0.808684	0.857155	0.547508	0.160233	0.088043	TTGTCGTTGATTTGAGTAATCAGAGGCTTTTCCTCTTTAATGTCGTATTCG	hemolysin	identified by match to protein family HMM PF00571; match to protein family HMM PF01595; match to protein family HMM PF03471
chr	203863	BB_0202		-	0.540795	0.642962	0.512138	0.509171	0.125713	0.100543	AGTATTGTCGTTGATTTGAGTAATCAGAGGCTTTTCCTCTTTAATGTCGTA	hemolysin	identified by match to protein family HMM PF00571; match to protein family HMM PF01595; match to protein family HMM PF03471
chr	203866	BB_0202		+	0.59375	0.536473	0.68077	0.311991	0.131047	0.0144683	CTCAATACTTGGAGAAACTACTTTTGACGAGATTGAAGAGGCAATTGGGAT	hemolysin	identified by match to protein family HMM PF00571; match to protein family HMM PF01595; match to protein family HMM PF03471
chr	203943	BB_0202		-			1.05815	0.15443	0.0409298	0.0225846	TTTGTATATTCTTTATGTTTAATGGATATCCCAATTGCCTCTTCAATCTCG	hemolysin	identified by match to protein family HMM PF00571; match to protein family HMM PF01595; match to protein family HMM PF03471
chr	203960	BB_0202		-					0.0433025	0.370388	AGTATCCACCAATTGTATTTGTATATTCTTTATGTTTAATGGATATCCCAA	hemolysin	identified by match to protein family HMM PF00571; match to protein family HMM PF01595; match to protein family HMM PF03471
chr	203963	BB_0202		+	0.472384	0.693569	0.514794	0.324896	0.050142	0.0751815	ATAGATCTGCTTGACAAAATACCAACAAAAAACGAAACCGTAAAAACAAAT	hemolysin	identified by match to protein family HMM PF00571; match to protein family HMM PF01595; match to protein family HMM PF03471
chr	203966	BB_0202		+	0.407107	0.628475	0.482841	0.382205	0.0866499	0.0713839	GATCTGCTTGACAAAATACCAACAAAAAACGAAACCGTAAAAACAAATGAT	hemolysin	identified by match to protein family HMM PF00571; match to protein family HMM PF01595; match to protein family HMM PF03471
chr	204236	BB_0203	hflK	-	0.644392	0.653066	1.20738	0.732579	0.467334	0.4233	TGAATATGTTTGCAATAACTATTATTGATATTAGTATCAGGGTAATAATAA	lambda CII stability-governing protein	identified by match to protein family HMM PF01145; match to protein family HMM TIGR01933
chr	204383	BB_0203	hflK	-	0.658828	0.704507	1.11603	0.988996	1.00676	0.853877	GAAATCCAAATTTAATTTCTTGGACTATTTTTACAGGTACGATAAATTTTT	lambda CII stability-governing protein	identified by match to protein family HMM PF01145; match to protein family HMM TIGR01933
chr	204591	BB_0203	hflK	-			0.460735	0.236793			GTATTATCCCCAATCAATCTATTCATTGATGACTTTGCAATATCTTTAATT	lambda CII stability-governing protein	identified by match to protein family HMM PF01145; match to protein family HMM TIGR01933
chr	204675	BB_0203	hflK	+	0.635937	0.564158	0.772659	0.544894	2.20843	0.148155	ATTTAGGCATTGATGTAGTGCAAGTACAAATTAGAAATGCCCTACCCCCAA	lambda CII stability-governing protein	identified by match to protein family HMM PF01145; match to protein family HMM TIGR01933
chr	204758	BB_0203	hflK	+	0.216797	0.0761855			0.646027	3.17475	AACATTGCAATTCAAGACAAAAATAAATACATAAACGAAGGGAGAAAAGAA	lambda CII stability-governing protein	identified by match to protein family HMM PF01145; match to protein family HMM TIGR01933
chr	204788	BB_0203	hflK	-	0.395559	0.140794	2.633	1.55396	1.58988	0.548504	TGTATTTATTTTTGTCTTGAATTGCAATGTTTACATCTTCAAAAGCTTCAT	lambda CII stability-governing protein	identified by match to protein family HMM PF01145; match to protein family HMM TIGR01933
chr	204791	BB_0203	hflK	+	0.662002	0.669004	0.741322	0.605561	0.2926	0.277881	AACGAAGGGAGAAAAGAATTTAATCAAATAGTTCCCAAAATCAAAGGTGAA	lambda CII stability-governing protein	identified by match to protein family HMM PF01145; match to protein family HMM TIGR01933
chr	204855	BB_0203	hflK	+	0.459277	0.721982	1.67315	0.767978	1.49859	0.952212	TTGAAGAAGCTAGAGGATATAAAGAAAGCAGAATAAACAATGCATTAGCAG	lambda CII stability-governing protein	identified by match to protein family HMM PF01145; match to protein family HMM TIGR01933
chr	205113			-	0.446473	0.606627	0.376108	1.34727	0.736143	0.362751	ATCTTTATAGTAGATAATAAAAGATTTATTATAAATTTCATTTATTTTA
chr	205530	BB_0204	hflC	+	0.391074	0.563228	1.17358	1.05312	1.11046	1.26899	TTCAACGTTTGTCTAATGGAATACTCACCCCACAAGAAACAAAAATTAACG	HflC protein	identified by match to protein family HMM PF01145; match to protein family HMM TIGR01932
chr	205634	BB_0204	hflC	-	0.69375	0.165069			0.10671	0.454249	TACGAATTATTTCTTTTTCGATTATCTTTCGTCCTTTTGTTATTTTATAAA	HflC protein	identified by match to protein family HMM PF01145; match to protein family HMM TIGR01932
chr	206092			-	0.329014	0.393451	2.42794	1.21444	0.243456	0.433433	ATATATATTTTACAGGTATTTAAAGAAAAAATTTATACTAATAAACTTTCA
chr	206103			-	0.45166	0.345858	0.689476	1.98737	0.69284	0.652388	ATAGATTAATAATATATATTTTACAGGTATTTAAAGAAAAAATTTATACTA
chr	208619			-	1.73437	0.0660274	0.0697684	0.28542			TGTATGTAAGTTCGGGCAAATATAAAGGTAAAAAGATTTTGTTTCCTAAGA
chr	209624	BB_0208		+	0.218504	0.436253	0.853758	0.689349	1.38149	1.76422	TAGCATTTCTTCCCAGCTTTACAAATTAGAAAAACCTGAAATAATTGAACT
chr	209784	BB_0208		+	0.572821	0.57774	1.907	1.05241	3.60077	2.23182	GAAATAGTAAGAAACAAAAATTTTATTCAAATAAGCAAAGAAGCCAATCTC
chr	210000	BB_0208		-	0.623879	0.691993	1.40102	1.2247	1.47583	1.22973	TTGTTTGTTCTAGGCTGTCAATGTTAATATTGCTGGAAAAATTTAATATAA
chr	210003	BB_0208		+	0.363764	0.608147					GATATTCTGGTAGCTGTAAGAAACAGAAATAAAATTAAAATATTAAATATT
chr	210347	BB_0208		-	0.586484	0.645534	1.37636	1.25067	1.41194	1.27616	ATTAAAGCTAATATTTTTACTCGAACCTTTATAAAAAATTTCATTAAGACT
chr	210754	BB_0208		+	0.406494	0.819651	1.01385	1.71187	1.84063	1.58738	ATAAGGATAAAAAAATTTTTTGTCAACGCATGAAAGAATTTTTCAAATCTA
chr	210886	BB_0208		+	0.464902	0.673598	1.51798	1.48654	1.59202	1.21655	TATCAGACATACTACTCTACCTTGACGAAAATAAAATTACAATACCTAAAA
chr	210897	BB_0208		-	0.39777	0.49287	0.79382	0.649241	0.209277	0.116604	GTATGTCTGATATAAATTTGAAATGCTTATATTCAATATTTGGGTAAAAAG
chr	215595	BB_0211		-	1.40249	2.07086	0.998463	0.911549	1.43628	1.01857	TTAAGATTTTTTGAATTCCCCCTTCTTCAAGAAAAACCTCAATTTTAGTAG	DNA mismatch repair protein	identified by match to protein family HMM PF01119; match to protein family HMM PF02518; match to protein family HMM PF08676; match to protein family HMM TIGR00585
chr	215802	BB_0211		+	0.623413	0.718948	1.1925	0.995495	0.905089	0.857407	GAAAATGGAATTGAAAAATGCTTTAAAAAACAACCCGCCATAAACGGAACA	DNA mismatch repair protein	identified by match to protein family HMM PF01119; match to protein family HMM PF02518; match to protein family HMM PF08676; match to protein family HMM TIGR00585
chr	216112	BB_0211		-	0.512533	0.660274	0.985288	0.973357	0.590706	0.895857	TTGTCATGTTCTTTTTTTAAGACCCTAAATTTATTATTTTCTATTACATTT	DNA mismatch repair protein	identified by match to protein family HMM PF01119; match to protein family HMM PF02518; match to protein family HMM PF08676; match to protein family HMM TIGR00585
chr	216163	BB_0211		+	0.832658	1.65069	3.29656	2.04484	1.46879	0.878577	AAAGACATATTAAAACATTTGTCAACAGAAGACCTATCGATCAAAAAGATC	DNA mismatch repair protein	identified by match to protein family HMM PF01119; match to protein family HMM PF02518; match to protein family HMM PF08676; match to protein family HMM TIGR00585
chr	217537	BB_0212		+			3.37425	1.64275			AATCATATAAAAAAAACCTTAAAGAAATTGCTAAAACAATAATCGAAATTT	hypothetical protein	identified by match to protein family HMM PF02414
chr	228542	BB_0223		-					0.640259	1.4551	ATATGTATTAAGGGAAGTTAGATGGAGTTTTTATATTCTGATGAAGAGAAT
chr	228554	BB_0223		+	0.0770833	0.447283			5.97575	2.87051	ATAATAAATAGTTGAAGCAATCCTTAATATTTCTTTAGGATAAAGCTTTGG
chr	228557	BB_0223		-	0.185436	0.218473	3.73915	2.97733	1.81011	1.28373	TTATTATTTAGATTAATATGTATTAAGGGAAGTTAGATGGAGTTTTTATAT
chr	228888	BB_0224		-	0.0770833	0.0990411			2.69278	2.05449	TTGCTTTAATTACCAATACAATTGATATTGAAAAAATGAAAACAGTAGAAA
chr	228890	BB_0224		-	0.4625	0.176509	0.976758	0.908625	2.79634	1.09794	TATTGCTTTAATTACCAATACAATTGATATTGAAAAAATGAAAACAGTAGA
chr	228894	BB_0224		-	0.385417	0.42771	2.36212	2.00504	2.48469	1.90003	TGTATATTGCTTTAATTACCAATACAATTGATATTGAAAAAATGAAAACAG
chr	228897	BB_0224		+	0.481771	1.37557	1.97734	0.925761	3.68505	1.24427	CATATTTAATAAAAAAGCTTTAATCTTAGATAAATTTAAATTATTTGCTTT
chr	228901	BB_0224		+	0.280303	0.141487	2.01097	1.45305	2.27648	0.297009	TTTAATAAAAAAGCTTTAATCTTAGATAAATTTAAATTATTTGCTTTAATG
chr	228925	BB_0224		+	0.301337	0.301766	3.19584	2.45334	1.73188	1.22357	GATAAATTTAAATTATTTGCTTTAATGCCGTCATTAATCGAATCACTATTC
chr	229042	BB_0224		-	0.59806	0.132055			1.0865	1.66675	AGGCTAAGGGCATAAGCGAAAAAGAAATCCTTTTGGCATCTGTAAGTTGTA
chr	229045	BB_0224		+	0.367331	0.492477	1.96471	1.59618	1.52548	1.11314	ATACAATTGCCATTTTTAATGACAATTCCTTTTACTCTGCAAGAAATTATA
chr	229152			+	0.403523	0.193776	4.77819	2.43184	1.41733	1.93875	ACAATTCCTCCTAAAAAAGAATAAATAATTGTTAAATCAGCTCGTTTATTC
chr	232314	BB_0227		-					0.199192	0.727548	CAAATTGTGCTATTTCACTTTCATTAAATTCAAATATGTTTGGCAGCTCCT	hypothetical protein
chr	233085	BB_0228		-	0.23125	0.560465	1.58641	0.528289	0.927007	0.715522	TGTTAATATTGACATTGCTTTTTTCTTTTTTATAAGGCCTTATTATGTATT	hypothetical protein	identified by match to protein family HMM PF05193; match to protein family HMM PF08367
chr	233934	BB_0228		+	0.0304276	0.609484	1.3215	0.887975	0.850714	0.41818	AAAGAGCTAAATCTACATTCTTTTAAGTTTAAGAGTAACAATATTTTCAAT	hypothetical protein	identified by match to protein family HMM PF05193; match to protein family HMM PF08367
chr	238314	BB_0234		-	0.505859	0.0683042					CTAAATTAACTTAAATCTTTGATTGACTATATTTGAATTAGTTGATATATT	hypothetical protein
chr	239878	BB_0235	ychF	+	0.671371	0.306556	0.310786	1.19684	2.64145	1.85194	TATCTTTCTCAGGATTAATATCGTCATTAATATGAATAACCTCTTTTTCTT	GTP-binding protein YchF	identified by match to protein family HMM PF01926; match to protein family HMM PF06071; match to protein family HMM TIGR00092
chr	240121	BB_0235	ychF	-	0.513356	0.76623	0.885677	0.693936	1.09811	0.909532	GTAGAGATTCCCGATGAAAGGCTTTTAAAAATCTCAGAGTGCATTATTCCA	GTP-binding protein YchF	identified by match to protein family HMM PF01926; match to protein family HMM PF06071; match to protein family HMM TIGR00092
chr	246612	BB_0241	glpK	+	0.561015	0.592702	1.16809	1.39845	1.35822	1.0019	TCTATTGATCAAGGTACTACTAGCTCGAGAGCAATGGTATTTGATAAAAAT	glycerol kinase	identified by match to protein family HMM PF00370; match to protein family HMM PF02782; match to protein family HMM TIGR01311
chr	247035	BB_0241	glpK	+	0.429888	0.330137	0.869552	0.914285	1.393	1.46454	GAAGGTGCCAGACAAAGAGCCGAAAATGGCGAATTATGCTTTGGAACAATA	glycerol kinase	identified by match to protein family HMM PF00370; match to protein family HMM PF02782; match to protein family HMM TIGR01311
chr	247158	BB_0241	glpK	-	0.804348	0.41902			1.58182	0.498599	ATGTTCTTGAAGCATTAGAGTAATCGGTTGCATGTTCTTTTTTTTGAGTCA	glycerol kinase	identified by match to protein family HMM PF00370; match to protein family HMM PF02782; match to protein family HMM TIGR01311
chr	247664	BB_0241	glpK	+	1.07741	0.680908	3.95143	1.39694	1.24274	3.51324	TGCAAGAGGAACAATCATCGGAATAACAAGAGGCTCAACAAAAGCTCACAT	glycerol kinase	identified by match to protein family HMM PF00370; match to protein family HMM PF02782; match to protein family HMM TIGR01311
chr	247842	BB_0241	glpK	+	0.945255	0.77818	0.957974	1.74731	3.80147	2.32711	TTAATGCAATTTCAAGCTGATCTTTTAGAATGTAAAGTTGTAAGACCAAAA	glycerol kinase	identified by match to protein family HMM PF00370; match to protein family HMM PF02782; match to protein family HMM TIGR01311
chr	247989	BB_0241	glpK	+	0.516544	0.573396	1.3059	1.19634	1.38723	1.05645	GACAAGATATTTGAACCTTCAATGCCAAAAAATCAAAAAGAAAAGCTTCTT	glycerol kinase	identified by match to protein family HMM PF00370; match to protein family HMM PF02782; match to protein family HMM TIGR01311
chr	248099	BB_0241	glpK	-	0.413593	0.508961	3.3797	3.23701	0.239843	0.0250827	TGAACTATGAGAATTCTGTATCCAGGATTTTGCTTTTCCAACCGCTTTGTT	glycerol kinase	identified by match to protein family HMM PF00370; match to protein family HMM PF02782; match to protein family HMM TIGR01311
chr	248193	BB_0242		-	0.524029	0.59297	1.49379	1.20009	0.68561	0.555642	TGTTGTTTTAGTTTCAAAAAATCAAATAAATTATGCATAATTTTGTTACCA	hypothetical protein
chr	248355	BB_0242		-	0.388463	0.270112	0.37985	1.40966	0.335273	0.527288	TTAATCATTTTTTGTATTGCTCCAATGAATTTTACCTTTTCAAAAGGTTTA	hypothetical protein
chr	248358	BB_0242		-	0.502262	0.482116	0.976758	1.88534	0.359595	0.260001	TTATTAATCATTTTTTGTATTGCTCCAATGAATTTTACCTTTTCAAAAGGT	hypothetical protein
chr	248419	BB_0242		+	0.325195	0.0990411					TAGTGCTATTCAATAAAATTAAAACAAATGGTCTTTTCGAATTTCTTCAAT	hypothetical protein
chr	248421	BB_0242		+	0.647742	0.356548	1.61889	1.52004	0.898315	1.26563	GTGCTATTCAATAAAATTAAAACAAATGGTCTTTTCGAATTTCTTCAATCT	hypothetical protein
chr	248473			+	0.484012	1.29515	0.55208	0.0233678	0.0813027	0.14125	GTATTTAACTAAAAAGAAAAGAAATTAACCAAAATGGAGGAATATTTAAAT
chr	248707	BB_0243		-	2.73295	0.132736					ATTTGCTTGATCTAGAGGAAGTTCCTTTTGCATAATCAAATTTTTCTATAA	glycerol-3-phosphate dehydrogenase	identified by match to protein family HMM PF01266
chr	248862	BB_0243		-	0.643685	0.304412	1.43258	1.43556	0.618583	0.306922	ATAAGGTATTTCTAAAACATTATAAATAGGCGTGATAAGTGCACATTCGTT	glycerol-3-phosphate dehydrogenase	identified by match to protein family HMM PF01266
chr	248918	BB_0243		+			2.90022	0.946067	0.263636	0.171829	AATACAAAACTAAATTACTATCCAAAAAATCTACCATTGAAAAAGCTCCCA	glycerol-3-phosphate dehydrogenase	identified by match to protein family HMM PF01266
chr	248972	BB_0243		-	0.414838	2.73714	1.99693	2.90248	0.194127	0.088571	ATATTGGGAGCTTTTTCAATGGTAGATTTTTTGGATAGTAATTTAGTTTTG	glycerol-3-phosphate dehydrogenase	identified by match to protein family HMM PF01266
chr	249083	BB_0243		-	0.687769	1.86197			0.66852	0.74675	AGGGCAATGCCTCCTTTTTCGGTAAAGGTTCTTAACAATGTTATTGCCATT	glycerol-3-phosphate dehydrogenase	identified by match to protein family HMM PF01266
chr	249087	BB_0243		-			1.48089	0.532785			GTTAAGGGCAATGCCTCCTTTTTCGGTAAAGGTTCTTAACAATGTTATTGC	glycerol-3-phosphate dehydrogenase	identified by match to protein family HMM PF01266
chr	249090	BB_0243		+	0.372849	0.425004	1.21389	1.4753	0.418935	0.152686	TACAGAACTTAAAAAATTCAACAAAGAAAACGGAAAGCTTTCGGGAGTTCT	glycerol-3-phosphate dehydrogenase	identified by match to protein family HMM PF01266
chr	249253	BB_0243		+	0.564764	0.722521	1.66555	1.34548	0.38871	0.311269	AACATCATTAAACCTTCCCAAGGTAGCCATTTAGTAGTCAAAAAAGACAAA	glycerol-3-phosphate dehydrogenase	identified by match to protein family HMM PF01266
chr	249494	BB_0243		+	0.575521	0.641879	1.14346	1.77595	0.345641	0.353084	AAATAGAAAAATCAGATGTAAAAAGTGTATATACCGGAATAAGGCCATTAA	glycerol-3-phosphate dehydrogenase	identified by match to protein family HMM PF01266
chr	249623	BB_0243		-	0.539379	0.653916	1.65767	1.56081	0.195422	0.146372	ATAAGATTTGAATCTGATATAAATATTTTTTCGTTTCTTGAGATTTTTGAA	glycerol-3-phosphate dehydrogenase	identified by match to protein family HMM PF01266
chr	249691	BB_0243		+	0.578125	0.727388	1.34665	1.35414	0.23612	0.173361	GAACAAAATTTAATACCAAATCGTGCACCAACTACAGAAGATTTAAAGTTG	glycerol-3-phosphate dehydrogenase	identified by match to protein family HMM PF01266
chr	249968	BB_0243		-	0.553578	0.805055	1.56407	1.39219	0.168696	0.0767232	GCTTGAGGATTTAAAGGTAGTGATCTTGTTCTTCTTGCTAAAACATCCTCA	glycerol-3-phosphate dehydrogenase	identified by match to protein family HMM PF01266
chr	252805	BB_0247	rdgB	-			0.767452	0.332991	0.746969	0.92597	GCTTATGTTGCATATAAAATATGCTTTTCTGTTTTTTTCATTTTTCATTAA	putative deoxyribonucleotide triphosphate pyrophosphatase	identified by match to protein family HMM PF01725; match to protein family HMM TIGR00042
chr	259040	BB_0252		+	0.598626	0.730218	1.04134	1.84255	0.677662	0.760618	TATTCACAATATTTATCTTAATTACTATTTTTTTAGGATTTTTTTTGAAAA
chr	259588	BB_0252		-	1.04062	0.640854	2.62504	1.58567	0.919346	0.720199	AGATTTTTTCTCTTACTATTAAATCCCCCGTAAGATACAACTTTAAATCGT
chr	259793	BB_0252		-	0.986525	0.220091	1.6365	1.9205	1.25627	0.475727	AGTAAAACAATCATTGAAGTTTCTGGCACTGTAATAGGGGATTGTACAAGC
chr	259819	BB_0252		-	0.91907	2.6411	3.58144	0.887975	1.14351	0.0215342	CAGCATTGGCGCATCCGATTGAAATAAGTAAAACAATCATTGAAGTTTCTG
chr	260736	BB_0252		+	0.715451	0.509016	2.08204	1.34266	0.506615	1.6576	TCATTTCTCAGGTGTTTATGATAAGGTATTAATAGCTAAAACAATGGTAAA
chr	260771	BB_0252		-	0.317969	0.141487					GCTATTAATACCTTATCATAAACACCTGAGAAATGATATTTATTATTTTTC
chr	260797	BB_0252		-	0.563875	0.821886	1.86957	2.32509	1.995	1.75199	TAACCTGTTCTTTTACCATTGTTTTAGCTATTAATACCTTATCATAAACAC
chr	261085	BB_0252		+	0.443917	0.701541	1.49154	1.36214	0.882134	0.687863	TTTAATGGAATATTTGCAAATTCTATTTCTGTTGGAATAGGATTTTTAACT
chr	261262	BB_0252		+	0.555601	2.14057	1.78022	0.704256	1.74781	1.18082	AAGCTAGCCTCAAACAACAATTTTAAAAAATTAAAACAATAATTTAATGAC
chr	261265	BB_0252		-	0.528079	0.768606	1.30585	1.17827	0.825937	0.669535	GCTTTACTCTAGGTTTAAATAAATAAATTAATAATGGAAGAAGAGTTAGTG
chr	264056	BB_0254	recJ	+			0.148637	1.10997			TAATATCAATGCCTTTGAGGCAACTTTACTTATAAATCGAGAAATCAAAGA	single-stranded-DNA-specific exonuclease	identified by match to protein family HMM PF01368; match to protein family HMM PF02272; match to protein family HMM TIGR00644
chr	264307	BB_0254	recJ	+	0.0602213	0.0871562	1.03048	1.10324	1.60543	1.45416	ATGTGAGTTATAAAATACCTTCAAATGGAGAGTTTTATGGACTTTCAAACG	single-stranded-DNA-specific exonuclease	identified by match to protein family HMM PF01368; match to protein family HMM PF02272; match to protein family HMM TIGR00644
chr	265657	BB_0254	recJ	+	0.222356	0.308128	2.32919	0.956281	1.14686	1.27578	CGCTGCATGAAAATTTACTCGAAGACTTTATTAAAGAATTAGAATATGCAA	single-stranded-DNA-specific exonuclease	identified by match to protein family HMM PF01368; match to protein family HMM PF02272; match to protein family HMM TIGR00644
chr	266112	BB_0254	recJ	+	0.562423	0.632431	1.25662	1.23286	0.801193	0.653884	TAGAATACAAAAAGCCCTACTTATACTGTGTATTCTAGGAATAGAAAATAT	single-stranded-DNA-specific exonuclease	identified by match to protein family HMM PF01368; match to protein family HMM PF02272; match to protein family HMM TIGR00644
chr	266183	BB_0255		-	0.470302	0.527792	1.21273	1.33809	0.613384	0.442975	GTATTTATTATTTCTGAATTTATATTTTCTATTCCTAGAATACACAGTATA	M23 peptidase domain-containing protein	identified by match to protein family HMM PF01551
chr	266226	BB_0255		-	0.701656	0.314601	1.3747	1.43063	1.16508	1.68659	ATCTCCTTGAAATGCCTCTTTTTTATATTGGACTTTAGGAATAGTATTTAT	M23 peptidase domain-containing protein	identified by match to protein family HMM PF01551
chr	267272	BB_0256	rpsU	-	0.4625	0.820626	1.43106	1.50749	1.53921	2.37847	TCTATTAGTTTTTTGTTTTAATTTTCTTACTTTTTTTGCCTGTTTTCTTTT	30S ribosomal protein S21	identified by match to protein family HMM PF01165; match to protein family HMM TIGR00030
chr	267275	BB_0256	rpsU	+	0.651799	0.582782	0.926911	1.08905	0.54955	0.550671	GATCGCACAAGAGATGTTCAAATGGATATCTCTTTATTTTAAATTAACACC	30S ribosomal protein S21	identified by match to protein family HMM PF01165; match to protein family HMM TIGR00030
chr	273890	BB_0261		-	0.507419	0.0795221	1.38175	2.23844	2.48173	1.00907	CTGTCAATGAAGAGATTACTATAAATAGTGACAACACTCGTATTGCTCCTA	hypothetical protein	identified by match to protein family HMM PF00515; match to protein family HMM PF07719
chr	275622	BB_0262		+	0.445982	0.561726	0.970246	1.09421	1.83402	1.15121	AAAGTCTCCCCTAATACCTCTTTTAAAAAATCTTTGGGCAATCTTCCCCCA	hypothetical protein	identified by match to protein family HMM PF01476; match to protein family HMM PF01551
chr	277304	BB_0264		-	0.478851	1.25809	1.30613	0.783507	0.245381	0.60667	TAGGTAGGTTTTCCTTTGGCAATATTCAAAAAGCTTTAAAAGGAATT	heat shock protein 70	identified by match to protein family HMM PF00012
chr	277777	BB_0264		+	0.604295	0.514454	1.18188	1.15237	0.69089	0.5171	ATTCAAATGCTTGCCATCAAGAAAAAGCAAAGTAATGTCGACCTCTTCCAT	heat shock protein 70	identified by match to protein family HMM PF00012
chr	278129	BB_0264		-	0.74	2.22843	2.91536	1.46351	2.03967	1.44471	ATGAACCAACCGCAGCTGCTATTGCTTATGCCTTTGAAAGACAGATTGATG	heat shock protein 70	identified by match to protein family HMM PF00012
chr	278206	BB_0264		+	0.455986	0.70767	1.73543	1.66795	1.2473	1.39844	GGCAGGGACTGTTATTACAGCATTTTCAATCTCTTCATCTAAAAATTTTTC	heat shock protein 70	identified by match to protein family HMM PF00012
chr	278432	BB_0264		+	1.32969	1.17286	1.80157	0.247993	0.961215	1.01961	TCTGAGAAAGAAACAATAGAAGGGGTTATTCGCTCACCCCTTTCATTTAAT	heat shock protein 70	identified by match to protein family HMM PF00012
chr	278481	BB_0264		+	1.23509	0.0701866	3.84957	1.80657	3.81212	1.0308	ATATTATCTTAGAACTAACATCAAAATACGATGCAACAGTATTTGTGGTTC	heat shock protein 70	identified by match to protein family HMM PF00012
chr	279139	BB_0266		-			0.0723524	0.887975			GTTTATATCCTGATAAATTTGAAGATCCTAAAATTGGTAAAAATGTTAATA	hypothetical protein
chr	279215	BB_0266		-	0.639956	0.619384	0.953186	1.38275	0.966532	0.809519	GTTAATAAAGTAGGGGATAATTATTTGCTTTCGTTTCCAGTTAAAAAAAAT	hypothetical protein
chr	279477	BB_0267		-	0.253242	0.278658	0.88116	1.23171	0.605789	0.259973	ACAACGTTACTTTTATAGAGGATGATAATTATATTAAAGTTATGACCTATA	hypothetical protein	identified by similarity to EGAD:156903; match to protein family HMM PF03961
chr	280266	BB_0267		+			0.925349	3.44743	1.06091	1.49919	TTATGAACAGATATTACACCATCTGAAACAGACATATACCCATTGCATTTT	hypothetical protein	identified by similarity to EGAD:156903; match to protein family HMM PF03961
chr	280598	BB_0267		-	0.385417	0.0412671	0.0751352	0.158567	0.379413	0.363774	TGGCGAGCCTGTTGAACTTGCAAGGGGTCTAGAGCCAGTAAAGGGTAAGGA	hypothetical protein	identified by similarity to EGAD:156903; match to protein family HMM PF03961
chr	303742			+	0.691714	0.894222	0.631745	1.21052	1.22746	1.4795	TTGAAACCTCCCTCATTTAAAATTGCTTTTAACTAAATTATATAATAATTC
chr	303831	BB_0295	hslU	-			0.399583	0.887975	2.20159	1.17289	TGTTAATAAAAAAATACAAATTAACGAACAAAAAGATTTGAATTATTATAT	heat shock protein HslVU, ATPase subunit HslU	identified by match to protein family HMM PF07724; match to protein family HMM TIGR00390
chr	303902	BB_0295	hslU	+	1.22259	0.941786	1.17785	1.31041	1.90175	2.55684	TTTCCATAACACCGTGAAGTCTTCTGGCACCAAGATTTTCACTCTCAAGAT	heat shock protein HslVU, ATPase subunit HslU	identified by match to protein family HMM PF07724; match to protein family HMM TIGR00390
chr	304038	BB_0295	hslU	-	0.392299	0.0471624					TGTTGCGATGTTTAAGGTTTATGATTTAGATTTAAAGTTTAGTGAGGAAGC	heat shock protein HslVU, ATPase subunit HslU	identified by match to protein family HMM PF07724; match to protein family HMM TIGR00390
chr	304715	BB_0295	hslU	+			1.12703	0.676552			TTCTCTCCTCTGTTCTTACTAAAGCATCATCTCTTACAGTACTATACATCT	heat shock protein HslVU, ATPase subunit HslU	identified by match to protein family HMM PF07724; match to protein family HMM TIGR00390
chr	304758	BB_0295	hslU	-	0.848892	1.0686	1.52192	2.50853	1.35561	0.573219	TAGTACTGTAAGAGATGATGCTTTAGTAAGAACAGAGGAGAGAATAGTTGA	heat shock protein HslVU, ATPase subunit HslU	identified by match to protein family HMM PF07724; match to protein family HMM TIGR00390
chr	305051	BB_0295	hslU	-	0.578125	0.990411	0.964235	0.731273	1.7337	0.468073	GGTCAAGACGAAGCTAAAAAATTAGTATCAATTGCTCTTGTTAATAGATAT	heat shock protein HslVU, ATPase subunit HslU	identified by match to protein family HMM PF07724; match to protein family HMM TIGR00390
chr	305483	BB_0296		-	0.704837	0.483822	1.12359	1.36652	1.52545	1.0243	CTCTTTTTGAAAAATTTGAAGAAAAAATCAAAGCAAAAGGTGATGGCTTGA	ATP-dependent protease subunit HslV	identified by match to protein family HMM PF00227; match to protein family HMM TIGR03692
chr	305705	BB_0297		+	1.38004	0.236837	1.80235	2.60226	1.69427	0.626132	AGAACATCAGATACATTTTTACAATTACAACACTCTTTAGAATCATCTTCA	protein smf	identified by match to protein family HMM PF02481; match to protein family HMM TIGR00732
chr	305884	BB_0297		+	0.557795	0.474804	1.516	1.04365	1.87359	1.60956	AACATCAAGTCCTAAGTCAAGACCAAGCTCAGCTGTAATTAAAGCTCCTGA	protein smf	identified by match to protein family HMM PF02481; match to protein family HMM TIGR00732
chr	305947	BB_0297		-	0.596305	1.01218	0.545306	0.88045	2.1317	0.999072	TGCACCCTTGAAATCAGGAGCTTTAATTACAGCTGAGCTTGGTCTTGACTT	protein smf	identified by match to protein family HMM PF02481; match to protein family HMM TIGR00732
chr	306377	BB_0297		+	0.394134	1.65242	1.24821	2.21826	2.43897	1.56683	GGATAAGACTTAGACCCTAGAATAGCAACTTTGGCTTTGGTCCTTTGAATA	protein smf	identified by match to protein family HMM PF02481; match to protein family HMM TIGR00732
chr	306539	BB_0297		+	0.496985	0.586479	1.63647	2.09922	2.38623	1.60052	AAATCAAAATTATTAAAAAGTTTTAATTTTTCTTTGCCTTTTAAAAATTTC	protein smf	identified by match to protein family HMM PF02481; match to protein family HMM TIGR00732
chr	321394	BB_0315		-	0.842051	1.79741	1.01385	0.987872	1.2338	1.21088	TTATCAAGCCATAGAAAAGTATCATTATTGTTATTTTTCTCATTATATTCC	hypothetical protein
chr	321686	BB_0315		+	0.630682	1.03993	1.8884	0.460431	0.119515	0.185194	TCTCTTGGGCATACTTTTTAATAGGAGAAGTTAAAAATTCAATGGACTATA	hypothetical protein
chr	321865	BB_0315		+	0.496433	0.625741	1.16222	0.690647	0.673324	0.603154	TCTTCAACGTTTCAATTAGCACTCAATGACGACACATTGTTTATAATTTTT	hypothetical protein
chr	322438	BB_0316		+	0.417128	2.33737	0.851174	0.330239	0.811774	0.700734	TAACATAAACAGTAATAAATAAAAAAATGAAAAAAACAGCAATAAAAACAA	hypothetical protein	identified by match to protein family HMM PF02653
chr	323718	BB_0317		-	1.11638	0.495206	0.169871	0.15938	0.146464	0.92597	GCTATTTTTTCGGTGATTTTTTTCAATTTTCTTATATTAAAATGATATCTT	hypothetical protein	identified by match to protein family HMM PF02653
chr	325860	BB_0319		+			0.732568	0.421788	0.973323	0.250783	AGAAACTGAATAAACCTGCTTGTTGGTATTTTTAACCAAAGAATCAAAAAT	hypothetical protein	identified by match to protein family HMM PF02608
chr	326309			-	0.753576	0.9413	1.3215	0.517985	0.919346	1.01416	ATAAAAGGATGTTTTATTTTTATGAGTAAAAAGGTGTTTTTTAAAGGGTTT
chr	327693	BB_0322		-	0.448674	0.752582	0.951925	0.946464	1.08267	0.762713	GTGTTGTTAGAAATACATTTCCCGTTAAGTTAGATTTAGATGACGAAATTT	hypothetical protein
chr	327718	BB_0322		+	0.507419	1.00249	4.13959	0.976772	1.39597	1.93909	CAACTGCCACTTGAGAAAATAAAGTTCTACTTGAAAGCAATATTAAAAGGA	hypothetical protein
chr	327778			-	1.40292	0.752713	1.50953	1.45628	1.27859	0.754494	TATCATTTTATCCTTTTAATATTGCTTTCAAGTAGAACTTTATTTTCTCAA
chr	327781			+	0.336364	0.388642	0.796829	0.917574	2.37745	1.29316	TTCTAAAAATATAGTTCTCCTAATCTTTGAAAAACTCATAAATTTAATTAT
chr	334910			+	0.463617	0.86661	1.70207	1.0889	1.77233	1.10068	TATAAAATATTGAAAAAGGAAAATCCCATGAAATATATAAAAATAGCCTTA
chr	335200	BB_0328		+	0.472782	0.534862	1.342	1.25342	1.257	1.28142	CACATTTAACCTAAGAGAAGATATAGTTTGGAGCGATGGAGTTGCCATTAC	family 5 extracellular solute-binding protein	identified by match to protein family HMM PF00496
chr	335210	BB_0328		-	0.716522	0.597534	1.63315	1.26536	1.40785	1.37748	GGTTAAATGTGTAAATAATTCCATCTTCAGAAATATTCCAACTTTTTGCAA	family 5 extracellular solute-binding protein	identified by match to protein family HMM PF00496
chr	335333	BB_0328		-	0.515332	1.02427	1.41774	1.30269	1.43125	1.42826	TTGTAGATTTTATTAAATTAGCATACATTGCAGCTGTTTTTTTATTTAAAA	family 5 extracellular solute-binding protein	identified by match to protein family HMM PF00496
chr	335795	BB_0328		+	0.52866	1.24863	2.22235	2.07011	1.01303	1.1651	GCATTCAATACAACAATAAAACCACTAGACAATTTAAAAGTTAGACAAGCC	family 5 extracellular solute-binding protein	identified by match to protein family HMM PF00496
chr	335960	BB_0328		-	0.828646	0.677314	0.656721	0.943473	0.488884	0.429553	TTAAATTTTTTCCATAAGAATAATCATCAAATTTTGGAGTTAGATTTCTTG	family 5 extracellular solute-binding protein	identified by match to protein family HMM PF00496
chr	336408	BB_0328		+	0.460573	0.625302	1.8345	0.852808	0.907485	1.3237	TACCCAAATCTCATTATCTTTTCAGAAATGATAAATGGACAGGGTGGGTAC	family 5 extracellular solute-binding protein	identified by match to protein family HMM PF00496
chr	336495	BB_0328		+	0.259566	0.495206			0.311237	0.771641	AAACTAAAAAATAATAAAATTAAGTAAAATAAGTAATTTTAAAATTAAGAT	family 5 extracellular solute-binding protein	identified by match to protein family HMM PF00496
chr	336523			-	0.557478	0.495206	1.76747	0.767978	0.755554	0.576159	TTTTACTTAATTTTATTATTTTTTAGTTTTAATATCTTCATATAAATAGCT
chr	337151	BB_0329		-	0.872349	0.723015	1.56624	1.50331	1.68783	1.50461	ACATATCAATAAAATAAGGTTTTGGTGATTCCAGTGTTATTTCTAATGTTT
chr	337852	BB_0329		-	0.570053	0.690425	1.138	1.22045	1.79758	1.55736	TGTTGTCCATTCTTCGTTTTCAAGTTCCACATCAATATTTAAATTTTTTTT
chr	337856	BB_0329		-	0.549924	0.287539	1.25583	3.15231	1.20563	0.714784	AGTATGTTGTCCATTCTTCGTTTTCAAGTTCCACATCAATATTTAAATTTT
chr	338107	BB_0329		-	0.865322	1.13376	1.16487	1.33196	1.45705	1.37321	TATTGGTGCTATTGGAAAATCTTTTTCAATAATTATCTCTTCTGCTTGTCT
chr	338114	BB_0329		+	0.363393	0.433305			0.331986	1.17851	TATGGGAACAGTTACCTTTTCAGAAATGACAAATGGACAGGGTGGAACACC
chr	340261			+	1.07917	2.22843	0.539787	1.27405	0.435732	1.19053	TAGCTTGAAAAACAATAAAGACTATATGATATAATTGACTAATACGTAAGT
chr	340285			+	0.477581	0.489881	1.47667	0.693914	1.70065	1.27971	TATGATATAATTGACTAATACGTAAGTTATCAATATCTATTTACAAAGGAG
chr	344196	BB_0336		-	0.740348	0.785057	1.69834	1.46788	1.95176	1.70253	AGTAAGCTTTTAATTATTTATCTGTTCATCTCATCAAAAAGGTATTTAGAT
chr	344355	BB_0336		+	0.641565	0.825343	0.993003	1.16108	0.791509	0.667706	GTATAAATTCCCTTATTGTCCTCTTTCTCAATAAGCCTATTTAAAAAAGGA
chr	344923	BB_0336		-	0.308333	1.28753					TTGGTTTTTGTAGCTTTATGTGTTAACAATCTTTTTTCAGATGATTATTTA
chr	352512	BB_0344		-	0.104358	0.0943986	1.2562	1.34509	1.10276	1.22216	ATAAAAGGATGAAATTTTTAGTTTTTCAAAGCACTTCAGATGAAGCTGAAT	DNA helicase	identified by match to protein family HMM PF00580
chr	355454			+	0.591742	1.04701	0.70464	0.988793	0.544133	0.439602	GATATAAACACCTTGAAAGAATTAGGATTTGATAAAAATGTCTTTGAATTA
chr	355857	BB_0347		-	0.431722	0.805835	1.53548	1.2344	1.09249	0.914167	TATTGGGCGAGGATGGCCACAATTTAATAAATAAGATAATCATATCTTTTT	fibronectin/fibrinogen-binding protein, putative	identified by match to protein family HMM PF05670; match to protein family HMM PF05833
chr	355864	BB_0347		-	0.372302	0.478356	0.7641	0.699451	0.103071	0.0475749	GCTATTATATTGGGCGAGGATGGCCACAATTTAATAAATAAGATAATCATA	fibronectin/fibrinogen-binding protein, putative	identified by match to protein family HMM PF05670; match to protein family HMM PF05833
chr	356641	BB_0347		+	0.4789	0.542214	0.62776	0.487593	0.0806323	0.06198	CAAGAGATTATCCTGGAGCTTATGTTTTTATTAAAAATCAAAAAAATAAAA	fibronectin/fibrinogen-binding protein, putative	identified by match to protein family HMM PF05670; match to protein family HMM PF05833
chr	366967	BB_0359		+	0.661308	0.758565	1.10234	1.3022	1.80194	1.52858	ATTACCTAATTTAGACAAATACTCACAAGCTGTTTTTAAAACTTTGTCATA
chr	368613	BB_0360		-	1.24928	0.57774	1.0453	0.9687	1.64638	2.89662	AATGTTAACATAAACTTTATGGAGTAATTATTAATGAAAATTAATTTATTA	hypothetical protein
chr	368735	BB_0360		-	0.675467	0.714628	1.53422	1.0383	1.19601	1.35763	ATGTTAATATTATTTGGAATAATTTAGTTATTACTATAATGCTGTGAAGAA	hypothetical protein
chr	368760	BB_0360		+	0.696378	0.660274	1.13955	0.302956	0.24899	0.231492	TTTTTAAAATATACGTCTATCAAACCTCTCTAGCCATAATTTTAGGAATTA	hypothetical protein
chr	369224	BB_0361		-	0.71052	0.964348	1.25212	1.0481	1.88521	1.38895	AGTAATCATATTTTAAAGATTTTAAATTTTTTATTATGATTTTTTTTTGGG	ATP-binding protein	identified by match to protein family HMM PF01656
chr	369359	BB_0361		+	0.366616	0.330137	0.288587	1.0853	1.55618	0.949119	TTTAGATTGTTATCAAGTGTGTTTAAAAGAGGAACAAAAGGAAATGAAATT	ATP-binding protein	identified by match to protein family HMM PF01656
chr	369552	BB_0361		+	0.496728	0.404461	0.899332	2.53275	0.620125	0.709412	ATATGCTCAAAGCTCCCAAAGACATTGAAAAAACCGAAAAAATAATAAAAT	ATP-binding protein	identified by match to protein family HMM PF01656
chr	369706	BB_0361		+	0.770833	0.311272					CAAACCTACAAGCTCAACTTCTAAAAGTATAAAAAAAATTGCAAAAAAATT	ATP-binding protein	identified by match to protein family HMM PF01656
chr	371284	BB_0363		-	0.634314	0.831826	1.53913	1.36814	1.96541	1.31415	GAATGGATTTTGTTTGCATTTTTTAATTCGTTTGCAATGTTTATTGAAAAA	hypothetical protein	identified by match to protein family HMM PF00563
chr	371287	BB_0363		+	0.397359	0.806689	2.19502	1.403	0.306883	0.244596	TCATAATTAGCAAAGAAAAATTTGATGAGGAATATTTAAAACTTGATCACA	hypothetical protein	identified by match to protein family HMM PF00563
chr	371367	BB_0363		+	0.476103	1.15548	0.873941	2.03375	1.78442	0.92597	GAATATAAGCAAAGCTTAATACATCAAAAAAAATTATTTTGCGACAATAAA	hypothetical protein	identified by match to protein family HMM PF00563
chr	371416	BB_0363		+	0.645833	0.376546	1.02956	1.10997	0.940627	0.92597	AAAACACAACTCTGGATTTCTTTTTAAATTTATCAGAACTCATAAAAGAAA	hypothetical protein	identified by match to protein family HMM PF00563
chr	371577	BB_0363		-	0.496202	0.582359	1.59884	1.29422	0.0838022	0.0723586	TGTCGGTTACTTTGATTATATTTCCAGAGGTTTTCATTGGAAGATTAAGAT	hypothetical protein	identified by match to protein family HMM PF00563
chr	371580	BB_0363		+	0.691366	1.24436	1.12254	1.44779	2.1342	1.87697	GATATCAGAGATTGGGAAAAGCTAGAAAAAATAAATTTAAGTTATCACACA	hypothetical protein	identified by match to protein family HMM PF00563
chr	371656	BB_0363		+	0.299768	0.371404			1.03285	1.12727	TATTAATAACTGATTGTCTTTTAACTTTAAAAAATAATAAAAAACTACATG	hypothetical protein	identified by match to protein family HMM PF00563
chr	371797	BB_0363		-	0.242439	1.09467	1.15435	0.357657	2.93254	0.468306	TAGTTTTCTATTTTATTAGAGTTTGATATTTCTTTAATTGTTATTAATTTA	hypothetical protein	identified by match to protein family HMM PF00563
chr	371865	BB_0363		+	1.15625	0.885048	0.865128	1.20511	0.711399	0.777814	GTAAACCATATGGATATTTACAAAAAAAAAAGCATATATTTACTTAATTTA	hypothetical protein	identified by match to protein family HMM PF00563
chr	371878	BB_0363		-	0.529948	0.0900374					TCCATATGGTTTACTAGTAATTTTTCAATTTCTTTGGCATTTTGAATCTCG	hypothetical protein	identified by match to protein family HMM PF00563
chr	372009	BB_0363		-	0.668042	0.820571	0.935726	1.01562	0.647373	0.509119	ATGACATTATTTTTGAATACATTATTTTAAGTATTTTTGCATTAAGTTTTT	hypothetical protein	identified by match to protein family HMM PF00563
chr	372148	BB_0363		-	1.08398	1.12247					ATATCTTCTTTTTTAAATGCCAGAGCAATTGTTTTTTTGATTTTTTTGGCA	hypothetical protein	identified by match to protein family HMM PF00563
chr	372271	BB_0363		-	0.581164	0.813147	1.00092	1.19514	0.616761	0.586629	GTGGGATTAGATTCTTTGTATTCCGATGATATTTTTGTAGCCATCATTAAT	hypothetical protein	identified by match to protein family HMM PF00563
chr	372273	BB_0363		-	0.418642	3.21884	0.850141	0.382888	0.550398	0.462985	TAGTGGGATTAGATTCTTTGTATTCCGATGATATTTTTGTAGCCATCATTA	hypothetical protein	identified by match to protein family HMM PF00563
chr	372548	BB_0363		-	1.50312	1.13714	0.786171	1.70935	1.0865	1.79407	TTCTCTTAAAGCCTTTTTAACCACCAATGTATCAACCTCAACAGTTAAATT	hypothetical protein	identified by match to protein family HMM PF00563
chr	373080			+	0.44932	0.931658	0.595715	1.9374	2.18704	0.719579	TGCCTAAATTTTATTAAATTTCAACAAAAATTATTTTACATTGAAAAAGGA
chr	373580	BB_0365	la7	-	0.838266	0.610691	1.66413	1.82314	1.61542	1.34038	TGTTAACGAATTAATTTATATTTTTGATTTTATAGGCTTTAATCTAAATTA	lipoprotein LA7	identified by similarity to SP:Q05903
chr	374012	BB_0365	la7	-	0.660714	1.29515			1.90892	0.347239	AAATAGATGAACATACTATTGGGCACGTTTTTCACGCTATGGGAGTAGTTC	lipoprotein LA7	identified by similarity to SP:Q05903
chr	374015	BB_0365	la7	+	0.541874	0.746004	0.644078	0.57385	1.05311	0.94648	GAATCATCAGGCTTAGAAGAGTTCTCCGCTTCTTGCTCCTCAACATATTCA	lipoprotein LA7	identified by similarity to SP:Q05903
chr	376027	BB_0368		-	0.439375	0.963643	4.30661	7.0483			TAAAATTTTGAATAAAGAGTTGGAGCCCAAATCTGTTATTGAGTATATGAG	glycerol-3-phosphate dehydrogenase	identified by match to protein family HMM PF01210; match to protein family HMM PF07479
chr	376161	BB_0368		+	1.46875	0.254957	8.7071	4.57649	0.656909	0.249299	TACTTAAAAAGCTTTCTAAAATGTTTTTGCTAACAATTTCATTGCCAAATC	glycerol-3-phosphate dehydrogenase	identified by match to protein family HMM PF01210; match to protein family HMM PF07479
chr	387433	BB_0377	luxS	-	0.780506	0.793565	1.67157	1.30936	1.39447	1.16935	TTGTAGTAAATATTACATTTTCAAAGGTATCTTTTCTTGAGACATATATGC	S-ribosylhomocysteinase	identified by match to protein family HMM PF02664
chr	387491	BB_0377	luxS	-	0.67044	0.765669	0.97424	1.08506	0.558708	0.460324	TGTATTGCTGCGTTTTCAATTATTGGTTCGATGTTGGGAGCTTTGATTCTA	S-ribosylhomocysteinase	identified by match to protein family HMM PF02664
chr	387744	BB_0377	luxS	+	0.451469	0.697565	1.60555	1.04967	1.71726	1.65535	TGAATCTTCTAAATACTTACAAATATTAAACAATATTAAAGAAGAAAATTT	S-ribosylhomocysteinase	identified by match to protein family HMM PF02664
chr	388213	BB_0378		-	0.237586	0.232128	0.229825	1.77595	0.497979	0.308657	TTTATGTTGGATGATCAAGCATATTTGAAGCATTCTCTAAATTATTTCATA	hypothetical protein
chr	388229	BB_0378		-	0.60091	0.629828	1.18169	0.987722	0.730095	0.578731	TACCAATGAGATTATATTTATGTTGGATGATCAAGCATATTTGAAGCATTC	hypothetical protein
chr	388328	BB_0378		-	0.458513	0.930386	0.717306	2.74465	1.41613	1.2643	TCAATTTTTCAGTGGAGTTGGTGTTAATGTTTCTCAAAATTTAGCATTTGG	hypothetical protein
chr	391873			+	0.648831	1.19675	1.21681	2.12027	0.813901	0.917987	AATATAACATAATTAAAAAATTAAAAACTGGAAAATTAAAATCTTTCTATT
chr	394232	BB_0384	bmpC	-	0.550831	0.413292	1.10374	2.50035	1.13333	0.444465	AGGATCCCGATGTTTTAAACAATAGGTTGGTTGATGAAGTTATTGATCTAG	hypothetical protein	identified by match to protein family HMM PF02608
chr	394384	BB_0384	bmpC	+	0.817083	0.742808	1.46514	0.330044	0.405761	0.0168358	TGATTGATCTTGATTTAAACCAATAACATAATATTTAGGTCCAAGCTCCTT	hypothetical protein	identified by match to protein family HMM PF02608
chr	394785	BB_0384	bmpC	-	0.349918	0.5389	0.0858688	0.526207	0.562423	1.5796	GATGCTTTTGATTATGGTGATATTCAAGTTCCTAAGAATTCCTTGGCTATT	hypothetical protein	identified by match to protein family HMM PF02608
chr	394997	BB_0384	bmpC	-	0.729237	0.91347	1.35811	0.913081	1.30037	1.04015	GGGATAATTTTGGAATAAAGCTTATAACTAAATCTTTAAGACCTTATCCTA	hypothetical protein	identified by match to protein family HMM PF02608
chr	410663			+	0.441477	0.825966	1.17451	0.961545	1.39391	1.21941	TGACCACAAAAACGTTGAAAAATAATCTTATAATGACCTATAATAAATGTT
chr	411699	BB_0400		+	1.05271	1.17199	2.42505	0.877146	1.80695	1.56703	ATATTGGCCTGTAATTCCTGTTTCCATCCACCTAAAAGAAGCTTGCTCTTT	hypothetical protein
chr	411730	BB_0400		-	0.379705	0.353483	1.13499	0.727964	1.91419	1.45262	GGTGGATGGAAACAGGAATTACAGGCCAATATTACGATTATTATGTTAAAT	hypothetical protein
chr	411817	BB_0400		+	0.541585	0.704221	1.0837	1.41092	1.6657	1.30671	GGTATTAATATTTTACCCCTACCATTTGCTCTGTTTTTAACATCAATTGAT	hypothetical protein
chr	412260	BB_0400		-					0.14228	1.46612	TGTTGATGATCTTATTAAATCAAATCGGGATATTAATGTTTTTATTAATAA	hypothetical protein
chr	412354	BB_0400		-			0.102817	1.1734	0.434136	0.462985	ATAGTCAAAGCGATTTAACTTATATGACTGAATACGGAGTGCAGAGTTCTT	hypothetical protein
chr	412681	BB_0400		-	0.692646	0.471372	1.23199	0.654881	0.586099	0.412107	GATTTGCCGCACTTATTCCAAATGCACTTGGATCTGAAATTCAGCTATTAA	hypothetical protein
chr	416911	BB_0404		-	0.579476	0.755647	1.249	1.1918	1.75802	1.04571	TTATACTACTTGACTGTATATTGATGTTAATCTTGTTTGTTTGTAAAGGAT	hypothetical protein
chr	417114	BB_0405		-	0.284425	0.633214	0.703751	1.57414	0.610854	0.269373	ATAGCATTCTCATTGAAATTCTCCTTTTTTATTTTCAATTTTAGAAATTAT	hypothetical protein
chr	417535	BB_0405		+	0.627678	0.0848924			0.0711399	0.573219	GAATAGGGGTTGTGATAAGATTGCCTTTGGTAATAGAGTACAGCTTTCTTA	hypothetical protein
chr	417567	BB_0405		+	0.434564	0.566373	3.3265	0.934935	2.13838	1.82664	ATAGAGTACAGCTTTCTTAAAAATATTGTGATTGGATTTAAAGCTGTTGCT	hypothetical protein
chr	417570	BB_0405		+	0.473364	3.10329	1.43524	0.373884	0.788467	0.079825	GAGTACAGCTTTCTTAAAAATATTGTGATTGGATTTAAAGCTGTTGCTACT	hypothetical protein
chr	417879	BB_0406		-			1.89247	0.568304	0.653598	1.95482	ATTTTTCTTTTCTTTTATTTCTTTAAGCTTTGCGATACAGGTGGTTGAATC	hypothetical protein
chr	417952	BB_0406		+	0.578125	0.261618	0.633572	1.52929	4.67334	2.20808	AATATTGATTTTGGATATGGAGGTTTTATTGGCCTTAAGTCAAACAATTTT	hypothetical protein
chr	418056	BB_0406		-	0.532908	0.456245	1.78541	1.37476	0.643178	0.542088	TTGTCCAATTTGCTTTTTAAAAATAACGTCTATTCCACCATTTAGATAATT	hypothetical protein
chr	419412	BB_0407	manA	-	0.199353	0.990411	1.56281	0.81076			AGATTGATGGAAAGCCCAAGGCTGAAATGTGGCTTGGAGCACACAAGACAT	mannose-6-phosphate isomerase	identified by match to protein family HMM PF01238; match to protein family HMM TIGR00218
chr	420551	BB_0408		-	0.802296	2.01384	1.57613	1.06557	2.72806	2.87712	AAGCTTCGGTTGCAACAGGCAAAGGTAGTTTTTATAAATATTTAATGAGTG	PTS system, fructose-specific IIABC component (fruA-1)	identified by match to protein family HMM PF00359; match to protein family HMM PF02378; match to protein family HMM PF02379; match to protein family HMM TIGR00829; match to protein family HMM TIGR00848; match to protein family HMM TIGR01427
chr	420791	BB_0408		+	0.469557	0.595045	2.42739	0.968335	0.62314	0.827011	ATGCTATAACCCTGCTTTTTAGCTTCATTTTCAATTTTCTTAGCTGCAATA	PTS system, fructose-specific IIABC component (fruA-1)	identified by match to protein family HMM PF00359; match to protein family HMM PF02378; match to protein family HMM PF02379; match to protein family HMM TIGR00829; match to protein family HMM TIGR00848; match to protein family HMM TIGR01427
chr	420809	BB_0408		-			0.0751352	0.0443987	1.33939	0.675708	AAAAGCAGGGTTATAGCATTAGAGTAGAAACTCAAGGATCTATTGGTATTG	PTS system, fructose-specific IIABC component (fruA-1)	identified by match to protein family HMM PF00359; match to protein family HMM PF02378; match to protein family HMM PF02379; match to protein family HMM TIGR00829; match to protein family HMM TIGR00848; match to protein family HMM TIGR01427
chr	421166	BB_0408		+			0.976758	2.08215	1.30241	0.92597	ACAACATCTCCTATAAAATGAGGAATTGCAACCCCATTTTCCCAAGAAGTG	PTS system, fructose-specific IIABC component (fruA-1)	identified by match to protein family HMM PF00359; match to protein family HMM PF02378; match to protein family HMM PF02379; match to protein family HMM TIGR00829; match to protein family HMM TIGR00848; match to protein family HMM TIGR01427
chr	421350	BB_0408		+	0.469726	0.615661	2.33337	1.99794	0.70547	0.668756	CAAGATCTTTTTTCAAAAAATTAAAAAACATAACTGTGGTCTCCTAGTAAT	PTS system, fructose-specific IIABC component (fruA-1)	identified by match to protein family HMM PF00359; match to protein family HMM PF02378; match to protein family HMM PF02379; match to protein family HMM TIGR00829; match to protein family HMM TIGR00848; match to protein family HMM TIGR01427
chr	421406			-	0.590501	0.942205	1.59806	1.67908	1.9758	1.04233	TGTTTAATTACTAGGAGACCACAGTTATGTTTTTTAATTTTTTGAAAAAAG
chr	422726	BB_0411		-	0.829549	0.838473	0.686272	0.570711	0.202626	0.309531	ATTTTTCAAGTTTTAGCCAAATTCCAGAATTAAATTCGCTTTTTTGAGGTG
chr	422757	BB_0411		-	0.896616	0.998192	0.503579	0.344727	0.470314	0.268463	TATCCTTTTGAGATTGCCCATTCTCTTACTAATTTTTCAAGTTTTAGCCAA
chr	422885	BB_0411		+	0.890881	1.58466	1.16786	1.19684	0.46478	0.0313888	ATCTCTTTTATTATCCCAAATGAAAAAGCAAAAGACTTGGATTTGGAAAAT
chr	423338	BB_0412		+	1.01467	0.933272			0.0331986	0.0529125	CATTAGACCCTATTTTAATCTCTGAAGATTTTTTTTTAAAAAACAATCTAA	hypothetical protein
chr	423470	BB_0412		-	0.855437	0.666066	0.36361	0.256852	0.50956	0.429108	TATAAACTGAGAAAAAATAAATTTAATAATGAAAAAGTGTTTACAAAAAGG	hypothetical protein
chr	423472	BB_0412		-	0.862221	1.27832	0.471342	0.856999	0.264234	0.174986	TATATAAACTGAGAAAAAATAAATTTAATAATGAAAAAGTGTTTACAAAAA	hypothetical protein
chr	423539	BB_0412		-	0.801261	1.04186	0.175315	0.425227	0.583	0.0712284	TATATGCAGGCAAAGATCAAAATAATGTAAATTGTATAATGTATTGATTTT	hypothetical protein
chr	423542	BB_0412		+	1.27528	0.634879	0.308974	0.610483	0.331986	0.92597	GTTACACAATGCCTATTAATTCGTACGAAAATAGCCAAAACCACGGAATTC	hypothetical protein
chr	423554	BB_0412		-	0.917026	1.01104	0.872847	0.0501276	0.263083	0.299578	GGCATTGTGTAACTATATATGCAGGCAAAGATCAAAATAATGTAAATTGTA	hypothetical protein
chr	423619	BB_0412		-	0.839357	0.912443	0.160645	0.199583	0.277585	0.185453	TGTAAAATTTTGTATTTTCTATTTTAAGAATTCCGTGGTTTTGGCTATTTT	hypothetical protein
chr	423622	BB_0412		+	0.874035	1.05268	0.29018	0.319524	0.284667	0.185333	GATGCATTCTTGCTACTTATTTTAACAAACTTTATAGTAGCCTTTTTAAGA	hypothetical protein
chr	424558			+	0.619803	0.914145	1.10624	1.43117	0.999622	0.79892	TAAACCTATGTCTTATAATAAAATTACTTATATTAATTTTACAATTTTTTT
chr	425060	BB_0414		+	0.328975	0.239865	0.558147	0.52937	1.52015	0.279538	GCATTTGTACTCAAATCAAAGCTTCCAAAAGAAATAGATTTTGTTATTATT	chemotaxis protein CheR	identified by match to protein family HMM PF01739; match to protein family HMM PF03705
chr	425096	BB_0414		+	0.518319	0.533298			1.1008	0.764931	GATTTTGTTATTATTGCTTCTGATTTAAGCTTAAAATCTTTGATGATAGCA	chemotaxis protein CheR	identified by match to protein family HMM PF01739; match to protein family HMM PF03705
chr	425806	BB_0415		-	0.694378	0.608147	0.763388	1.34652	0.614991	0.740776	AACTGTTTTTTTCCTCCAAAAATAGAATATCTTTAATATTGTTCTCTTCTA	chemotaxis protein CheB	identified by match to protein family HMM PF01339
chr	425888	BB_0415		-	0.489183	0.610237	0.882989	1.34763	0.86086	0.790636	AGATCATCGGCGCCCTTTGAAGCAGCAATATTTATTAGGTTTTGATTTGAA	chemotaxis protein CheB	identified by match to protein family HMM PF01339
chr	426148	BB_0415		-	0.713021	0.718534	1.56043	1.23682	0.589839	0.53194	TGTCAAATTTTCTCAGTTTAAGTTTTTTTATTTCTTTTTCATTTAATGTTT	chemotaxis protein CheB	identified by match to protein family HMM PF01339
chr	426263	BB_0415		+	0.337981	0.309504					CAGAAGAATTTGCCAAAAATCTTAATAATCTATGTAAAATAAGCGTAAAAG	chemotaxis protein CheB	identified by match to protein family HMM PF01339
chr	426473	BB_0415		-	0.562978	0.578846	1.39777	0.811236	1.17904	0.982431	GATTGAAATAATACCCCAATAGATGGTTTGTGACCATTTATATGTTTACCA	chemotaxis protein CheB	identified by match to protein family HMM PF01339
chr	426511	BB_0415		-	0.840909	0.402048			0.724333	0.370388	TTATGGCAATTGCTTTATCTTTTGCAATCTCTGCAATAGATTGAAATAATA	chemotaxis protein CheB	identified by match to protein family HMM PF01339
chr	426647	BB_0415		+	0.622924	0.428543	1.1646	0.704371	0.750427	0.85841	TAGACTATATAGTTCCACTAAGCCATATGGTAAAATTATTAAAAGCTATAC	chemotaxis protein CheB	identified by match to protein family HMM PF01339
chr	426649	BB_0415		+	0.578125	0.0825343					GACTATATAGTTCCACTAAGCCATATGGTAAAATTATTAAAAGCTATACTA	chemotaxis protein CheB	identified by match to protein family HMM PF01339
chr	429057	BB_0418		+	0.606172	0.970199	1.08474	1.07331	1.77269	1.36409	TATGCATCAAATGAACTTGGCATAGGTTGGCAAGCTTTTGGATTTAAAGGA	hypothetical protein
chr	429700	BB_0419		-	0.529948	0.86661	1.36746	1.88695	0.373484	0.498599	GATATTAAATTTATATTTAATAGACTTTAGTATTTATAAGTTATAGACATT	response regulator	identified by match to protein family HMM PF00072; match to protein family HMM PF00990; match to protein family HMM TIGR00254
chr	430622	BB_0420		-	0.289062	0.83804					TTAGCAGTGGAAATGATAATTAAAGATAAAGCTTTTGAAGCAGAGAATCAG	sensory transduction histidine kinase	identified by match to protein family HMM PF00072; match to protein family HMM PF00512; match to protein family HMM PF02518
chr	431158	BB_0420		-	0.408088	0.158466			0.804428	0.391756	TCATATTCTGAATTATGTAGAGGGCTTGTTGATTTTATCTCTATTAATATT	sensory transduction histidine kinase	identified by match to protein family HMM PF00072; match to protein family HMM PF00512; match to protein family HMM PF02518
chr	431161	BB_0420		+					0.0383061	0.0440938	CATATGAAAGATTTAATTCTTTTAAAGCCCTATTAACATCTAAATTAGGAA	sensory transduction histidine kinase	identified by match to protein family HMM PF00072; match to protein family HMM PF00512; match to protein family HMM PF02518
chr	431308	BB_0420		+			0.0375676	0.972544			TTGGTTTTGAGATATAATCATTCATACCACTTGCAAGACACTTGTCTTTAT	sensory transduction histidine kinase	identified by match to protein family HMM PF00072; match to protein family HMM PF00512; match to protein family HMM PF02518
chr	431731	BB_0420		+	0.698568	0.162223	0.131487	0.163574	0.731969	0.588263	TACCAAGCCCCATTAAAGGCTTTTTAACATAACCATATTTTAAATTTTTTA	sensory transduction histidine kinase	identified by match to protein family HMM PF00072; match to protein family HMM PF00512; match to protein family HMM PF02518
chr	431759	BB_0420		-	0.570205	0.394241	0.428017	0.559095	0.14228	0.2936	TGTTAAAAAGCCTTTAATGGGGCTTGGTATATGCTCTATTCTTTATAAAAA	sensory transduction histidine kinase	identified by match to protein family HMM PF00072; match to protein family HMM PF00512; match to protein family HMM PF02518
chr	431762	BB_0420		+	0.385417	1.14679	0.467145	0.701033	0.736143	0.92597	ACCATATTTTAAATTTTTTAGAGCTTTATTATCTAAATAATAAAATAAAAA	sensory transduction histidine kinase	identified by match to protein family HMM PF00072; match to protein family HMM PF00512; match to protein family HMM PF02518
chr	431895	BB_0420		-	0.695312	1.1644	0.462675	0.247666	1.08133	0.394994	TAAATGTAAATAACGATAATATTCAAGAGGGTATTCGACTTGCCAATAATA	sensory transduction histidine kinase	identified by match to protein family HMM PF00072; match to protein family HMM PF00512; match to protein family HMM PF02518
chr	431973	BB_0420		+	0.946929	0.508353	0.355185	0.216152	0.631458	0.395974	GAAGAGCATCCCAATAAAATCGAACAGTGCTCAAAAATTTTAATAGATTTT	sensory transduction histidine kinase	identified by match to protein family HMM PF00072; match to protein family HMM PF00512; match to protein family HMM PF02518
chr	432162	BB_0420		-	0.451219	0.0582595	0.340729	0.014557	0.541661	1.69761	GCAAGGTGGGAGAGGGTACAACTTTTTCATTTATGTTGCCCTTTTTATTGG	sensory transduction histidine kinase	identified by match to protein family HMM PF00072; match to protein family HMM PF00512; match to protein family HMM PF02518
chr	432378	BB_0420		-					0.426839	0.185194	GAACAAGAACTGATGGTAATAGGGTTTTGGTTACAGTTGAATTTAAGGTAA	sensory transduction histidine kinase	identified by match to protein family HMM PF00072; match to protein family HMM PF00512; match to protein family HMM PF02518
chr	432429	BB_0420		+	1.60383	0.438611	0.251589	0.248633	0.513069	0.416686	AAAGCATTTCCTATTAAATTAATTAAAACTTGTTTAATTTTTACAATATCA	sensory transduction histidine kinase	identified by match to protein family HMM PF00072; match to protein family HMM PF00512; match to protein family HMM PF02518
chr	432489	BB_0420		+	0.680837	0.6682	0.30406	0.462322	0.534582	0.361753	TAATTATTAAAAATAGATTTAGAATAAGAGAATAAATCAATATTTTTCTTT	sensory transduction histidine kinase	identified by match to protein family HMM PF00072; match to protein family HMM PF00512; match to protein family HMM PF02518
chr	432648	BB_0420		-	0.403036	0.611269	0.510781	0.243136	0.781638	0.18005	TATTGTATTTGTCTAAAATAGATGTCAATGAATTATATGTTGAGAGTCAAG	sensory transduction histidine kinase	identified by match to protein family HMM PF00072; match to protein family HMM PF00512; match to protein family HMM PF02518
chr	432651	BB_0420		+	6.45573	0.405906	0.313958	1.48684	0.303118	0.653626	TCATCAATTAAAGAAAGCAAAGAATCAGATGAATAATTTATCATCCTAACA	sensory transduction histidine kinase	identified by match to protein family HMM PF00072; match to protein family HMM PF00512; match to protein family HMM PF02518
chr	432726	BB_0420		-			0.334888	0.0341529			TTCTTACAGATGTTCAAAAAGATTATGTTAGGATGATAAATTATTCATCTG	sensory transduction histidine kinase	identified by match to protein family HMM PF00072; match to protein family HMM PF00512; match to protein family HMM PF02518
chr	432998	BB_0420		+			0.0610473	0.697695	0.314513	0.452218	AATATCAAATTTCCAATCATTTAAATACATCTGACTGTCAACATTTGAACG	sensory transduction histidine kinase	identified by match to protein family HMM PF00072; match to protein family HMM PF00512; match to protein family HMM PF02518
chr	433440	BB_0420		-					0.238164	0.462985	ATGCAACCGATTCAAATTTAGATAATGTTTTCAACATAAAATTAAATTCTC	sensory transduction histidine kinase	identified by match to protein family HMM PF00072; match to protein family HMM PF00512; match to protein family HMM PF02518
chr	433489	BB_0420		-	0.800481	1.17611			0.331986	0.609785	GATCTTAAAAAATTAATCAAATCTGGAAAAATCGATATGCTAAATACTAAT	sensory transduction histidine kinase	identified by match to protein family HMM PF00072; match to protein family HMM PF00512; match to protein family HMM PF02518
chr	433592	BB_0420		-					0.199192	0.092597	TGTTGAGGCAAATAATTATAAAGGAATAAATCAATTTTTGCTTGATAAGAT	sensory transduction histidine kinase	identified by match to protein family HMM PF00072; match to protein family HMM PF00512; match to protein family HMM PF02518
chr	434109	BB_0420		+			0.373466	0.0512293	1.54927	0.326813	CTTACTACATAATTAACATTTTCCAACACACTATCATTGCTAATAATTCCT	sensory transduction histidine kinase	identified by match to protein family HMM PF00072; match to protein family HMM PF00512; match to protein family HMM PF02518
chr	434199	BB_0420		+	0.740039	0.593274	0.487669	0.338718	0.326831	0.336064	ATATCCTCTTTGGAAAATCCCTTAAAAATAGGTTTAAAGATATGTTGTCTT	sensory transduction histidine kinase	identified by match to protein family HMM PF00072; match to protein family HMM PF00512; match to protein family HMM PF02518
chr	434235	BB_0420		+			0.373466	1.40027	0.24899	0.172638	AAGATATGTTGTCTTGAGAGAAGATTCCACAAATCCACTAAAATGCCAGAC	sensory transduction histidine kinase	identified by match to protein family HMM PF00072; match to protein family HMM PF00512; match to protein family HMM PF02518
chr	434321	BB_0420		-	0.808987	0.779058	0.3989	0.32385	0.347487	0.345227	TCCTCCTTTAAGTTTTATTAATTCACAGGGAAAATTGTCTGGCATTTTAGT	sensory transduction histidine kinase	identified by match to protein family HMM PF00072; match to protein family HMM PF00512; match to protein family HMM PF02518
chr	434331	BB_0420		+	0.314043	0.557417	0.294961	0.386434	0.439595	1.19053	TATAAACCAACATCAACAAAACTTCCCTTAGCATTGCTATCTAAAAAAGAA	sensory transduction histidine kinase	identified by match to protein family HMM PF00072; match to protein family HMM PF00512; match to protein family HMM PF02518
chr	434333	BB_0420		+			0.586055	0.0261169	0.0284559	0.0272344	TAAACCAACATCAACAAAACTTCCCTTAGCATTGCTATCTAAAAAAGAAAA	sensory transduction histidine kinase	identified by match to protein family HMM PF00072; match to protein family HMM PF00512; match to protein family HMM PF02518
chr	434367	BB_0420		-	0.341094	0.141487	0.217057	0.857355	0.096383	0.157836	GCAATGCTAAGGGAAGTTTTGTTGATGTTGGTTTATATAATGATTATCCTC	sensory transduction histidine kinase	identified by match to protein family HMM PF00072; match to protein family HMM PF00512; match to protein family HMM PF02518
chr	434575	BB_0420		+	0.578125	1.27653	0.847481	0.133196	0.59541	0.525859	TATAATCAACTTTATCGTTTTTTAAGGCCAATACTAACTCTTGAGAATTAT	sensory transduction histidine kinase	identified by match to protein family HMM PF00072; match to protein family HMM PF00512; match to protein family HMM PF02518
chr	434643	BB_0420		-	2.29443	0.945393	0.215218	0.0841239	0.853678	0.192182	ACACCATTTTTTTGGCTGATAATTCTCAAGAGTTAGTATTGGCCTTAAAAA	sensory transduction histidine kinase	identified by match to protein family HMM PF00072; match to protein family HMM PF00512; match to protein family HMM PF02518
chr	434674	BB_0420		-	0.798119	0.47513	0.277127	0.11052	0.531585	0.482438	TATGAAGATATCTTAAGGTTAAAAAACGTTAACACCATTTTTTTGGCTGAT	sensory transduction histidine kinase	identified by match to protein family HMM PF00072; match to protein family HMM PF00512; match to protein family HMM PF02518
chr	434967	BB_0420		+	1.15625	0.940891	0.342499	0.33409	0.398383	0.0900248	TTATTCTTGTAGTAAAAAGGAAAAAATTGATCTACAAGCTTAAACTTGAAA	sensory transduction histidine kinase	identified by match to protein family HMM PF00072; match to protein family HMM PF00512; match to protein family HMM PF02518
chr	435277	BB_r01	5S_rrlA	-	1.22232	0.302159	0.449308	0.625619	1.88708	0.818611	TCATTCCGAACACAGAAGTTAAGCTCTTATTCGCTGATGGTACTGCGAGTT	5S ribosomal RNA
chr	435398	BB_r02	23S_rrlA	+					0.0995958	1.12091	ACCTATCAACCTGGTATTCTTCCAGGACCCTTAAAGGATATCTCATCTTGA	23S ribosomal RNA
chr	435836	BB_r02	23S_rrlA	+	0.679067	0.191693	1.99598	3.43888	0.546171	0.0470832	AGACCTACTTTCGTATCTGTTCGACTTGTCAGTCTTACAGTTAAGCTACCT	23S ribosomal RNA
chr	435873	BB_r02	23S_rrlA	+			4.16407	1.77595			CAGTTAAGCTACCTTATGCCTTTACACTTACAGAGTGATTTCCAACCACTC	23S ribosomal RNA
chr	435894	BB_r02	23S_rrlA	-					0.995958	0.599157	AAGGCATAAGGTAGCTTAACTGTAAGACTGACAAGTCGAACAGATACGAAA	23S ribosomal RNA
chr	436105	BB_r02	23S_rrlA	-	0.820017	0.79325	0.835482	0.988271	1.27979	1.33701	TGTGTAGGATAGGTGGGAGACTTTGAAGCTATCTCGTCAGGGGTAGTGGAG	23S ribosomal RNA
chr	436476	BB_r02	23S_rrlA	+	0.938089	0.660274	5.30496	3.64483	0.277719	0.299578	GGTCGTACTTATCCCGAAGTTACGTACGTATTTTGCAGAGTTCCTTAACGT	23S ribosomal RNA
chr	436781	BB_r02	23S_rrlA	+					0.912962	0.0402595	TAAGAGGTACGGGAATATTAACCCGTTTCCCATCGACTACACTTTTCAGCT	23S ribosomal RNA
chr	436798	BB_r02	23S_rrlA	+			7.7815	3.79189	1.37281	0.813731	TTAACCCGTTTCCCATCGACTACACTTTTCAGCTTTGCCTTAGGGGCCGAC	23S ribosomal RNA
chr	437188	BB_r02	23S_rrlA	-	0.789186	0.937354	0.732568	1.09066	1.09555	1.36691	AGGTCTCAAAAATGTGTTAAGTGGAAAAGGAGGTTTAGGTACGTAAACAGC	23S ribosomal RNA
chr	437473	BB_r02	23S_rrlA	+			4.72099	1.14168			CCCAAGCTTCAGCCTGGCCATAAATAGATCACTCGGCTTCGGGTCTACCAC	23S ribosomal RNA
chr	437543	BB_r02	23S_rrlA	-	0.828402	0.777877	1.1726	0.925707	1.44605	1.34452	AAAGGGCGATTTAGTTAGATGTGGTAGACCCGAAGCCGAGTGATCTATTTA	23S ribosomal RNA
chr	437911	BB_r02	23S_rrlA	+	0.243421	0.433305	6.71127	11.7657			TTTTGTAACTTTTTTGCTTATTACAGACTAAGCCTAAACGTCCTACAA	23S ribosomal RNA
chr	437934	BB_r02	23S_rrlA	+			9.4885	5.03186	0.157257	0.0841791	CAGACTAAGCCTAAACGTCCTACAACCCCATAAATGCAACGCTCTGCAGCT	23S ribosomal RNA
chr	438349			+	0.69375	0.660274	1.57944	0.766887	0.540181	0.370388	TATTTTATTTTTTATGTTATTTAAACAACACATTCAAAAACACCAATATTT
chr	438522	BB_r03	5S_rrlB	-	0.946023	0.323788	0.496385	0.776978	3.30477	0.908498	TCATTCCGAACACAGAAGTTAAGCTCTTATTCGCTGATGGTACTGCGAGTT	5S ribosomal RNA
chr	439081	BB_r04	23S_rrlB	+	1.34896	0.229661	1.86979	2.53502	0.506143	0.0555582	AGACCTACTTTCGTATCTGTTCGACTTGTCAGTCTTACAGTTAAGCTACCT	23S ribosomal RNA
chr	439118	BB_r04	23S_rrlB	+			5.60008	1.45882			CAGTTAAGCTACCTTATGCCTTTACACTTACAGAGTGATTTCCAACCACTC	23S ribosomal RNA
chr	439350	BB_r04	23S_rrlB	-	0.81711	0.776305	0.904565	0.930792	1.3133	1.38985	TGTGTAGGATAGGTGGGAGACTTTGAAGCTATCTCGTCAGGGGTAGTGGAG	23S ribosomal RNA
chr	439721	BB_r04	23S_rrlB	+	0.933894	0.517379	4.78274	3.17007	0.183466	0.294627	GGTCGTACTTATCCCGAAGTTACGTACGTATTTTGCAGAGTTCCTTAACGT	23S ribosomal RNA
chr	440026	BB_r04	23S_rrlB	+					0.521692	0.163406	TAAGAGGTACGGGAATATTAACCCGTTTCCCATCGACTACACTTTTCAGCT	23S ribosomal RNA
chr	440043	BB_r04	23S_rrlB	+	1.22633	1.28753	8.75593	3.5741	0.718396	0.28737	TTAACCCGTTTCCCATCGACTACACTTTTCAGCTTTGCCTTAGGGGCCGAC	23S ribosomal RNA
chr	440433	BB_r04	23S_rrlB	-	0.705652	1.32678	1.16281	0.92744	1.42499	1.01144	AGGTCTCAAAAATGTGTTAAGTGGAAAAGGAGGTTTAGGTACGTAAACAGC	23S ribosomal RNA
chr	440718	BB_r04	23S_rrlB	+			5.61636	0.591983			CCCAAGCTTCAGCCTGGCCATAAATAGATCACTCGGCTTCGGGTCTACCAC	23S ribosomal RNA
chr	440788	BB_r04	23S_rrlB	-	0.948574	0.599663	1.3866	0.854898	1.7261	1.57152	AAAGGGCGATTTAGTTAGATGTGGTAGACCCGAAGCCGAGTGATCTATTTA	23S ribosomal RNA
chr	441156	BB_r04	23S_rrlB	+	0.385417	0.165069	6.80579	14.369			TTTTGTAACTTTTTTGCTTATTACAGACTAAGCCTAAACGTCCTACAACCC	23S ribosomal RNA
chr	441179	BB_r04	23S_rrlB	+			9.18152	2.80715	0.209675	0.238106	CAGACTAAGCCTAAACGTCCTACAACCCCATAAATGCAACGCTCTGCAGCT	23S ribosomal RNA
chr	442346	BB_0421		+	0.108398	0.291297	0.593031	0.582733			ATTTTCATTAATACTAATTTCTTTTAATTGGCTCCTTATATTTTTAACTTC	hydrolase	identified by match to protein family HMM PF00702; match to protein family HMM PF05116; match to protein family HMM PF08282; match to protein family HMM TIGR00099; match to protein family HMM TIGR01484
chr	442356	BB_0421		-	0.569365	1.12047	1.52678	1.94893	1.26453	1.13366	TTAATGAAAATTATCTTGTAACGGCGAATGGGGCTGAAGTGTTTTTGCAAG	hydrolase	identified by match to protein family HMM PF00702; match to protein family HMM PF05116; match to protein family HMM PF08282; match to protein family HMM TIGR00099; match to protein family HMM TIGR01484
chr	442578			+	1.61875	0.236516	1.24808	1.77595	1.20563	1.30725	CTATCACAAATAATTTATTCTTAATAAATTATTCTTAAAGCATAAAATAAT
chr	442646			+	0.397708	0.735834	1.74359	1.77595	1.42811	1.17457	TATTTTTTTAAAAAAATTTAAAAAAATATAATTAAATGAAAATCAACGCCT
chr	443012	BB_0422		+	0.761847	0.913689	1.46644	1.33137	1.52422	1.28665	ATGCATACCATATATTATATACACATAAGAATATCCTCCTATTCTATACAT	3-methyladenine DNA glycosylase	identified by match to protein family HMM PF02245; match to protein family HMM TIGR00567
chr	443028	BB_0422		-	0.524595	0.368628	1.13098	1.04688	2.10639	1.27148	TAATATATGGTATGCATTATATGTTTAACGTTGTGACTGCAGATAAAAATA	3-methyladenine DNA glycosylase	identified by match to protein family HMM PF02245; match to protein family HMM TIGR00567
chr	443190	BB_0422		-	0.598167	0.617115	1.99565	1.1438	0.511015	0.822688	ATTTGTTGATCAGAAAGATCGACAAAGAGGAAATAGTTACCAGAATTGTTG	3-methyladenine DNA glycosylase	identified by match to protein family HMM PF02245; match to protein family HMM TIGR00567
chr	443217	BB_0422		-	0.929967	0.614663	1.0624	1.98755	1.34094	0.958844	CTACCGTTGCAAAGTTATTGCTTGGTAATTTGTTGATCAGAAAGATCGACA	3-methyladenine DNA glycosylase	identified by match to protein family HMM PF02245; match to protein family HMM TIGR00567
chr	444299			+	0.736826	0.470609	3.13406	2.10558	0.96087	1.25837	AAAACATACTTAATTACAATTTAGGGCATAAGCCCAATGGAGGTTAAGGGA
chr	446898			-	0.61942	0.642429	1.20216	1.05874			CTTGAATTTTGATAGGGGTTTTTATGAAGATTTATTTAGCCTCTCCATTTT
chr	448245	BB_0429		+	1.15672	1.19141	1.68096	1.61433	0.824763	0.708931	TAAACCTCTTCGGGATTTTCTAAGCTTTCAATCAAGCTTTCTGCCCTGTCA	hypothetical protein	identified by match to protein family HMM PF08973
chr	449127	BB_0430		-			0.0813965	1.02459			AGTTAAATTTAAGCTTAAAATTTCTAATTCCTCTTTTTCCATTATAGATGT	hypothetical protein	identified by match to protein family HMM PF01205; match to protein family HMM TIGR00257
chr	450091	BB_0431		+	0.249481	0.197308	2.10095	2.15651	1.61466	0.742089	TATGAATATGACAAGGAAAGCAATGCTGCAAAAGATTTTTTAGAGCTCTCA	hypothetical protein	identified by match to protein family HMM PF01656
chr	450863	BB_0432		-	0.4625	0.424462					TTTTATTTTTTTCTTTATTTCCAAAATAGAATTAAAAAATAATTTTAAGTT
chr	450978			-	0.433594	0.553465					TTTGTAGTTAAATTTAAAAGTAAAAAAATAATATTTAAAAAATGAACAATA
chr	451434	BB_0434	spo0J	+	0.0642361	1.59566	0.0574563	0.0634268	1.54545	0.644153	ACTTTAGCATGCCCAAAAGAAATTTCTTTTCTATGTATTGCATTTAATATT	stage 0 sporulation protein J	identified by match to protein family HMM PF02195; match to protein family HMM TIGR00180
chr	456461			+					3.90722	1.85194	CATAGGAAATACCAAAAACTTTTAAAAATTCACAAACAATTTAGATAGAAT
chr	456532			+			0.0610473	0.565075			TATAATGTTAAAAGTATAGTGCTAAAACCAACAAGGACAAAAAAATGGAAA
chr	459645	BB_0439		+	0.408088	0.0353718					TTTGAGGCTTTATCAGATGATGTAAAGTTTTTAGATTTTAAAAATGAGCAG	hypothetical protein
chr	470334	BB_0450	rpoN	-	0.753511	0.840698	1.13782	0.905386	1.09195	2.33973	CATTGCAAAAAGAATTTCTAAGAAGAGGATTTAAAAGCTTAAGGCCAATGA	RNA polymerase sigma-54 factor	identified by match to protein family HMM PF00309; match to protein family HMM PF04552; match to protein family HMM PF04963; match to protein family HMM TIGR02395
chr	470340	BB_0450	rpoN	-	0.629136	0.530079	1.00932	0.858043	0.617494	0.701945	TATATACATTGCAAAAAGAATTTCTAAGAAGAGGATTTAAAAGCTTAAGGC	RNA polymerase sigma-54 factor	identified by match to protein family HMM PF00309; match to protein family HMM PF04552; match to protein family HMM PF04963; match to protein family HMM TIGR02395
chr	470341	BB_0450	rpoN	+			0.0887961	0.0493319			TAGCTATTCCTATTTTTGCAAGTATTTCGTCTCTATATCGTAGGGATTCGA	RNA polymerase sigma-54 factor	identified by match to protein family HMM PF00309; match to protein family HMM PF04552; match to protein family HMM PF04963; match to protein family HMM TIGR02395
chr	470344	BB_0450	rpoN	-	0.482181	0.651411	0.724937	1.42428	1.04979	0.477015	GCTATATATACATTGCAAAAAGAATTTCTAAGAAGAGGATTTAAAAGCTTA	RNA polymerase sigma-54 factor	identified by match to protein family HMM PF00309; match to protein family HMM PF04552; match to protein family HMM PF04963; match to protein family HMM TIGR02395
chr	470347	BB_0450	rpoN	+	1.059	1.02136	3.40385	1.41165	3.02771	1.08864	TTCCTATTTTTGCAAGTATTTCGTCTCTATATCGTAGGGATTCGATTAACC	RNA polymerase sigma-54 factor	identified by match to protein family HMM PF00309; match to protein family HMM PF04552; match to protein family HMM PF04963; match to protein family HMM TIGR02395
chr	470961	BB_0450	rpoN	-	0.464073	0.340787	0.763092	0.820704	0.626031	0.563634	CTTCTTTAAAAGAACACCTTTTACTGCAATTAAGAATTCAAAGAATAAATG	RNA polymerase sigma-54 factor	identified by match to protein family HMM PF00309; match to protein family HMM PF04552; match to protein family HMM PF04963; match to protein family HMM TIGR02395
chr	470986	BB_0450	rpoN	-	0.361848	0.793686	0.944993	0.50345	0.855021	0.73949	GCTCTTGAAAAAACACAAACAAATACTTCTTTAAAAGAACACCTTTTACTG	RNA polymerase sigma-54 factor	identified by match to protein family HMM PF00309; match to protein family HMM PF04552; match to protein family HMM PF04963; match to protein family HMM TIGR02395
chr	473038	BB_0453		+	0.67908	0.638411	1.1648	1.12398	0.819256	0.512376	ACAAAGAAATTATTAAAATTCCAAACAGTAAGCTTACATCCAATTTTGTTG	hypothetical protein	identified by match to protein family HMM PF00924
chr	476098	BB_0456		+	0.628838	0.518787	2.34422	0.406988			GTTAAGAGTTCTTCTGAAAGTTATAAAATAGAGCTTTTAGGAGATGTTTTA	hypothetical protein
chr	477017	BB_0457	uvrC	-					3.23686	0.333349	ATGCTGAATTATCTTTAAGAGAATATGAGAATAAAAGCACCAAAGCACTTG	excinuclease ABC subunit C	identified by match to protein family HMM PF01541; match to protein family HMM PF08459; match to protein family HMM TIGR00194
chr	477272	BB_0457	uvrC	-	0.0300325	0.0135673	0.0315083	0.123903	0.0414983	0.201298	GAAATGGAAAATTAGTTGAAAGAGATGCAAACTTTGATGAGAGTATATGCA	excinuclease ABC subunit C	identified by match to protein family HMM PF01541; match to protein family HMM PF08459; match to protein family HMM TIGR00194
chr	477984	BB_0457	uvrC	+	0.0471939	0.0105363	2.56851	0.669022	1.12875	0.965373	TTTTTTTATTTTCATTTAGCATCTTATAGCAACCGCTTGTGGTTGGTAATT	excinuclease ABC subunit C	identified by match to protein family HMM PF01541; match to protein family HMM PF08459; match to protein family HMM TIGR00194
chr	480445	BB_0459		+	0.491738	0.588505	2.56851	0.443987			AAGCTATTTTAAATTTTCCTAATATTTATACGATCTACAATATGCATATTG	hypothetical protein	identified by match to protein family HMM PF00515; match to protein family HMM PF07719
chr	480591	BB_0459		-	1.00836	0.495206	0.976758	1.35758	1.47971	0.942358	AGGTTGCATATAAATATATCAAATCTAAGTTAGAATAATCATTAACCATTC	hypothetical protein	identified by match to protein family HMM PF00515; match to protein family HMM PF07719
chr	481500	BB_0460		+	0.908482	0.660274	1.10699	2.34679	0.358545	0.0805191	TCTTGGAAAGATTGTTGTGAATTTTTTTTCCAATTCTTTTTGACTGTGTTT	hypothetical protein
chr	481558	BB_0460		+	0.568948	0.990411	0.568043	1.17991	0.780616	0.828892	ACATAAAAATCTTTAATTCTACTATTTAGCTGTTCTTTTAATACGTTTATT	hypothetical protein
chr	481910	BB_0460		+	0.588733	0.589213	0.680885	0.815586	0.592243	0.594355	TATGGAGAATATTATTGTTTTGCAGTATTTCATTTTCTTTGATATTTTTAG	hypothetical protein
chr	485312			-	0.470703	0.872905	1.38987	1.08952	2.02964	1.59138	AGGGTAATTTACAACTTATTCCTTTTAAGAGATAGACTTATAAAAATTAAC
chr	487701	BB_0467		+	0.115625	0.198082					CAGATATTATTTATAAAGTTGAAGATGATTTTATTAATTTTCAAGAAGGAG	hypothetical protein	identified by match to protein family HMM PF02578; match to protein family HMM TIGR00726
chr	492227			-	0.211979	0.218226	2.99132	1.06124	1.26605	1.42551	AAAATAAAAATTCAAAATCAGAAATACCTCTCTGCAAATTTTTATCAATCT
chr	493860	BB_0473		-	0.0608553	0.495206			0.055331	0.092597	TAAAAGCATAACCTAAAGAATTTTCCATTATGCCAAAATATTGAAAAATAA	hypothetical protein	identified by match to protein family HMM PF01554; match to protein family HMM TIGR00797
chr	494403	BB_0475		-	0.568585	0.62651	0.891722	0.861686	0.734882	0.627701	GCACTATAAAAATCAACCAAAAAGTAGAAATAGTAAACTACAAATCCGACA	lipoprotein
chr	494479	BB_0475		-	0.455492	0.67348	2.6698	1.01229	0.971059	1.10602	ATTGTTTTTATGTCTTGCATGAAAACAAGCACAATAAAATCAAAAGAAAAT	lipoprotein
chr	494783			+	0.800481	0.571928	0.890803	0.829169	0.973661	1.29029	TATGTGTAGTGAATTGAGTTTAAAAGTTTAAGCGTATTGACTATATTTTGT
chr	511099	BB_0505		-	0.642361	0.539685	0.57824	0.521043	1.46596	1.5796	TGTTTGCTTATTTAGGTAATCATTTATTTTGCAATTAGAATACACATGATT	hypothetical protein	identified by match to protein family HMM PF00149; match to protein family HMM TIGR00282
chr	511102	BB_0505		+	0.486359	1.43349	2.28389	1.29262	0.794528	1.86271	TATCTTAAGGCCAAATAATTTTTCAGATTTGTTAGATGGGCATGGTTATTG	hypothetical protein	identified by match to protein family HMM PF00149; match to protein family HMM TIGR00282
chr	511104	BB_0505		+	0.642179	0.618741	0.446544	0.508405	0.306989	0.336027	TCTTAAGGCCAAATAATTTTTCAGATTTGTTAGATGGGCATGGTTATTGTT	hypothetical protein	identified by match to protein family HMM PF00149; match to protein family HMM TIGR00282
chr	511389	BB_0505		+	0.953522	0.757822	0.671146	0.605415	1.48997	0.86725	TGACTCAAGATGAAAGAATATTGTCAAAGGGGACAGCCTATATTAGTGATA	hypothetical protein	identified by match to protein family HMM PF00149; match to protein family HMM TIGR00282
chr	511426	BB_0505		-	0.579673	0.658275	0.247643	0.21116	0.0874573	0.0995342	GGCTGTCCCCTTTGACAATATTCTTTCATCTTGAGTCATAACATGGGTATG	hypothetical protein	identified by match to protein family HMM PF00149; match to protein family HMM TIGR00282
chr	511429	BB_0505		+	0.771096	0.70555	1.01751	0.715162	1.23479	0.97482	TATTAGTGATATTGGGATGACAGGTGGATTAAATTCTGTAATAGGATTTAA	hypothetical protein	identified by match to protein family HMM PF00149; match to protein family HMM TIGR00282
chr	511431	BB_0505		+	0.802078	0.769352	0.28941	0.310791	1.4788	1.1187	TTAGTGATATTGGGATGACAGGTGGATTAAATTCTGTAATAGGATTTAATC	hypothetical protein	identified by match to protein family HMM PF00149; match to protein family HMM TIGR00282
chr	511510	BB_0505		-	0.423958	0.0660274					TTCAAGTAAGCCCTTAAGAGAAATGTCGGGATTAAATCCTATTACAGAATT	hypothetical protein	identified by match to protein family HMM PF00149; match to protein family HMM TIGR00282
chr	511578	BB_0505		+	0.530379	0.585681	1.08029	0.716153	1.19515	1.17121	ATTTAAAGACAGGCCGCGCTTTAAAAATTGAAAGGATTCAGAAATAATTTA	hypothetical protein	identified by match to protein family HMM PF00149; match to protein family HMM TIGR00282
chr	511689	BB_0506	rrmJ	-	0.22561	0.324979					GAATTAAGATCATTAATTCTTTTCGTGTTTTTTCTGGATACCTTTTACAAA
chr	511701	BB_0506	rrmJ	-	0.66257	1.74501	0.732568	1.35416	0.530107	0.702844	TATTGCCTTTTAGAATTAAGATCATTAATTCTTTTCGTGTTTTTTCTGGAT
chr	512089	BB_0506	rrmJ	+			2.03491	0.11728	3.2595	1.30913	TATGTGTAAATTTAATAGATAAACTTTCTGATAATTTTATTATAGTTTTGA
chr	527735	BB_0516		-	0.520312	1.15548	3.84191	3.38114	0.697171	0.475498	GATCTTGTAATTACTACTCAAAAACGCAGCGCAAAAGACAATTCAACAGTT
chr	531910			+	0.613088	0.783548	1.41262	1.37596	1.25443	1.07603	TAAGAATATTTTTGGTATCATTTTTTGATTTTGTTGTGTTTTTAGTGCTTT
chr	533659			+	0.477456	0.279044	1.51148	1.53963	1.18845	0.723821	TTAATAATATTTTTTGCTGGAAAAATTGAAAAATAGCTTTTTAAGTTAAAA
chr	533745			-	0.38892	0.869445	1.90385	1.05801	1.41287	0.35123	TGTCTATTAAACAGATTTAAAGGTATAAAAACTTAATTTTAACTTAAAAAG
chr	533790			+	0.342311	0.488603	1.54464	1.32468	0.601725	0.608857	TTAATATTATTAATTTTTATGTTGTGACAGCTTAAATAACACAAGTCCTTT
chr	533824			+	0.646949	0.83804	1.17542	1.22772	1.2969	1.65131	AATAACACAAGTCCTTTTTAAGTGTTAAATCATGTCAATAATTATTTATTG
chr	533893			-	0.433594	0.273944	1.1442	0.854466	4.08343	0.442855	CACATATCACTTATAAATTCAATAAATAATTATTGACATGATTTAACACTT
chr	534361	BB_0524		+	0.692322	0.679287	1.10567	1.67644	2.04819	0.77489	AGTGGTTGTGCTAAATTAATTTTAGATTTTAAATCTGATGGGTCTATTGTA	inositol monophosphatase	identified by match to protein family HMM PF00459
chr	534851	BB_0524		-	0.256944	0.409825	1.00806	1.51478	1.58849	1.14384	TGAGAAGAAATATCAAGATTAAATAACCTTATAATAGACCTTGAAACTGCA	inositol monophosphatase	identified by match to protein family HMM PF00459
chr	535234	BB_0525		+	0.386952	0.596268	3.69236	2.91654	1.4034	1.05306	GCTTGTTTAAGGTCCAGCTTGAAAATTTTATGTAAAGCATTTTAAATGGAT	hypothetical protein
chr	538411	BB_0528		+	0.451512	0.615514	1.5735	1.25026	1.46667	1.09964	CTTTATCATTAATTTCTGCTTTAAATGAATTTACGTTTGATTCTACATAAT	aldose reductase	identified by match to protein family HMM PF00248
chr	539372	BB_0530		+	0.438578	0.495206	1.27134	2.22938	2.4408	1.51644	GTTTGTTAATATTTTTTAGCAATTTTTCTTTATTAAAATCTCTATTTATTC
chr	539539	BB_0530		+	0.508781	0.55288	1.16291	1.01639	1.56193	0.937534	AATAGTTTTGAAGCAATGCTTGTCATGTGAGTATCCATTGGCACTATAAGC
chr	539756	BB_0530		-	0.723696	0.214143	1.41842	1.26259	0.300368	0.30434	GATGAATTAATAAAGCATATGGAAAAAATAAATGGGAGAGAATTTGGCATG
chr	539764	BB_0530		+	0.235169	0.792329	0.512798	1.59835	0.0452708	0.694477	AGTATAAAATCTTGGTTTTTATAATAAATACTGTAAAGAAGATTTTCAAGC
chr	539787	BB_0530		-	1.32409	1.1319	0.0422382	0.399589	0.339531	0.0385821	TTATAAAAACCAAGATTTTATACTTAGCATAGATGAATTAATAAAGCATAT
chr	540097	BB_0530		-	0.630682	0.0247603					CATCCTGATCCTTTAGAATTTCTATACAGGTATAAAGAAAAAGAAGACATT
chr	540125	BB_0530		-	0.789765	0.691573	0.807622	0.65434	0.199031	0.165894	TTCAAAATACAATAAAAAAAAATTTATACATCCTGATCCTTTAGAATTTCT
chr	540183	BB_0531		+	0.934145	0.262519	1.06804	1.69727	1.44152	0.895308	TTCTAATAGTTCTAATAATATTTTTTTAAGTTTTTTGTCGTAAAGTTTGTC
chr	540724	BB_0531		+			0.77467	0.577184	1.04123	0.0487352	TTTGTTAAAAAGATGTTGAGCATTGCAAATAGCAAGAATTTTTTTATCATT
chr	541038	BB_0532		-	0.165179	0.274268					TAGGGGGAGAACCGCAAACAATAAGAAATTTAAAAAACTTACAACTAATTC
chr	541213	BB_0532		+	0.617996	0.334837	1.08946	0.990666	1.36794	2.10915	GATGCAATATCAGCTTTTTCATTAAGGATATTGGCAGGCTCAATTAAATAG
chr	541438	BB_0532		+	0.65507	0.576275	1.58675	1.88795	0.290341	0.339723	AGTAAAACAGAATCATATAGTTTTTGGTTATTGCTAATAAGGGCTTTTTTA
chr	541493	BB_0532		+	2.04567	0.594247	3.83726	1.37232			TGTTATTCTGTTTTGATAAGTAATTCATTTCGTTTATGAAAAAAGGATTAA
chr	544923	BB_0536		+	0.451064	0.272174	0.545835	0.595593	0.0770071	0.0641761	ATGCTGCTACTAGTTTTGATTTCACTTATTATAGACTTGATTTGTCAGATG	zinc protease	identified by match to protein family HMM PF00675; match to protein family HMM PF05193
chr	544951	BB_0536		-	0.511508	0.535941	1.56738	1.38686	1.36932	1.69022	ATAAGTGAAATCAAAACTAGTAGCAGCATTAATGTCAGCACCAAATTGCAT	zinc protease	identified by match to protein family HMM PF00675; match to protein family HMM PF05193
chr	545430	BB_0536		-	0.782028	1.67982	1.71431	0.565075	0.082538	0.138672	GGCTCTCCAACTTCCAAATCTTCTAAAAGTAAAAATTTATCCTTAAGCTCT	zinc protease	identified by match to protein family HMM PF00675; match to protein family HMM PF05193
chr	546796	BB_0536		-	0.614258	0.882758	1.50131	1.43587	3.1262	1.20591	CTCGTTTATTTCTTTAAAGTTAAGATTGCCCAAATATTTCTTTGAATAAGC	zinc protease	identified by match to protein family HMM PF00675; match to protein family HMM PF05193
chr	546820	BB_0536		+					0.995958	0.185194	CAGTAAAAATTTTAATAAAATAGTTGTAAGGAAGGGAAAAAATTCAACTAG	zinc protease	identified by match to protein family HMM PF00675; match to protein family HMM PF05193
chr	547074	BB_0536		+	0.534011	0.540351	0.956073	0.929327	0.661034	0.735247	CTACCGAGCCTAAGGAGCTGGACAATGTCTTAAATTCTATTAATCGCTATA	zinc protease	identified by match to protein family HMM PF00675; match to protein family HMM PF05193
chr	548301	BB_0537		+	0.928407	0.800697	1.80705	1.57499	0.69994	0.494709	TTGTCCTAGCATCTAAGTTACTAGGATTTAGTCGAATTTCTTCTAACGTGT	hypothetical protein	identified by match to protein family HMM PF00515; match to protein family HMM PF07719
chr	553011	BB_0542		+	0.802686	1.09834	1.25255	0.828556	1.09312	1.35618	AGAGTTAATTTTTAAGTTTTTTTGTTTACTTTTTGCTTGTGGTAATCTTTA
chr	562118			+	0.519293	0.470163	1.17027	0.897564	1.11366	0.8358	GTAAAGTCGGTTTTTGCTTGTTAGAATTGTTTGATAAAATAATAAAGAATA
chr	562121			+	0.575294	0.670216	1.14766	1.07211	1.27704	1.11256	AAGTCGGTTTTTGCTTGTTAGAATTGTTTGATAAAATAATAAAGAATATGT
chr	564192	BB_0553		-	1.33567	0.486202	0.385562	0.992442	0.71709	0.617313	AATAAAAATAAACACTTTTATCCAACTAATCTAAGTAACTTTTTATGTCTT
chr	564240	BB_0553		+	0.517559	0.594247	0.993243	1.22518	1.07377	1.17094	ATTCCTAGTTCGTGGATATTTTTGACTTCTATTAAGTTTCTAAAAAATTCT
chr	564404	BB_0553		-	0.527958	0.584914	0.775274	1.08093	1.28379	1.18119	CTATATTGAAATAGATCCCACTAACAATTTAAATGAGGCTTTAAAAAATCA
chr	564472	BB_0553		+	0.603897	0.691391	0.974235	1.03956	0.490816	0.498558	TGTCAGGGTAGATTTGAAAATCTGCTGTTTTTATCATAGTTGTTTTTGGGG
chr	564544	BB_0553		+					0.995958	0.633558	GATCTCGGCTTTCTTTTTTTTCTATGGGCTTTAAATATTCCTTTTTTAATT
chr	564832	BB_0553		-	0.385417	2.76865	0.503178	0.773807	0.355699	0.318302	AAAAGAAAAATCAGCGCAAATGAAGCAATAAACAAAGAAAATCAAAAAAAA
chr	565683			+	0.422014	1.06587	0.827918	1.02869	0.445347	0.629659	AGGTCCTTGTTTTTATTCAGAAAACATCTATAATTTATAATGTTAGCATAA
chr	565712			-	0.843898	1.42736	0.844316	0.189843	0.771064	0.516114	TAGATGTTTTCTGAATAAAAACAAGGACCTTATGAATAAAACAAAAAATCG
chr	565713			+	1.02617	0.68795	0.270167	0.428131	0.22824	0.129205	TAATTTATAATGTTAGCATAATTTGTCCATTTATCAAAAGAGATAAAAATA
chr	566271	BB_0554		+	1.25079	1.58344	0.411691	0.225633	0.638917	0.400419	GTTATTCTTCTGGATTTACAAAGAAAGAGTCTGGAACTTGCAATGTTTTGA	hypothetical protein
chr	566502	BB_0554		-	0.346875	0.962114					TCAAGAGAATTTATTTTTATTTTGTCTTTACTTACACCAAAATTTTCACTA	hypothetical protein
chr	566514	BB_0554		-	2.65257	0.86661	0.209305	0.517985			GACCAGTAATTATCAAGAGAATTTATTTTTATTTTGTCTTTACTTACACCA	hypothetical protein
chr	567088	BB_0554		-			0.118395	0.363749	0.209675	1.56703	AGCAAAACCAACTCCCCTTCGACTAGTATCAAAAATGTCATAATCCTTATT	hypothetical protein
chr	567281	BB_0554		-	0.603261	0.571928					ATACACTCTCGCCTATCAAAAAATTTACACTGCTATAAGGCAAGCCCAGTG	hypothetical protein
chr	567598	BB_0554		-	1.07177	1.11516	0.375511	0.323244	0.162072	0.216985	ATCAACCGCTAATCCAAATATTGTGCGAATTCTCTTGTTATTTAACTTAAG	hypothetical protein
chr	567743	BB_0554		+			0.0177592	0.0170764			TTTGATTTTAATGCAAGCAAAACGCCCCTTGATTTTGAAGAAATTTTAAAT	hypothetical protein
chr	567801	BB_0554		-	0.746036	0.86468	0.326608	0.490272	0.680782	0.312039	CTCCAACTATTTAAAATTTCTTCAAAATCAAGGGGCGTTTTGCTTGCATTA	hypothetical protein
chr	567987	BB_0555		-	1.05494	1.08136	0.23314	0.243624	0.464051	0.239148	AATCAGAATAAACAAGTTTGAAATCCAATAAAATTAAAAAAAATCTGTTAT	hypothetical protein
chr	568020	BB_0555		-	0.943654	0.847534	0.391617	0.289898	0.332274	0.326873	CATTCCGACCATTTAAAATAAAAGCGGGAATTAAATCAGAATAAACAAGTT	hypothetical protein
chr	568210	BB_0555		-	0.663587	0.806562	0.565491	0.431118	0.607703	0.222233	CAATTACATTTTAATGACTTTCTATAGCCTAAAATATCTGATTTGCTTACA	hypothetical protein
chr	568222	BB_0555		+	0.732098	0.878289	0.504658	0.380561	0.461542	0.595266	ATACTTTTTTATCTCTTTATTTGAAAGCTGAAGAATTGTATAGAAAAAATG	hypothetical protein
chr	568451	BB_0556		+	0.772686	0.853055	0.202258	0.361385	0.0866051	0.0903385	AGGTATCTTTAAGGGGTAATTTTCTTGAGATGGGGCCTTGTGTGACTTACA	hypothetical protein
chr	568582	BB_0556		-	1.08252	0.859495	0.524114	0.336818	0.223392	0.28692	AATATATTTTATCATTAAATTTTGAAATAAATTCATAAAACAAACTTGGAA	hypothetical protein
chr	568718	BB_0556		-	0.87795	1.14492	0.485241	0.407469	0.203077	0.158235	TAAGCACTAAAAACATAAGTTTTTTTGGTTAAAACATTTTTAAACTCAATT	hypothetical protein
chr	568739	BB_0556		-	0.448342	1.30317	0.63202	0.665981			TATTCAGCTCTATTTAAATTATAAGCACTAAAAACATAAGTTTTTTTGGTT	hypothetical protein
chr	568772	BB_0556		+	0.892392	0.874519	0.516144	0.34955	0.365396	0.329671	AATTTAAATTTCCAATGATGAATTTATGGAACAGAAGCTTTTATCATAAAA	hypothetical protein
chr	569071	BB_0556		-	0.759328	0.884296	0.0514083	0.202966			TGTTGAAATTTTTAGAATCTCTTATATTTTTATCCAACATTTTAAGAGAAT	hypothetical protein
chr	575962			-	0.573672	0.766184	1.60738	1.31712	1.20297	1.42367	AAAAGTTTTAAAAAAGAACAATTGTTGAAAAATCAAACCGAGCTCCCAAAA
chr	576196	BB_0563		+			0.310786	0.42062			TTGTTCCATATCCCCCTGCGCCAACTGAAAAATCCAAAATATTAGCAGCTC	hypothetical protein
chr	576237	BB_0563		-	0.756818	0.567029	1.28134	1.08313	1.04979	0.411542	ATATTTTGGATTTTTCAGTTGGCGCAGGGGGATATGGAACAATATGGTTTT	hypothetical protein
chr	576257	BB_0563		-	0.811598	0.464403	0.813085	1.12408	0.501171	0.462985	CACATTCCCGGGAGCTGCTAATATTTTGGATTTTTCAGTTGGCGCAGGGGG	hypothetical protein
chr	576318	BB_0563		+	0.653067	1.16183	1.34504	1.46919	1.02107	3.47803	TTTACTCCGCTGTAAAGACCAATGTCAAGATCAAAGTTTCCTATATTAATC	hypothetical protein
chr	576468	BB_0563		-	0.578125	0.932152	2.52808	0.767978	1.80748	4.01253	TTATTTTATTAGCCCCAATCTCAGGATTTTCTAATTCAAAAGAATCTGCAA	hypothetical protein
chr	576510			+	0.561376	0.830422	1.09528	0.870344	0.789278	0.592464	TCTCCTAAGTATAGCATTCTAGCCTTTAAAAGAATTTTAGTCCAATAATTT
chr	576571			+	0.67635	0.544099	1.00878	1.43933	0.674681	0.256781	AAAAGTGAAAACTATATCTTAAGAGAGCCTTTTATTCCAATAGAAAAGTTA
chr	577481	BB_0565		+	0.724583	0.396165	1.53787	2.02261	0.681445	0.88571	TGTTGTTGAGGTTTTAGAATATACTAAGATATCAAAAATCCCAAGGACTCC	chemotaxis protein CheW	identified by match to protein family HMM PF01584
chr	577911	BB_0565		+	0.628879	0.739337	1.37977	1.31085	1.70332	1.5137	TATGATCCTGAATATCAGCAGCAATAGGAGTTTTTAGTCATGATTTATAGG	chemotaxis protein CheW	identified by match to protein family HMM PF01584
chr	577944			-	0.703804	0.505894	2.8927	0.758479	2.00701	2.32477	AAAACTCCTATTGCTGCTGATATTCAGGATCATATATTGTTGTATTTCTAA
chr	578116	BB_0566		-	0.662374	0.903255	0.99965	0.752406	0.783856	0.900601	TTAGATGCATACAAAATTTGTATAAAAGTAATATCTATTTTTTCAACATTT	hypothetical protein
chr	578245	BB_0566		+	2.40144	0.640144	0.601082	0.598418	0.331986	0.151179	ATTTAGTTGGATTTTAGATTTAAGGAAAGCTTATGGATAGTAGTGATGTTA	hypothetical protein
chr	578446	BB_0567		+	0.959352	0.960784	0.504511	0.518718	0.173791	0.139671	TGTTTGGCTTTAATTTTACAGCATCGCTTGTCCACGAAATAGAAACAGTTC	chemotaxis protein CheA	identified by match to protein family HMM PF01584; match to protein family HMM PF01627; match to protein family HMM PF02518; match to protein family HMM PF02895
chr	578620	BB_0567		-	0.637117	0.152371			1.32794	1.62045	TCAAAGTCGATCTCAGAAATTACTTCATCGCCTTCAATAAGCTCTCTAATA	chemotaxis protein CheA	identified by match to protein family HMM PF01584; match to protein family HMM PF01627; match to protein family HMM PF02518; match to protein family HMM PF02895
chr	579080	BB_0567		+					1.92275	0.356796	TTTAGAGGCAAATGAAGGTGATAATGTAGAGTCTAAAAATTTTAATTTGTT	chemotaxis protein CheA	identified by match to protein family HMM PF01584; match to protein family HMM PF01627; match to protein family HMM PF02518; match to protein family HMM PF02895
chr	579274	BB_0567		-	0.529169	0.642321	1.23123	1.22882	1.40734	1.22423	ATACTAGCAATATTAACCTTGCTTCTAGCAGTATCATCTTGAATATTAGAT	chemotaxis protein CheA	identified by match to protein family HMM PF01584; match to protein family HMM PF01627; match to protein family HMM PF02518; match to protein family HMM PF02895
chr	579331	BB_0567		+	0.63529	0.643903	1.01888	0.801941	0.604438	0.458458	CAATACAATCAAAACTTTCAAAAGAAGCTGAAAATAGGAATAGTAATATTT	chemotaxis protein CheA	identified by match to protein family HMM PF01584; match to protein family HMM PF01627; match to protein family HMM PF02518; match to protein family HMM PF02895
chr	580054	BB_0567		-	0.601046	0.990411	0.599684	0.99271	0.340286	0.0521673	AAATGCTCATCTTTTACTCTAACAAGCCAACCCTCAATAATAGCCAAAGTC	chemotaxis protein CheA	identified by match to protein family HMM PF01584; match to protein family HMM PF01627; match to protein family HMM PF02518; match to protein family HMM PF02895
chr	580495	BB_0568		+	0.559289	1.02442	0.959211	0.855087	0.603906	1.39909	TTAGTAATTGATATTCAAGGTCTTATAAAGCAGGTTTTTGTTAGAGCTTTT	chemotaxis protein CheB	identified by match to protein family HMM PF01339
chr	580783	BB_0568		-	0.521194	0.666856	1.13782	1.15983	1.39563	1.39301	ATTTAACCTTTTCCTTGCTTTGCTCAAGACATCCAAAATTTGGTAACATTT	chemotaxis protein CheB	identified by match to protein family HMM PF01339
chr	581300	BB_0568		-	0.478448	3.35216	0.233572	0.811863	0.850481	0.753696	GCAATTATTACAAGACCTGGACGAAGAATGTCTCCATCCTCAGCTTCTTTA	chemotaxis protein CheB	identified by match to protein family HMM PF01339
chr	581359	BB_0568		-	0.510587	1.06021	0.947859	1.18718	1.14429	0.665227	ATAGGTTTACAAAATAATTTCCGCTACTATATTTTACAATCAAATGATAAC	chemotaxis protein CheB	identified by match to protein family HMM PF01339
chr	581378	BB_0568		+	0.31871	0.95776	2.08375	0.7015	1.41166	1.13576	GTAGACATAAGCCTTCTGTGAATGTACTTTTTAGGTCTGCTGCAATGTATG	chemotaxis protein CheB	identified by match to protein family HMM PF01339
chr	582416	BB_0569		+	0.564303	0.553191	1.51323	1.09416	1.28092	1.13834	AATATTATGTATTCTAATATTGATGTTTTTAAATTTAGAGATATAAGTGAG	hypothetical protein
chr	583086	BB_0569		+	1.09844	0.667451	0.53592	1.63273	1.81616	1.53141	TTGATAATATTTTGTCTTATGAAGTTTTTTCAATTGAATTTATGGAAATAT	hypothetical protein
chr	583193	BB_0569		+	0.827992	0.609484	1.09304	1.74904	1.91136	1.06388	GATATAGATAACTTTTTAAGCAATATGGAAAGCAAAATAAATTTCAATCTT	hypothetical protein
chr	583308	BB_0569		+	1.08668	0.730218	0.898468	0.86605	0.629876	0.237497	GAATTGCTAATCGATTTACTTTATTTGTTCATAAAAAACACTTATTATCTT	hypothetical protein
chr	583406	BB_0569		+	0.990733	0.666445	0.874539	0.996954	0.65898	0.355208	ATTTTGTTTTAATTTTTATATACTTTTTAGGAGGGTTTTAGGAGAAAATTA	hypothetical protein
chr	583497	BB_0570		-	0.81049	2.20221	1.40035	1.87613	1.09452	1.41579	TTGCCCTATTGTCATCAATAACCAAAATTCTTTTTTTCATCTAATTTTCTC	chemotaxis protein CheY	identified by match to protein family HMM PF00072
chr	583575	BB_0570		-	0.464731	0.386093	2.55042	0.807706	0.275478	0.566137	AAACCCCTTCTAAACCATCTTTTGCTTCTGAGACTCCAAAACCGTTTTGTT	chemotaxis protein CheY	identified by match to protein family HMM PF00072
chr	583677	BB_0570		-	0.939666	0.759364	1.41344	1.27149	1.53384	1.3898	TCTGCTTAATAACCCCAATGCCGTCTAAATTAGGCATGTTGATATCTGTAA	chemotaxis protein CheY	identified by match to protein family HMM PF00072
chr	589848	BB_0576		+	0.561521	0.712206	1.37634	0.722342	1.13231	0.796334	TATCGTTTATTACTTTGGGTAAGCTAAAGGCAAGCCAAGTTATGCTAGATA	hypothetical protein
chr	589892	BB_0576		-			2.51166	0.668864	0.572146	0.508866	GCATAACTTGGCTTGCCTTTAGCTTACCCAAAGTAATAAACGATATAATCT	hypothetical protein
chr	590049	BB_0576		-			0.837221	0.674861			ATTGTTATCTTTGTTTTAGCTTTAAATCATTTATTACAAAGTTTTTTAATA	hypothetical protein
chr	590202	BB_0576		-	0.418436	0.614872	1.31022	1.60374	1.52751	1.06353	ATCAAATTCATGTTCTCAAATATTAATTTAATATTAATAGTCAGCATGACT	hypothetical protein
chr	590247			-	0.588365	0.584159	1.04986	1.07964	1.06888	0.817762	ATTATAATTAAATCATTGCCGAAAATGAAAGGGAAAATTATGTTAATCAAA
chr	590480	BB_0577		+	0.701043	0.678056	1.19351	1.12403	1.24104	1.05656	CTTCTCAATCTTTTTAGGAAAATTGCAAATCTTCCTTTTAATAAGCAATAT	hypothetical protein
chr	590768	BB_0577		-	0.544657	0.811916	1.29395	1.50826	1.3717	0.924809	CTGTAAATAATTTATCATCTTGCTTGAGGATAACTTTTTTGGGTTGCCAAA	hypothetical protein
chr	590975			-	0.559646	0.511621	1.11675	1.41548	1.52394	1.26818	ATTTAATTTAATTTAATTTAAAACTAATTTTAAATTAAATTTACTTTCTTT
chr	591289	BB_0578		+	0.555097	0.654359	1.34375	1.14153	1.50821	1.30119	TAAGGCTCCTGTTAAGGAAATGCTAAAGGGATTTTATCATACCAAAGCTTC	methyl-accepting chemotaxis protein	identified by match to protein family HMM PF00015
chr	591887	BB_0578		-	1.19907	0.368977	0.41861	5.57002	0.529103	0.903923	TACTCTCAAGACTTTCAATCAAAGAAGAAAATTCCTCTTGACTTCTTGAAA	methyl-accepting chemotaxis protein	identified by match to protein family HMM PF00015
chr	591897	BB_0578		+	0.435963	0.610754	1.72095	0.611716	0.569119	0.129636	ATATGGCTTATTATTCAAGAAACTGTGATTCTTTGATTGGCTCTGATACTT	methyl-accepting chemotaxis protein	identified by match to protein family HMM PF00015
chr	592319	BB_0578		+	0.367898	0.488231			0.47806	0.339522	ATTGAATTGGATAATCAAGGAATTAGTATTTTTTCTTGATTATTTTGATAA	methyl-accepting chemotaxis protein	identified by match to protein family HMM PF00015
chr	592427			-	0.380538	0.276394	1.72491	0.953751	1.95979	0.959641	AAAATTAAAAAAGTCATAATAATTTTTAAATCTCTAATTTAAATTATTGCA
chr	596069	BB_0580		+	0.55784	0.517053	1.20782	1.84053	1.3249	0.969471	CATGTTGTCACAGAACCATTTTTATCTTTTTTTAGAAAAATTCCTCTTTTT	hypothetical protein	identified by match to protein family HMM PF02325
chr	596202	BB_0580		-	0.395559	0.84185	0.621573	1.9374	1.20563	0.38831	TAATTCCCATAAGCCAACATTCTTTCAAAAATAGTTAAAGTTATTAAAGCT	hypothetical protein	identified by match to protein family HMM PF02325
chr	596205	BB_0580		+	0.675446	0.744959	1.12918	0.949753	1.09692	0.93926	AGCTTTCTACATTTATTATTTTATTCATTGTTGAAGTTTGGGAGATATTTA	hypothetical protein	identified by match to protein family HMM PF02325
chr	597029	BB_0581	recG	-	0.697772	0.728924	0.890127	1.09045	0.628002	0.942395	ATGAAATTTTCTTGGACGTTAATCCCTCTGTCAAAGAATAAACCGGAAGAA	ATP-dependent DNA helicase RecG	identified by match to protein family HMM PF00270; match to protein family HMM PF00271; match to protein family HMM TIGR00643
chr	597363	BB_0581	recG	-	0.447229	0.613776	0.318014	0.301576	1.99192	0.83636	AGATCAAAGAATATCTCATCAATAGAAATTTTTTGATCTTCTGTAAGCTCA	ATP-dependent DNA helicase RecG	identified by match to protein family HMM PF00270; match to protein family HMM PF00271; match to protein family HMM TIGR00643
chr	597792	BB_0581	recG	+	0.631526	6.76781			0.376521	0.802507	TTCCTAGAAGTTTTGCATTAACACTTTTTGGTGATCTTGAAGTTTCGTTTA	ATP-dependent DNA helicase RecG	identified by match to protein family HMM PF00270; match to protein family HMM PF00271; match to protein family HMM TIGR00643
chr	597909	BB_0581	recG	+	0.952206	1.12425					AAGTTTATGAGTTTTTAAGAAAAGAGCTCTTAAAGGGTCATCAGGTTTATT	ATP-dependent DNA helicase RecG	identified by match to protein family HMM PF00270; match to protein family HMM PF00271; match to protein family HMM TIGR00643
chr	598014	BB_0581	recG	-	0.623577	0.661031	1.2235	1.29842	1.14441	0.991195	TTATTAACATCTTTTAATTCAAATTTTTCTGAAGATGAAATTAATGGATAA	ATP-dependent DNA helicase RecG	identified by match to protein family HMM PF00270; match to protein family HMM PF00271; match to protein family HMM TIGR00643
chr	598564	BB_0581	recG	-	1.06953	0.701541	1.03977	0.791978	3.1411	0.338769	AGAACAAAAAAGATTGTCTAGTAAATCAATATCAAGCTTATCGTAAGCAGA	ATP-dependent DNA helicase RecG	identified by match to protein family HMM PF00270; match to protein family HMM PF00271; match to protein family HMM TIGR00643
chr	598739	BB_0582		+	0.0481771	1.08945					TATCCAGTGTCCGTTTCATATCCTTTTGGGTATGAAACGGAAAATCCGTAT	carboxypeptidase	identified by match to protein family HMM PF02557
chr	598845	BB_0582		-	0.541251	0.866996	1.26091	1.10314	0.568489	0.665326	GATGATAATTTACTAAACACAAAAGAAGGAAAATGGCTTTATGAAAACTCT	carboxypeptidase	identified by match to protein family HMM PF02557
chr	598848	BB_0582		+	0.594963	3.26253	1.83391	1.44296	0.230947	0.854741	TATTTATAAAATCTATTGCTGTTCCCATATGATGTTGAGAATGGCCTGGAA	carboxypeptidase	identified by match to protein family HMM PF02557
chr	599352	BB_0582		-	0.540358	0.452	0.976758	0.948795	0.633792	0.330049	TTTCTATTTATTAATTTATCTTTGTTGGCTAACAACATTTCAAAAAAAGAT	carboxypeptidase	identified by match to protein family HMM PF02557
chr	599487			+	0.0722656	0.0241564					TAAGGAATATGATCAAAAAGTTTAAAAATTATGACCAGATAATAAAAGAGC
chr	600890			+	0.434605	0.641552	1.79936	1.23241	0.503191	0.686812	ATCTTGGTGGATCTAGAATTCATTCTGATTATACTAATTTGAAAGCAATTC
chr	601242	BB_0584		+	0.847917	1.20264					CAAGACAATACAATCAGGGTGATTTTAAGAGCTTTAGAAATACGTTTTTTA	hypothetical protein	identified by match to protein family HMM PF01554; match to protein family HMM TIGR00797
chr	601451	BB_0584		-	1.2526	0.358597			2.37498	1.51522	TGATTGCAAATACGAAAGAAAAAATAGCTATATTTAAGTAAGCTGCTCCAT	hypothetical protein	identified by match to protein family HMM PF01554; match to protein family HMM TIGR00797
chr	601548	BB_0584		+	0.442324	0.854472	2.06379	1.39809	1.00644	0.668756	ATTATATTTTTATTTTTGTTTTTCATATGGGAGTAGTTGGAGCTGCTATTG	hypothetical protein	identified by match to protein family HMM PF01554; match to protein family HMM TIGR00797
chr	601626	BB_0584		-	0.504006	0.843684	0.833817	0.665981	0.94616	1.06315	AGCTCTAAAGTACGAATAACTGTTGTTGCAATAGCAGCTCCAACTACT	hypothetical protein	identified by match to protein family HMM PF01554; match to protein family HMM TIGR00797
chr	602012	BB_0584		+					0.284559	1.79407	TTTTCATTTTTTGCTCCTTATATTTTTTATACATTAAAGTATTCGCACCTT	hypothetical protein	identified by match to protein family HMM PF01554; match to protein family HMM TIGR00797
chr	602063	BB_0584		-	0.201885	0.20175					TAAGGTGCGAATACTTTAATGTATAAAAAATATAAGGAGCAAAAAATGAAA	hypothetical protein	identified by match to protein family HMM PF01554; match to protein family HMM TIGR00797
chr	607171	BB_0588	bgp	-	0.517994	0.674139	1.23848	1.39736	0.569941	0.482349	AAAAAATAAAAAACTTTATTAAACAATTATTCATAAAATCACACTCCTTAT	pfs protein	Parveen N, Cornell KA, Bono JL, Chamberland C, Rosa P, Leong JM. Infect Immun. 2006 May;74(5):3016-20. Parveen, N., and J. M. Leong, 2000. Molecular Microbiology 35(5): 1220-34.; identified by match to protein family HMM PF01048; match to protein family HMM TIGR01704
chr	607225	BB_0588	bgp	-	0.567893	0.716985	1.66994	1.55607	0.526788	0.57474	TTAAAACATTGACATTTTTAGAAAAAGCAACATAACTGTTTGAAAAAACTA	pfs protein	Parveen N, Cornell KA, Bono JL, Chamberland C, Rosa P, Leong JM. Infect Immun. 2006 May;74(5):3016-20. Parveen, N., and J. M. Leong, 2000. Molecular Microbiology 35(5): 1220-34.; identified by match to protein family HMM PF01048; match to protein family HMM TIGR01704
chr	607271	BB_0588	bgp	+	0.177885	0.0943249					TGTCTAATAAGGAAGAAATAGTTCTTAAGGAGTATGGTCTTAATAAAAAGA	pfs protein	Parveen N, Cornell KA, Bono JL, Chamberland C, Rosa P, Leong JM. Infect Immun. 2006 May;74(5):3016-20. Parveen, N., and J. M. Leong, 2000. Molecular Microbiology 35(5): 1220-34.; identified by match to protein family HMM PF01048; match to protein family HMM TIGR01704
chr	607302	BB_0588	bgp	-	0.917026	0.79429	0.690877	2.14025	0.765011	0.669674	CTCCTTAAGAACTATTTCTTCCTTATTAGACATAAGCTTATTTATCTGATC	pfs protein	Parveen N, Cornell KA, Bono JL, Chamberland C, Rosa P, Leong JM. Infect Immun. 2006 May;74(5):3016-20. Parveen, N., and J. M. Leong, 2000. Molecular Microbiology 35(5): 1220-34.; identified by match to protein family HMM PF01048; match to protein family HMM TIGR01704
chr	607476	BB_0588	bgp	-	0.828757	0.999024	0.73129	1.76784	1.28821	1.54988	TTTAGCACTAACAACGCCACCAGCAACGCCAGAATTAATGACATGACTTAT	pfs protein	Parveen N, Cornell KA, Bono JL, Chamberland C, Rosa P, Leong JM. Infect Immun. 2006 May;74(5):3016-20. Parveen, N., and J. M. Leong, 2000. Molecular Microbiology 35(5): 1220-34.; identified by match to protein family HMM PF01048; match to protein family HMM TIGR01704
chr	607814	BB_0588	bgp	-			0.366284	0.327149			ACTATAAAAGGTATATTAAACATATGAGAAACATGCCCTATTGCTGCACCT	pfs protein	Parveen N, Cornell KA, Bono JL, Chamberland C, Rosa P, Leong JM. Infect Immun. 2006 May;74(5):3016-20. Parveen, N., and J. M. Leong, 2000. Molecular Microbiology 35(5): 1220-34.; identified by match to protein family HMM PF01048; match to protein family HMM TIGR01704
chr	609976	BB_0591		-	0.590425	0.416423	1.33365	1.05801	0.874828	0.595266	CATTATTTATAATAACGAAACTAAAAAAAATTAAAATAATTTTAAAATATC	competence locus E	identified by match to protein family HMM PF03772; match to protein family HMM TIGR00360
chr	609981	BB_0591		-	0.500722	0.774292	1.43278	1.52594	1.37724	1.0914	ACTTACATTATTTATAATAACGAAACTAAAAAAAATTAAAATAATTTTAAA	competence locus E	identified by match to protein family HMM PF03772; match to protein family HMM TIGR00360
chr	610468	BB_0591		-	0.569807	0.868639	0.955912	1.04617	0.397123	0.39924	CAAACTAATTTACGGCAAAATTAATTTAATAAGCTGCACATCTATTAGTTT	competence locus E	identified by match to protein family HMM PF03772; match to protein family HMM TIGR00360
chr	610916	BB_0591		+	0.282319	0.514935	0.443235	0.599383	0.116136	0.100005	TTTGATTTATTGTCAATTACTTCTACAATGGTTTTTGAATCTTTTTTAAAA	competence locus E	identified by match to protein family HMM PF03772; match to protein family HMM TIGR00360
chr	618645			+	0.60125	0.0450187					TATGCATGTAGCTAAATAATAAAATAATTATTTGCAAATATTTGAAGGATT
chr	619383	BB_0597		-					0.289149	0.0841791	TTTGCATATATCTTGAATAATACTTAGAATTTTTTTCTACAGGAACAGAAT	methyl-accepting chemotaxis protein	identified by match to protein family HMM PF00015
chr	619647	BB_0597		+	0.473011	2.92997	2.60469	0.742999	0.682943	1.01558	GCTTATGCTAAAAAAGATTCTTCTAGCTCTCAGTACACTTTTAATTATGAA	methyl-accepting chemotaxis protein	identified by match to protein family HMM PF00015
chr	619652	BB_0597		+	0.255807	0.446544	0.707925	0.615351	0.134589	0.140114	TGCTAAAAAAGATTCTTCTAGCTCTCAGTACACTTTTAATTATGAAAGAGA	methyl-accepting chemotaxis protein	identified by match to protein family HMM PF00015
chr	620819	BB_0597		-			0.397938	0.0253707	1.80517	0.462985	CATATTCTTAGCATCTCTGATCTTAGTATCGTGAGACAAATACCTTTCTTT	methyl-accepting chemotaxis protein	identified by match to protein family HMM PF00015
chr	627035	BB_0602		-			0.0325586	1.18397			CCTTATATTTCTTTCCTTGCAAATTTTTTCATAAGCATCTTGAATTTTTAT	chaperonin	identified by match to protein family HMM PF00226
chr	630917	BB_0605		-	0.616019	1.24849	1.08067	0.965463	0.488085	0.288903	GTATCAAAATCTATTAAAACTATTGACTTTGCATACTCTGATAATTTATTA	serine-type D-Ala-D-Ala carboxypeptidase	identified by match to protein family HMM PF00768; match to protein family HMM PF07943
chr	631804	BB_0605		+	0.899305	0.712401	0.795035	3.06495	1.29146	0.640176	AGTTATACTGTTGATAAATTGGTTGCTCCACTTAGTGGGGATATGCCTGTT	serine-type D-Ala-D-Ala carboxypeptidase	identified by match to protein family HMM PF00768; match to protein family HMM PF07943
chr	631811	BB_0605		+	1.24606	0.977027	0.553208	2.30873	2.14348	1.55162	CTGTTGATAAATTGGTTGCTCCACTTAGTGGGGATATGCCTGTTGGGAGGG	serine-type D-Ala-D-Ala carboxypeptidase	identified by match to protein family HMM PF00768; match to protein family HMM PF07943
chr	632546	BB_0607	pcrA	-	0.978365	0.247603					GTAGTAACTGCTTCATATTGAAATTGATTGAGAGAATTTTTTAAAAAATCA	single-stranded DNA-dependent ATPase	identified by match to protein family HMM PF00580
chr	632837	BB_0607	pcrA	-	0.297822	0.281588	1.66863	0.789311	1.86201	5.7695	TCATTGTCATCATAAATACTAAAGTTTTTTCTATATCCTAACAATTTATAA	single-stranded DNA-dependent ATPase	identified by match to protein family HMM PF00580
chr	633080	BB_0607	pcrA	+	0.77842	0.764032	1.73152	1.78191	1.15834	1.69158	TTAGAAATAAATATTCTAAAAGATATAAATATGTTTTGATTGACGAGTTTC	single-stranded DNA-dependent ATPase	identified by match to protein family HMM PF00580
chr	633083	BB_0607	pcrA	+	0.476953	0.550228	0.338609	1.98087			GAAATAAATATTCTAAAAGATATAAATATGTTTTGATTGACGAGTTTCAAG	single-stranded DNA-dependent ATPase	identified by match to protein family HMM PF00580
chr	633563	BB_0607	pcrA	+	0.622173	0.610593	1.72245	1.79952	1.19839	0.903746	GAAGACAAGGCATAAAATATAAAGTTTCAGGGGGAACATCTTTTTTCCAGA	single-stranded DNA-dependent ATPase	identified by match to protein family HMM PF00580
chr	634352	BB_0607	pcrA	-	1.68182	0.424462	1.11629	1.31266	0.809216	0.602957	CGCTTATTAGCCATAGTAATAACAAGAGAATCTTTTGCGCGAGTTAACGCA	single-stranded DNA-dependent ATPase	identified by match to protein family HMM PF00580
chr	634505			-	0.768525	0.624095	0.962703	1.27121	1.58332	1.43217	AATTAATCTTTAAATTCATTCAATAAATTCAATAATATTGGTTAAGCTTTG
chr	634516			+	0.575892	0.672065	1.54227	1.64836	1.3872	1.12255	TATTATTAATTATAAATTAAATCCAAGTATATTTATGGATTTAATTTAATC
chr	634547			+	0.637263	0.685593	1.89916	1.61761	1.65826	1.36055	TTTATGGATTTAATTTAATCAAAGGAAAGTTATTATGAGTATTGTAATTGA
chr	634720	BB_0608		+	0.851487	0.423542	1.54324	1.20227	1.75509	1.27634	TTGTAGTGCAGATAAAATCAAATAATAATATTGATATGCATCCTATTATTT	aminoacyl-histidine dipeptidase	identified by match to protein family HMM PF01546; match to protein family HMM PF07687; match to protein family HMM TIGR01893
chr	635004	BB_0608		-					1.3072	1.24119	TTAAACCTATTTCTTCATCAACGGTAAATAGAAGTTCTAAATCGGGATGAG	aminoacyl-histidine dipeptidase	identified by match to protein family HMM PF01546; match to protein family HMM PF07687; match to protein family HMM TIGR01893
chr	636340			+	0.457122	0.166703	1.23531	0.253707	0.782539	0.968059	GGCATACTTGCAAAAGCTTTTAAGTTTTTGTATACTATTTTGAGTATGAAG
chr	641195	BB_0613	lon	-			1.55816	1.29335	1.1008	0.617313	TAATTTTGCTCCGGATCTAAAACTTCCAAAAGGGCAGATTCGGGATTTCCC	ATP-dependent protease La	identified by match to protein family HMM PF00004; match to protein family HMM PF02190; match to protein family HMM PF05362; match to protein family HMM PF07728; match to protein family HMM TIGR00763
chr	642261			+	0.500981	0.732718	1.70744	1.68618	0.0778092	0.11948	TTTAAATTTATATTTTAGGAGTAGATCTATGAAAGATGGAGTTAGAAAGCC
chr	643328	BB_0616		-	0.346875	0.843684	1.13688	1.50037	1.30154	0.608679	TAAAGAAATAAATGATATATATTTTTTAGTCTAATTAAATTAATAATAAAC	hypothetical protein	identified by match to protein family HMM PF01545; match to protein family HMM TIGR01297
chr	643353	BB_0616		-	0.653067	0.959461	0.756987	1.44514	1.89063	1.03709	TTAAAAAAATCATAAAACAAGAATATAAAGAAATAAATGATATATATTTTT	hypothetical protein	identified by match to protein family HMM PF01545; match to protein family HMM TIGR01297
chr	643748	BB_0616		-	0.467094	1.0666	0.146514	1.01229	0.75619	0.698538	TTTGACAAAATTTCAAATAGGAAAAAGATACAACAATCAACTTCTCTTAGC	hypothetical protein	identified by match to protein family HMM PF01545; match to protein family HMM TIGR01297
chr	644034	BB_0616		-	0.961457	1.25937	0.883733	1.05225	2.15645	2.50595	TGACAGGATTTACACTATTTCTAAATACAACCGGATTAAATAAATTTATCA	hypothetical protein	identified by match to protein family HMM PF01545; match to protein family HMM TIGR01297
chr	644037	BB_0616		+	0.0963542	0.0471624					AGTATAATTATTCCCATGATAAAAGCTATTAAGCTTTCCATTAGTTTGTGT	hypothetical protein	identified by match to protein family HMM PF01545; match to protein family HMM TIGR01297
chr	644223	BB_0616		-	0.50875	0.174778			1.81616	0.115746	CTGTTGGAATACTGTTTAATTCATTTGCACTTATTGCTGATGCTTTCCACG	hypothetical protein	identified by match to protein family HMM PF01545; match to protein family HMM TIGR01297
chr	644947	BB_0617		+	0.247768	0.750312	3.28546	1.34841	0.25478	1.01857	ATAGTTTATACAGCTTTATAGAAAAATTTGTTCCAATTATTAATTTTTTAT	hypothetical protein
chr	645073	BB_0617		-	0.471065	0.0954613	4.16407	0.75739	1.35987	0.555582	TGAGCAGATAAATCAAATACATTTAAAATAAGCTTTTTCTCATCAGAATTA	hypothetical protein
chr	645402	BB_0618	cdd	+	0.473011	0.434568	1.10875	0.619907	0.924249	1.08779	TTTAAAATCGCACTTCTTTCTGCACAACAAGTTGCTCCAAAGCTTGCATTC	cytidine deaminase	identified by match to protein family HMM PF00383; match to protein family HMM TIGR01354
chr	646668	BB_0619		-	0.697778	0.548568	1.25273	0.994532	0.335571	0.429741	TTATCCTTAATGTATGCTAGCATTCGATTTTTTACAATCTCTAGAGAACCT	DHH family	identified by match to protein family HMM PF01368; match to protein family HMM PF02272
chr	646770	BB_0620		+	0.414379	0.995439	1.8787	1.21028	1.55904	1.12111	AATAATTACTATGTTTTTTATCCAATTTAATTTTTTAATATGGTGAGGAGT	beta-glucosidase, putative	identified by match to protein family HMM PF00933
chr	646986	BB_0620		-	0.340073	0.990411					CAACTATTATCCCTTAAACGGAATTAATCCCCAAAAACTCGACGAAATTAA	beta-glucosidase, putative	identified by match to protein family HMM PF00933
chr	647635	BB_0620		+	0.720561	0.0825343			0.389723	0.329582	GAATTTATTATTGGAATATTGATATGAGAGTCAAGAGTGGTATTGCCGTGT	beta-glucosidase, putative	identified by match to protein family HMM PF00933
chr	647823	BB_0620		+	0.581503	0.623139	1.29544	1.21187	1.38941	0.892074	TATATCTACTATGGGCGCAAAGTTTAGATTTATTCCAAGTTGCCTTAGCTC	beta-glucosidase, putative	identified by match to protein family HMM PF00933
chr	647883	BB_0620		-	0.670773	0.438824	1.30318	0.985936	1.02708	0.944245	CATAGCACAAGAGCTAAGGCAACTTGGAATAAATCTAAACTTTGCGCCCAT	beta-glucosidase, putative	identified by match to protein family HMM PF00933
chr	648176	BB_0620		-	0.361328	0.198082					AGCTACCCAAATCAATCAATCACAAATTTTGTTCTTGATTTTATAAGTAAA	beta-glucosidase, putative	identified by match to protein family HMM PF00933
chr	648354			-	0.670256	0.536265	1.33627	1.02594	0.954149	0.716293	AATTAGCATTTATTATTTATATGGTTAAATGAAAAGAAATTTTTATCTCAT
chr	649134			-	0.412681	0.605446	1.2647	1.33507	0.688117	0.617313	TTATAATCATTTAAAATAGATTTATATTTAACTCTTGCAAAGCAAAGTTGC
chr	652080	BB_0623	mfd	+	0.375	0.20059	0.37271	0.665981	0.202717	0.0178071	ATTCATTATCTTCTGGGTATTTAATACCCTTAATGCTTTCTCTTTTTGAAT	transcription-repair coupling factor	identified by match to protein family HMM PF00270; match to protein family HMM PF00271; match to protein family HMM PF02559; match to protein family HMM PF03461; match to protein family HMM PF04851; match to protein family HMM TIGR00580
chr	652140	BB_0623	mfd	+	0.385417	0.258756	1.21893	1.40832	1.39639	0.847803	TTAATTTGTCTGCAATCTCCTCGATTCTTTTTTTTGCGTTTGCTTTGTTTT	transcription-repair coupling factor	identified by match to protein family HMM PF00270; match to protein family HMM PF00271; match to protein family HMM PF02559; match to protein family HMM PF03461; match to protein family HMM PF04851; match to protein family HMM TIGR00580
chr	652398	BB_0623	mfd	+	0.0984042	0.26265	3.76409	0.591983	0.649994	1.10043	CGTGACTATTTTTCTCAATCTCAACAAAAGAGTCAATAGCTTTTGTTTTTG	transcription-repair coupling factor	identified by match to protein family HMM PF00270; match to protein family HMM PF00271; match to protein family HMM PF02559; match to protein family HMM PF03461; match to protein family HMM PF04851; match to protein family HMM TIGR00580
chr	652591	BB_0623	mfd	-	0.309171	0.425312	1.46892	1.20594	1.67794	1.3908	TATTTTCAAAGAATTGCCAAAAGTATCAATTGAGGTTTTAAAAATATCTAG	transcription-repair coupling factor	identified by match to protein family HMM PF00270; match to protein family HMM PF00271; match to protein family HMM PF02559; match to protein family HMM PF03461; match to protein family HMM PF04851; match to protein family HMM TIGR00580
chr	653342	BB_0623	mfd	-			1.38093	0.0261169			ATACAGCAGACATTGAAAAAACTCTTATAACATTGGGATATGAAAAAACAT	transcription-repair coupling factor	identified by match to protein family HMM PF00270; match to protein family HMM PF00271; match to protein family HMM PF02559; match to protein family HMM PF03461; match to protein family HMM PF04851; match to protein family HMM TIGR00580
chr	653521	BB_0623	mfd	+			1.35486	0.781418	1.43861	0.213685	TACAAGGGGGCTAAAATAGTTAAGCTCAAAGATTTGATTTGTAATTACTTG	transcription-repair coupling factor	identified by match to protein family HMM PF00270; match to protein family HMM PF00271; match to protein family HMM PF02559; match to protein family HMM PF03461; match to protein family HMM PF04851; match to protein family HMM TIGR00580
chr	657159	BB_0626	rnmV	+	1.42054	1.88869	1.13515	1.48866	1.41426	1.60683	TTATGCCAAGTTCTAACAAATCGCTTAATTTTAATAAATCTTTTTGATTAT	hypothetical protein	identified by match to protein family HMM PF01751; match to protein family HMM TIGR00334
chr	657295	BB_0626	rnmV	-	0.749569	0.482669	0.898617	1.51012	1.00226	1.11406	TCTTAATACTAAAGACACTGAGGTTGAATCAGTAAATAAAACAGAAATAAT	hypothetical protein	identified by match to protein family HMM PF01751; match to protein family HMM TIGR00334
chr	659699	BB_0629		-	0.513889	0.264389	1.58546	1.48344	0.527978	1.56257	TAACAGCTGTTTTAATAGGAATCCTTAAAAAAGAATACAAGAATATAAACG	pts system, fructose-specific iiabc component	identified by match to protein family HMM PF00359; match to protein family HMM PF02378; match to protein family HMM PF02379; match to protein family HMM TIGR00829; match to protein family HMM TIGR00848; match to protein family HMM TIGR01427
chr	659835	BB_0629		-	1.18668	0.165069	0.668308	1.61925	4.27676	3.70388	CTAGGCTCATCTGTAGGAGGATTTATTTCTGCACTTTTCAAGGTAGAGGTT	pts system, fructose-specific iiabc component	identified by match to protein family HMM PF00359; match to protein family HMM PF02378; match to protein family HMM PF02379; match to protein family HMM TIGR00829; match to protein family HMM TIGR00848; match to protein family HMM TIGR01427
chr	659838	BB_0629		+	0.412946	0.928511					TACATGCGGGTATTACCCTTAAAGGATCTGCTGCTGCAAATGGAATTACTC	pts system, fructose-specific iiabc component	identified by match to protein family HMM PF00359; match to protein family HMM PF02378; match to protein family HMM PF02379; match to protein family HMM TIGR00829; match to protein family HMM TIGR00848; match to protein family HMM TIGR01427
chr	659840	BB_0629		+	1.41903	0.476865					CATGCGGGTATTACCCTTAAAGGATCTGCTGCTGCAAATGGAATTACTCCT	pts system, fructose-specific iiabc component	identified by match to protein family HMM PF00359; match to protein family HMM PF02378; match to protein family HMM PF02379; match to protein family HMM TIGR00829; match to protein family HMM TIGR00848; match to protein family HMM TIGR01427
chr	660191	BB_0629		-	1.01571	0.789561	1.46448	1.27273	1.62674	1.30503	ATGAATCAATAACAAATATGCTAAATCAACTTAGCGGTACTAATATGGCAA	pts system, fructose-specific iiabc component	identified by match to protein family HMM PF00359; match to protein family HMM PF02378; match to protein family HMM PF02379; match to protein family HMM TIGR00829; match to protein family HMM TIGR00848; match to protein family HMM TIGR01427
chr	660212	BB_0629		+	0.879132	0.792329	3.71168	1.47274	1.39434	0.767232	AGCATTCCATATATCAAAATTCCTGAAATTATAACTGATAAAAAAGGATAA	pts system, fructose-specific iiabc component	identified by match to protein family HMM PF00359; match to protein family HMM PF02378; match to protein family HMM PF02379; match to protein family HMM TIGR00829; match to protein family HMM TIGR00848; match to protein family HMM TIGR01427
chr	661094	BB_0629		-	0.63898	0.152371			0.730369	2.08343	GATTTTTAGAAATAATATTGAATAATGACAATATAAATGAATCTAACAATT	pts system, fructose-specific iiabc component	identified by match to protein family HMM PF00359; match to protein family HMM PF02378; match to protein family HMM PF02379; match to protein family HMM TIGR00829; match to protein family HMM TIGR00848; match to protein family HMM TIGR01427
chr	661151	BB_0629		-	0.4167	0.680908	2.15119	1.43503	1.04033	0.802989	ATACTTTTAGCAACAACCTATTAAGACATGAACTTATGAGCACAAATAATG	pts system, fructose-specific iiabc component	identified by match to protein family HMM PF00359; match to protein family HMM PF02378; match to protein family HMM PF02379; match to protein family HMM TIGR00829; match to protein family HMM TIGR00848; match to protein family HMM TIGR01427
chr	661155	BB_0629		-	0.605655	0.799948					AGTAATACTTTTAGCAACAACCTATTAAGACATGAACTTATGAGCACAAAT	pts system, fructose-specific iiabc component	identified by match to protein family HMM PF00359; match to protein family HMM PF02378; match to protein family HMM PF02379; match to protein family HMM TIGR00829; match to protein family HMM TIGR00848; match to protein family HMM TIGR01427
chr	661332	BB_0629		-	0.629136	0.469481	3.63285	0.83383	1.44058	1.22593	GCTATGCCTCATGCAAAAGGCAATTTCATTAAAAAACACGGAATTGCTATT	pts system, fructose-specific iiabc component	identified by match to protein family HMM PF00359; match to protein family HMM PF02378; match to protein family HMM PF02379; match to protein family HMM TIGR00829; match to protein family HMM TIGR00848; match to protein family HMM TIGR01427
chr	661527			-	0.535445	1.01548	1.05941	0.745899	3.40618	3.07422	AAGGTGATTATTATGCAAAATTTATTTTCAAAAAACTTGATTGTTTTAAAT
chr	661543			-	0.581597	0.654533	0.931822	1.39442	1.82771	1.53189	CACTATATAATATATAAAGGTGATTATTATGCAAAATTTATTTTCAAAAAA
chr	661800	BB_0630	pfkB	-	0.433594	0.524335					ATCACCCGTAAAACCTCCCAAAAATCCCAAAGCCGTACTAGGTTTTCCTAA	1-phosphofructokinase	identified by match to protein family HMM PF00294; match to protein family HMM TIGR03168
chr	662134	BB_0630	pfkB	-	0.568264	0.70722	0.965036	1.44114	1.23216	1.13911	AAAAGGGATTTAATCTAAGAATTTTTCGCAAAGGTTTGCCACTGGTATCAA	1-phosphofructokinase	identified by match to protein family HMM PF00294; match to protein family HMM TIGR03168
chr	662374	BB_0630	pfkB	-	0.404687	0.0366819	0.658743	0.799177	0.24899	1.62045	CAAACCCGGCAATCACAGAGTCTCCTGCTCCAATGGTGCTAACAAAATTAA	1-phosphofructokinase	identified by match to protein family HMM PF00294; match to protein family HMM TIGR03168
chr	662588			+	0.691275	0.661495	1.9489	1.52854	1.92683	1.63345	CAGTATTTAGTTTGCTTAAATTTTTAATTTTGATTTATATAATTTCTTTTT
chr	662622	BB_0631		-	0.948922	2.1682	0.18905	0.324181	0.298787	0.282935	AATCAAAATTAAAAATTTAAGCAAACTAAATACTGTAGCTTTTAAAAGCTA	hypothetical protein
chr	675102	BB_0637		+	0.582182	0.572582	9.44272	6.57384	1.48212	0.958498	TTATCTATTTAGGCACGGGGATTTATTTGGGAGTTATTGGTGTAGAAATGG	Na+/H+ antiporter family	identified by match to protein family HMM PF03553
chr	676104	BB_0637		-	0.279934	0.533298	9.59448	7.77987	1.37179	0.767034	AGTATGGCAATTGTGTTATTAGCAAGAAAAACATCAACTATTGAAACAAAA	Na+/H+ antiporter family	identified by match to protein family HMM PF03553
chr	676107	BB_0637		+	0.43959	0.6535	7.02317	6.46699	1.54467	0.549699	TTTGCGGCAAAGTAGCAAAAAAGATAGCTTTTGAAAATAACATCAGTGTTC	Na+/H+ antiporter family	identified by match to protein family HMM PF03553
chr	676847	BB_0638		-	0.387361	0.495091	11.7544	9.51052	0.128016	0.123946	CTATTAAATTCAATGGAACATATTTAAGACCAATATTTACTACAGCATCAA	Na+/H+ antiporter	identified by match to protein family HMM PF03553; match to protein family HMM PF03600
chr	677556	BB_0638		+	0.405344	0.456543	9.36855	9.11144	0.693025	0.448644	TTTTAATGAGTGGTTCTGTTGTAAGATCAATAACTAAGGAAAATAATTTAA	Na+/H+ antiporter	identified by match to protein family HMM PF03553; match to protein family HMM PF03600
chr	677783	BB_0638		-	0.543388	0.571928	14.2522	10.1593	0.802568	0.538129	TAGACAAAGCAATCAATAAGATCAAAAATCCTTGATAAATTAAAAATGGAA	Na+/H+ antiporter	identified by match to protein family HMM PF03553; match to protein family HMM PF03600
chr	684113	BB_0645		+			1.71994	0.653415			TTTTATTTGCCATTTTGGACAACAGGCCTTGGGGGATCTGTTATTATTGAT	PTS system, glucose-specific IIBC component (ptsG)	identified by match to protein family HMM PF00367; match to protein family HMM PF02378; match to protein family HMM TIGR00826; match to protein family HMM TIGR00852
chr	684633	BB_0645		-	0.429888	0.928511	2.88376	1.28666	1.44867	6.26391	AAAGTAAAGTAGTAAAGAAAAAACCAAACAATGCCTATAACTGGCACCAAA	PTS system, glucose-specific IIBC component (ptsG)	identified by match to protein family HMM PF00367; match to protein family HMM PF02378; match to protein family HMM TIGR00826; match to protein family HMM TIGR00852
chr	684881	BB_0645		+	0.432379	0.889536	1.17399	1.73333	1.22298	1.36637	ATTATTAAAGGCAATGGGGTTCAGGTAGTTTACGGACCAGGTGTTAGTGTT	PTS system, glucose-specific IIBC component (ptsG)	identified by match to protein family HMM PF00367; match to protein family HMM PF02378; match to protein family HMM TIGR00826; match to protein family HMM TIGR00852
chr	684980			-	0.764617	0.607563	1.46514	1.23272	2.2373	1.77347	CTTATTAAAAAAATCAAGCCTCTAGCAATTCTTCTATTTCATTCTTAAGAA
chr	684983			-	0.697308	0.894785	0.939598	1.43025	1.62395	1.69365	TTACTTATTAAAAAAATCAAGCCTCTAGCAATTCTTCTATTTCATTCTTAA
chr	688393			+	0.518131	0.787023	0.890889	1.15681	0.861089	1.01211	GAAGTAATACGCTACTATAGCGAATGTATTAAGTTTATGTTAATCTTATAT
chr	696474	BB_0656		+	0.313839	0.709548	1.8386	1.10032	0.412739	0.675186	GTAACGTTTGAATTGTTAGAGGATTTGGAGTTTTTTGTTTATCATTTTATT	oxygen-independent coproporphyrinogen III oxidase
chr	696751	BB_0657	rpiA	-	0.276495	0.585243					AGCTTAACTTTAAAAAAGTTATCATTAAAATGGTTTATAATTTTTACTAAA	ribose 5-phosphate isomerase	identified by match to protein family HMM PF06026; match to protein family HMM TIGR00021
chr	704543	BB_0666		-	0.518612	1.14679	0.626472	3.25591	1.43321	1.79021	TAGATAAAAATATAACATTATTGGGGAAATTTGGCTTTATTGCATTTGCAA	N-acetylmuramoyl-L-alanine amidase domain-containing protein	identified by match to protein family HMM PF01520
chr	707722	BB_0669		+					0.0321277	0.0544688	TTACTTAATATCAAATACCAGTGAAGAAAGTATTGCTAAAAAGATTAATTT	chemotaxis protein CheA	identified by match to protein family HMM PF01584; match to protein family HMM PF01627; match to protein family HMM PF02518; match to protein family HMM PF02895; match to protein family HMM PF07194
chr	709922	BB_0670		+	0.847917	0.685669					AACAATACTGCAGCTTTTAATTTGGAAAATATTAAAAAAAATCTTTTGAAA	chemotaxis protein CheW	identified by match to protein family HMM PF01584; match to protein family HMM PF01739; match to protein family HMM PF03705
chr	710277	BB_0670		+	0.885482	0.594247	2.21265	1.24603	1.35166	1.4551	AGTTGACGGCCATTGATAATGATTTATCAAAAGTTGTTGAAACTTCTAGGT	chemotaxis protein CheW	identified by match to protein family HMM PF01584; match to protein family HMM PF01739; match to protein family HMM PF03705
chr	710423	BB_0670		-			1.0275	1.32058	0.809216	1.04355	GGATTTCTGACTTAAATTTATAAACTCCGGGACTTTGTTCAAAAGAATTCC	chemotaxis protein CheW	identified by match to protein family HMM PF01584; match to protein family HMM PF01739; match to protein family HMM PF03705
chr	710857	BB_0671		+	0.844314	1.16113	2.30047	2.19628	3.50781	2.91314	ATTATTGATATGGACATAGAAACAGCTCTTTTTGTTGCTTCTAAATTAAAT	chemotaxis protein CheX	identified by match to protein family HMM PF04509
chr	710872	BB_0671		-	0.607614	0.694853	1.5024	1.60146	2.0067	1.94609	TGTCCATATCAATAATTATACTGCCCTCAACAGACCCAGCAAGCCCTACTA	chemotaxis protein CheX	identified by match to protein family HMM PF04509
chr	711002	BB_0671		-	0.477233	0.572997	1.94013	1.06085	1.73856	0.937472	ACAAAATTTCCAGCAATAATATTGCCAACCTCAGTTAGAGTTGCAGCAACC	chemotaxis protein CheX	identified by match to protein family HMM PF04509
chr	711056	BB_0671		+			1.95352	0.35519			TTTATGGAGAAAATATGAAAATAAGTAATAAAGGTTCTGAGGCTTTAATTG	chemotaxis protein CheX	identified by match to protein family HMM PF04509
chr	711079	BB_0671		+	0.69647	0.880602	1.22999	1.02382	1.14874	1.04983	AGTAATAAAGGTTCTGAGGCTTTAATTGTTCCTTTTTCTTTGCCTGATGGT	chemotaxis protein CheX	identified by match to protein family HMM PF04509
chr	713133	BB_0674		+	0.492848	1.15812	0.829159	1.27679	0.682314	0.416219	TTAGTGCAAATCGTATTTTGTATGGTAAAAAAAGAATTATTGAGAGTTCTT	hypothetical protein
chr	713597	BB_0675		-	1.7619	0.924384	0.422382	1.39539			AAAGTATTGGTAATTAAATACTGCTTTGAAAAAGGAATAGAGCTTACTACT	hypothetical protein
chr	713908	BB_0675		+	0.609583	1.47313	1.23156	1.31781	1.86563	1.90249	TCTGTTTTATCCTTGACGTATTGAATTAGGTCTTTTATTTCTGATTCAAAA	hypothetical protein
chr	713936	BB_0675		+	0.616401	1.10111	1.32822	1.06804	0.786761	0.869744	GGTCTTTTATTTCTGATTCAAAATCATTTTTGATAAATGTAGCAATTGTTT	hypothetical protein
chr	718797			-	0.484879	0.617399	2.50294	0.827431	0.281875	0.236876	TTTAATCAAATAAACTCAAGACCAAAGGGTATCAAAAAAAAATTTACAGCA
chr	718825			-	0.524305	0.651431	1.04522	1.29564	0.47723	0.391389	ATAAACTACCTCACAAATCACCTACTTATTTAATCAAATAAACTCAAGACC
chr	718943	BB_0680		+	0.751562	0.620972	3.79345	0.602333	0.32153	0.72653	TTATAAGCAGCTTACAAGGGCGCAAGTAAGAAGAGCAGCTTTTTCTTTGCA	methyl-accepting chemotaxis protein	identified by match to protein family HMM PF00015; match to protein family HMM PF00672
chr	719180	BB_0680		-	0.432804	0.641433	1.2426	2.24828	1.63622	1.37715	TTGTCGATATTTTTTGCTCACCTTTACAGAGTCAATAACAAATTTTGGATT	methyl-accepting chemotaxis protein	identified by match to protein family HMM PF00015; match to protein family HMM PF00672
chr	719469	BB_0680		+	0.871634	0.33957	0.785236	0.540506	0.845055	3.13801	TATTCCCCAGAAGATAAACTTGTTTGTGGGTATTTGGCCGGATATTTGCTT	methyl-accepting chemotaxis protein	identified by match to protein family HMM PF00015; match to protein family HMM PF00672
chr	719551	BB_0680		-	0.649221	1.05892	1.65072	1.5679	1.49061	1.23675	AATCTATCAAAACTATCTGCCACAATATCATTAAGCAAATATCCGGCCAAA	methyl-accepting chemotaxis protein	identified by match to protein family HMM PF00015; match to protein family HMM PF00672
chr	719748	BB_0680		+	0.68953	0.641955	1.0325	1.15828	0.624062	0.522687	CTTTTGTCCGAAATGGGAGAAGATTGTTATTATGCAATGTTGCCCATAAGT	methyl-accepting chemotaxis protein	identified by match to protein family HMM PF00015; match to protein family HMM PF00672
chr	719919	BB_0680		-	0.554036	0.319979	0.903865	2.52731	4.31582	1.60501	ATGCTATAATGCCTAAGACTGAATATAAAATATACTGAAATCTTAGACTAG	methyl-accepting chemotaxis protein	identified by match to protein family HMM PF00015; match to protein family HMM PF00672
chr	720015	BB_0680		+	0.614736	0.761193	1.02172	1.07739	0.66038	0.560833	GATAAAGATTATGCTCTTGATGATGATGAAAATACTCTTGATGAACTTGGC	methyl-accepting chemotaxis protein	identified by match to protein family HMM PF00015; match to protein family HMM PF00672
chr	720235	BB_0680		-	0.448036	0.566794	1.91988	1.28417	1.63168	1.65556	GCTGACATTTCTTCAAGAGCAGATGCCTGTTGCAATGCACTAGAGCTTAAA	methyl-accepting chemotaxis protein	identified by match to protein family HMM PF00015; match to protein family HMM PF00672
chr	720330	BB_0680		-	0.696715	0.406659	3.51168	0.393638	0.88611	3.57616	TCTGAGAATTTTCATTCGTCTTTAAAGCTATTTGTTCTGTTTCATAAGAAT	methyl-accepting chemotaxis protein	identified by match to protein family HMM PF00015; match to protein family HMM PF00672
chr	720364	BB_0680		-	0.673888	0.392595	1.00878	2.8548	0.861369	1.13279	GCAATAACAGATTCTTCAACGGCCCTACCACCTATCTGAGAATTTTCATTC	methyl-accepting chemotaxis protein	identified by match to protein family HMM PF00015; match to protein family HMM PF00672
chr	720760	BB_0680		-	0.912329	0.498119	1.26063	1.57004	1.08523	1.53386	CTAGAAAGCTGCTCACTGCTTGAAGCTGAAGATTGAACAACTTCTCCAACC	methyl-accepting chemotaxis protein	identified by match to protein family HMM PF00015; match to protein family HMM PF00672
chr	721174	BB_0681		+	0.548135	0.688112	0.988511	0.879285	0.472332	0.350153	TATCAATTTTGTTTTTTGCTTTTGGAATGCTTATTAATAGTAAATTGGTGG	methyl-accepting chemotaxis protein	identified by match to protein family HMM PF00015; match to protein family HMM PF00672
chr	721465	BB_0681		-	0.275923	0.533298					AACACTATTTTACCTTCTTTGTCTGTAACCATCATATTACTACCGGTTTGA	methyl-accepting chemotaxis protein	identified by match to protein family HMM PF00015; match to protein family HMM PF00672
chr	721546	BB_0681		+			1.3924	1.70195	0.77889	1.128	ATAGTATTGTTTACAATTCCTTTGTCATGTTGGCAGATCCCGGGTCTATTG	methyl-accepting chemotaxis protein	identified by match to protein family HMM PF00015; match to protein family HMM PF00672
chr	721662	BB_0681		-	1.09844	1.06201	1.2182	1.35245	1.71744	1.49245	TTAATATGTAAGGAATCTGACCTTTTTTATTTTTTATCTTGGAAATATCTT	methyl-accepting chemotaxis protein	identified by match to protein family HMM PF00015; match to protein family HMM PF00672
chr	721740	BB_0681		+	0.704053	1.28083	1.46247	1.15437	1.31306	1.09882	TATAGGTCTTTTAGAGGGATTAATTTTGGAATACTCTCTAGCGGTCGTGCG	methyl-accepting chemotaxis protein	identified by match to protein family HMM PF00015; match to protein family HMM PF00672
chr	721742	BB_0681		+	0.644729	0.495206	1.23436	1.17834	2.03522	1.17351	TAGGTCTTTTAGAGGGATTAATTTTGGAATACTCTCTAGCGGTCGTGCGCT	methyl-accepting chemotaxis protein	identified by match to protein family HMM PF00015; match to protein family HMM PF00672
chr	722079	BB_0681		+	0.597612	0.567732	2.31696	1.38856	1.93926	1.26638	ATCTTAGCAATTAGTTTTGTATTTACATTACTTATGCTTGCTATTGCAACT	methyl-accepting chemotaxis protein	identified by match to protein family HMM PF00015; match to protein family HMM PF00672
chr	722249	BB_0681		-	0.61342	0.82044	1.50402	1.3703	1.38842	1.22828	AAGCTCTACAGTATCCCATTTGCCAAAATTAATATCAGCAGTAAAATTACC	methyl-accepting chemotaxis protein	identified by match to protein family HMM PF00015; match to protein family HMM PF00672
chr	722355	BB_0681		+	0.829009	0.26411	0.721951	4.01365	4.70817	1.13965	GCAAATGCAAGCCAGAATTTAAGTTCTGGCGCTGTTGAGCAGGCTTCTACT	methyl-accepting chemotaxis protein	identified by match to protein family HMM PF00015; match to protein family HMM PF00672
chr	742702			-	0.0889423	1.03993					CAACATACTTCAAATAAATTAAAATTGTAAATCAATTTTAGAAAAAAATTA
chr	742717			+	0.990533	0.56112	1.2399	1.55051	0.999567	1.05656	TTTTTTAAATGGTTTTATTGGGGTTTTATGAGTGGTAATAACAATAGCGTA
chr	742960	BB_0707		+	0.664048	0.844285	1.36746	1.28716	1.38877	1.17785	ACTATTTTAAATTTTTTTCAGAAAGATAAAAGCAAAGAAGATATATATAAA	hypothetical protein
chr	743654	BB_0707		+	1.50553	0.69733	0.701748	0.76517	0.785275	1.56043	ATTCAGAGATAATTTCAAGAGAAGATCATATATCTCGGGTAGAATATGTAT	hypothetical protein
chr	743681	BB_0707		-	0.370873	0.718847	0.890573	0.536136	1.78687	1.19604	TGATCTTCTCTTGAAATTATCTCTGAATTACTAATATCATCAGATATTGAA	hypothetical protein
chr	743700	BB_0707		+	0.867187	1.22151	1.24315	2.57513	1.49394	0.0544688	TGTATTTAAAAATGTTTTATCTATTGTATCTAAGATTGTTGGCTTGTCGAG	hypothetical protein
chr	743719	BB_0707		+	0.449653	0.660274					TCTATTGTATCTAAGATTGTTGGCTTGTCGAGGACTTTGCCTTATTTAGAT	hypothetical protein
chr	760507	BB_0722		+	0.355963	0.542518	1.08657	1.33196	0.469064	0.215827	TGTTGGTACTAAAAATGAAAACATAAAGTTTTCGCTTACAGATTTAGATTT	hypothetical protein
chr	760800	BB_0722		-	0.468968	0.818392	1.03858	1.28415	0.748442	0.574576	TTTCTATTAACAGATGAATCAAGATTAAACCAACCAACATCCTCAATAAAT	hypothetical protein
chr	760938	BB_0722		-	0.505593	0.472538	1.30084	1.096	0.55331	0.479455	ATATCAATCCATTTTCTACTATTAAATTTTTTAACTATAAGCTCGCTGGCA	hypothetical protein
chr	761348	BB_0722		-	0.492477	0.580914	0.705436	0.52992	0.565274	1.44934	CAATAGGTCTATTTTCAGAAACAAAACTCATAATTATTTGATTAAAATTAG	hypothetical protein
chr	761544	BB_0722		+	0.612132	0.45692	1.4334	1.20981	1.42709	1.30966	ATGTTAAAAGCCCTCAGATTGGAATTTATGGCAATCAAGGGCTTGTAATCT	hypothetical protein
chr	761926	BB_0723		+	0.744703	1.1319	0.3133	0.0377862	0.457161	0.262588	TCTCTTTATTAATTTCTACAGTATTGTTGTTGTCTAATATTTTTTTTTTGA
chr	762145	BB_0723		+	0.581687	1.10953	0.541491	0.841731	0.416143	0.414406	TTTCAAACATATATTAAAAATAATGTAATTATGATAATATTTCAATGTTAA
chr	764868	BB_0726		-	0.471065	0.297123			1.28052	1.41619	TAAAAGACGATAAAGAGCATTCTTTAAAAAAGAATAAGCATTAAGTATGGA	ATP-binding protein
chr	765080	BB_0726		+	0.446733	0.720299	1.56688	1.48796	2.08246	1.68853	TGTGTGAAAATTTGATTAATGTTGTTAAGAATAATATTAATATACCAATAG	ATP-binding protein
chr	771509	BB_0731		-	0.867187	0.412671					GGAGACATTGAAACTCTTAAAAACAGTATTATAAAACATGGATTAATTTAT	hypothetical protein	identified by match to protein family HMM PF02195
chr	774543			+	0.872579	1.15885	0.472395	0.527782	0.745048	0.560416	GATTTATTGATTTTTGGCTAAGCGTGTTTATAGCTTAATTGTTTTAAACTT
chr	774572			-	1.54167	4.49222	0.825593	1.714	0.490318	1.43104	TAAACACGCTTAGCCAAAAATCAATAAATCTACCCTTAAAATCAAAAACAT
chr	781573	BB_0739		+	1.24519	0.708294	1.43488	0.585549	0.537641	1.4061	AATTGATGGAAACGTTTTTCTTTGATCAAATAGGAAATTGAAATCAAGAAT
chr	781883	BB_0739		-	0.355769	0.270112					AAGATCACGATTCAGAAGTTAAACTTATCCTAAAAGAAAACGGATATAGAA
chr	782351	BB_0740		-	0.713288	0.771969	1.75724	1.10381	1.40076	1.61574	ATCCCAAAAAAAATCCTGAAATGTGGAGCAATGAAATATTTAATTTAATTT	hypothetical protein	identified by match to protein family HMM PF05430
chr	782729	BB_0740		+			0.946234	0.0522338			AATGTATAAAAACTCTCTTCAATTCCCTGCTTTGGATTGTAATAGATGTCA	hypothetical protein	identified by match to protein family HMM PF05430
chr	782794	BB_0740		-	0.568053	0.625873	1.17924	1.2768	0.700048	0.591874	TTCAAGCAAATTCGATGACATCTATTACAATCCAAAGCAGGGAATTGAAGA	hypothetical protein	identified by match to protein family HMM PF05430
chr	782804	BB_0740		+	1.04062	0.759315			0.995958	2.06562	TTTTCTTTAAAAATTGGCTTTTTCATTTAATTTTATTTTTTCAAGCTTACA	hypothetical protein	identified by match to protein family HMM PF05430
chr	782895			-	0.0481771	0.466076					TTCTGATCAATCAAATTAAAAATTTCAAGCTTACAAAATTCTGTAAGCTTG
chr	786520	BB_0743		-	0.518629	0.663101	0.988859	0.941932	0.515151	0.311906	ATTGTATATAATACAATCTTGCCCATAATAACTTTCAAATTTAGTAATAGT	hypothetical protein
chr	787898	BB_0744	p83/100	+			6.55823	1.16547	0.746969	3.21366	AGTTCTCCTAAAGTTGATAAGCAACTACAAATAAAAGAGAGCCTGGAAGAT	antigen, p83/100	identified by match to protein family HMM PF05262
chr	788466	BB_0744	p83/100	+	0.586384	1.71671	1.38802	0.856261	1.25417	1.62045	TGTCTATAGATTCCAGTAGTCCTGTATTTTTAGAGGTTATTGATCCAATTA	antigen, p83/100	identified by match to protein family HMM PF05262
chr	788959	BB_0744	p83/100	-			2.8605	0.774616	2.06661	1.46612	CTTAACTTTCTTTAAAGTATTTACATCTAAAATAACTAGACTTTTAAACTC	antigen, p83/100	identified by match to protein family HMM PF05262
chr	789272			-			0.0514083	3.84789			CAAAGTAAAGGTATCTAGACTTTATTGACAAGGATTTTTCAAAATGATATA
chr	789649	BB_0745		-	0.485155	0.914807	0.990515	1.49846	1.5615	1.11617	ATAAGATCAAAAATATTATTTGGAATAACACCATTAAATTTTTCTAAAATA	endonuclease III	identified by match to protein family HMM PF00633; match to protein family HMM PF00730
chr	789850	BB_0745		+	0.428458	0.438611	1.23437	1.10311	1.57325	1.17673	TTAATAAGCATGCAAGAGAAATTTGTACTTCTAGAAATGTAAATTGTGATA	endonuclease III	identified by match to protein family HMM PF00633; match to protein family HMM PF00730
chr	789888	BB_0745		-	0.609659	0.674628	0.976758	0.966039	0.456481	2.11998	CATTTCTAGAAGTACAAATTTCTCTTGCATGCTTATTAATAGCCATAGAAA	endonuclease III	identified by match to protein family HMM PF00633; match to protein family HMM PF00730
chr	793108	BB_0749		-	0.374081	0.198082			0.995958	1.17289	TTATCTACAAAGCTCTCCAATTTTCGAGAGTTATCGCAATTAGCAATAGAA	hypothetical protein
chr	793802			-	0.629743	1.07126	0.700717	1.72372	1.3318	1.21088	AAAATAAATATAATTAAAATATACCATGACAAAGACAACATTTTATCAAAA
chr	793836			+	0.314598	0.517715	2.61949	1.3252	1.37819	0.918122	GCAAGATTAATCTGCATTGTTGTGATGTTCATGATGATCTTCTTGATTATC
chr	799420	BB_0756		-	1.18615	0.384809	0.71329	1.41946	1.21077	1.11591	AGGCCTTCAACTCTTGATAGAGAACCTTTCTTGGGAGAACATCCTAAGCAT	hypothetical protein	identified by match to protein family HMM PF01266
chr	799870	BB_0756		-	0.337781	1.1336	0.507019	1.18699	1.43169	1.02962	ATAAAAGGCGCCAGGGTTAATACAAAAACATATATAAAAAATATTAAAAAA	hypothetical protein	identified by match to protein family HMM PF01266
chr	800345			-	0.578125	0.513893	1.8325	0.845181	1.08844	0.984761	ATCAAGCTTCATTAAAGTTAAAAAATACTCTAAATTTTACAAATTAAGTAA
chr	801285	BB_0758		-	0.533654	0.0900374					AAAGCTCTAAATAAAACTCTATTATTAATTAAATCAAGAACATTTTTATTC	hypothetical protein
chr	801461	BB_0758		+	0.415064	0.295016					AGCAAGGATTTTATTAAAAGTATTGCCAATTTGCAAATTAGTGAACAAATT	hypothetical protein
chr	803429	BB_0761		-	0.858928	1.3531	1.33378	2.49163	1.26904	2.19209	TGTTGTTTTTTGTTATATTTTAAAACTTTAATTTTAAGATCAGAAAAAACA
chr	803630	BB_0761		+	0.461302	3.11272	0.842453	1.81823	1.82215	1.28502	ATTTGCTTTTAGCAACAAGGGATCTTGCTAAAGCTGAAAAGGTAAAAATTA
chr	803878	BB_0761		+	0.597396	0.150589	1.77987	2.53476	1.71045	0.499155	GATCTTGCAGCTCCAATGAATGCTGAAGTGTATTCTTCTTCTTCTGGAATA
chr	808493	BB_0767	murG	-	0.502418	0.821831	2.53117	1.2451	1.44368	0.8808	ATAAAAGATATTAAGGAGACAAAATCTAAATGATAATAAACGATCCTGTAA	undecaprenyldiphospho-muramoylpentapeptide beta-N-acetylglucosaminyltransferase	identified by match to protein family HMM PF03033; match to protein family HMM PF04101; match to protein family HMM TIGR01133
chr	812618	BB_0771	rpoS	+	1.06843	0.969778	3.40385	2.42887	3.47076	1.46832	TATAATTCAAATGTTTTAGAGTTGAATCTTGTTCAAGGGTAATTTCAGGGT	RNA polymerase sigma factor	identified by match to protein family HMM PF04542; match to protein family HMM PF04545; match to protein family HMM PF04967; match to protein family HMM TIGR02937
chr	812622	BB_0771	rpoS	+	0.587301	1.46204	3.45622	1.52929	0.928052	0.391756	ATTCAAATGTTTTAGAGTTGAATCTTGTTCAAGGGTAATTTCAGGGTTAAA	RNA polymerase sigma factor	identified by match to protein family HMM PF04542; match to protein family HMM PF04545; match to protein family HMM PF04967; match to protein family HMM TIGR02937
chr	812771	BB_0771	rpoS	+	0.502959	0.595682	1.34492	1.59098	1.65524	1.3519	TATACTGAGCAGGAGATAGGTTGAATCTTTTCATTATTTCTTCTTTTTTGG	RNA polymerase sigma factor	identified by match to protein family HMM PF04542; match to protein family HMM PF04545; match to protein family HMM PF04967; match to protein family HMM TIGR02937
chr	813176	BB_0771	rpoS	-	0.580428	0.384258	0.558147	1.00612	1.05493	0.618697	ATTACTCACGAAGAAGAAATCAAACTTGCAGGACAAATACAAAGAGGCAAT	RNA polymerase sigma factor	identified by match to protein family HMM PF04542; match to protein family HMM PF04545; match to protein family HMM PF04967; match to protein family HMM TIGR02937
chr	813206	BB_0771	rpoS	-	0.355769	0.495206	2.68608	1.94244	1.40172	0.820144	TATTTAAAATCAGTAAGAGAACACAAGCTAATTACTCACGAAGAAGAAATC	RNA polymerase sigma factor	identified by match to protein family HMM PF04542; match to protein family HMM PF04545; match to protein family HMM PF04967; match to protein family HMM TIGR02937
chr	813209	BB_0771	rpoS	+	0.573278	0.716398	1.33564	1.39921	1.54884	1.26652	TGTTTAAATCCTCATTACTAAATATGTTCATAGTTATTATATTTTCTCCCC	RNA polymerase sigma factor	identified by match to protein family HMM PF04542; match to protein family HMM PF04545; match to protein family HMM PF04967; match to protein family HMM TIGR02937
chr	813292			-	0.562792	0.733211	1.86302	1.6205	1.49286	0.89057	AGTAGTAAAAACTTAATCACAATATTCAAGAAAGGGGAGAAAATATAATAA
chr	813787	BB_0772		-	0.411111	1.23801	3.10014	1.49969	1.21206	2.77791	GCAATAAAGAATTAATTCAAATAATTCAAGCTGCGCAAAAAATTAATAAAT	flagellar basal body P-ring protein	identified by match to protein family HMM PF02119
chr	814016	BB_0772		-			0.217057	0.496221			AGCCTATTAGAAGAGATTGAAAATATTAAAATAGAAACCAACCCCAAGATA	flagellar basal body P-ring protein	identified by match to protein family HMM PF02119
chr	814172	BB_0772		-	0.574853	0.869781	0.926783	1.00589	0.7943	0.700373	ATAAATGAGAATCAAAATATTAACCACAGTTATAATATAATTCTTAAAAAA	flagellar basal body P-ring protein	identified by match to protein family HMM PF02119
chr	814175	BB_0772		+	0.540584	1.02136	0.605837	1.00941	0.416913	0.645373	TTACACTATCTATAGTATATCCAGATCCTTTTAATTTATTATTGGGCTGTG	flagellar basal body P-ring protein	identified by match to protein family HMM PF02119
chr	814184	BB_0772		-	0.440206	0.532249	1.12539	1.22666	1.71961	0.999459	GATAGTGTAATAATAAATGAGAATCAAAATATTAACCACAGTTATAATATA	flagellar basal body P-ring protein	identified by match to protein family HMM PF02119
chr	814187	BB_0772		+	0.756275	0.820827	1.1433	1.0401	0.988928	0.90003	TAGTATATCCAGATCCTTTTAATTTATTATTGGGCTGTGTAATTCCTGATG	flagellar basal body P-ring protein	identified by match to protein family HMM PF02119
chr	814189	BB_0772		-	0.858928	1.12247	1.33852	0.546446			CTATAGATAGTGTAATAATAAATGAGAATCAAAATATTAACCACAGTTATA	flagellar basal body P-ring protein	identified by match to protein family HMM PF02119
chr	814459	BB_0772		-	0.334028	0.0319488					AAATTTTAGAAGAAAACAATATAATAAATGAAATAGGCTCTAATAACATAG	flagellar basal body P-ring protein	identified by match to protein family HMM PF02119
chr	814466	BB_0772		+	1.46232	0.751979	4.15122	1.61151	0.229836	0.802507	TAAGGTCTTTTTGTTTTATAGAGTCTCCTTTTCCAGCAAGTCCCGCTACTA	flagellar basal body P-ring protein	identified by match to protein family HMM PF02119
chr	814688	BB_0772		+	0.22379	0.685669					GTTTGTTCATTCTTTACCTTATTTATTGTATTTCTTTAATATCTATTATTT	flagellar basal body P-ring protein	identified by match to protein family HMM PF02119
chr	814729			+	0.538918	0.703713	1.81736	1.83249	2.04533	1.44305	TCTATTATTTTATATCAATTATTGCAATTAATGAAACTTTTTTCGTTAAAT
chr	814997	BB_0773		+	0.408344	0.794662	1.34876	1.23171	0.678708	0.505504	TTTAAAGTATGTATTGTACTCATTAAGGATTTCATTTTTTTTTAGATTTTC	hypothetical protein
chr	815081	BB_0773		-	0.302202	1.05872	1.02885	3.21037	2.37923	1.38895	CATTGATGTAATCGAGCCAATTGTATTTGCAAAAGAAAATCTAAAAAAAAA	hypothetical protein
chr	823107			+			0.390703	0.551157	0.706809	0.406523	ATTGTTGACAAAGCTCGTTGTATCTTGTATGCTTGTCAATTGTAAGTATTA
chr	827550	BB_0789		+	0.760417	0.247603	2.20338	1.4488	0.606561	1.07412	AGGATGAATACGATTTATTTTCATCAGACTCTACTACAAAAGAAGTAAAGG	cell division protein FtsH	identified by match to protein family HMM PF00004; match to protein family HMM PF01434; match to protein family HMM PF06480; match to protein family HMM PF07728; match to protein family HMM TIGR01241
chr	839113			-	0.476622	0.511531	1.44886	2.44193	0.944443	0.697201	TTAAAAAGCCTAATGTTTTAAATTTAATTAACTTTAAGGGTTTTTATTGTC
chr	839794	BB_0797	mutS	+	0.624112	0.578557	0.357822	0.79789	0.122725	0.0432359	ATCTTAGTAGATTTTTAATTAACAGAGTTCCTACTTGGCATCTTGATAAGG	DNA mismatch repair protein MutS	identified by match to protein family HMM PF00488; match to protein family HMM PF01624; match to protein family HMM PF05188; match to protein family HMM PF05190; match to protein family HMM PF05192; match to protein family HMM TIGR01070
chr	840000	BB_0797	mutS	+	0.584372	0.705765	1.07625	1.01968	0.593734	0.576332	GATATCAATAATGATTCTTCGTACATGTTTCTTGATGACGTAACTCAAGTT	DNA mismatch repair protein MutS	identified by match to protein family HMM PF00488; match to protein family HMM PF01624; match to protein family HMM PF05188; match to protein family HMM PF05190; match to protein family HMM PF05192; match to protein family HMM TIGR01070
chr	840039	BB_0797	mutS	-	0.23125	0.742808			0.0995958	0.0617313	CGTCATCAAGAAACATGTACGAAGAATCATTATTGATATCTATTTTATCAA	DNA mismatch repair protein MutS	identified by match to protein family HMM PF00488; match to protein family HMM PF01624; match to protein family HMM PF05188; match to protein family HMM PF05190; match to protein family HMM PF05192; match to protein family HMM TIGR01070
chr	840049	BB_0797	mutS	-			0.488379	1.13293	0.0971666	0.509283	ACTTGAGTTACGTCATCAAGAAACATGTACGAAGAATCATTATTGATATCT	DNA mismatch repair protein MutS	identified by match to protein family HMM PF00488; match to protein family HMM PF01624; match to protein family HMM PF05188; match to protein family HMM PF05190; match to protein family HMM PF05192; match to protein family HMM TIGR01070
chr	840052	BB_0797	mutS	+	0.511668	0.520979	0.670765	0.543205	0.105356	0.0841449	ATCTTGAACTTGTAAAAAATAATAATGATTTTTCTTCTCAATATTCATTAT	DNA mismatch repair protein MutS	identified by match to protein family HMM PF00488; match to protein family HMM PF01624; match to protein family HMM PF05188; match to protein family HMM PF05190; match to protein family HMM PF05192; match to protein family HMM TIGR01070
chr	840319	BB_0797	mutS	-	0.531875	0.513547	1.28521	0.994532	0.284559	0.173619	ATATATCTTTTCATTTGAATCCTAGATATTATTCTCTCAATATCCCATATA	DNA mismatch repair protein MutS	identified by match to protein family HMM PF00488; match to protein family HMM PF01624; match to protein family HMM PF05188; match to protein family HMM PF05190; match to protein family HMM PF05192; match to protein family HMM TIGR01070
chr	840598	BB_0797	mutS	-	2.43211	0.753895	0.413244	0.560826	0.357042	0.308657	ATCTTGCTAAGCAATCTCTCTGATTCAAGATATTGATCAATATATTTATTT	DNA mismatch repair protein MutS	identified by match to protein family HMM PF00488; match to protein family HMM PF01624; match to protein family HMM PF05188; match to protein family HMM PF05190; match to protein family HMM PF05192; match to protein family HMM TIGR01070
chr	840847	BB_0797	mutS	+	0.618055	0.951915	0.945157	1.09009	0.807647	0.606157	AAAAGGTTGCAGAATTTTTTGCATATATTGATTTAGTTGTTAACTTTGGTT	DNA mismatch repair protein MutS	identified by match to protein family HMM PF00488; match to protein family HMM PF01624; match to protein family HMM PF05188; match to protein family HMM PF05190; match to protein family HMM PF05192; match to protein family HMM TIGR01070
chr	841046	BB_0797	mutS	-	0.638662	0.715297	0.624244	1.09846	0.497979	0.438617	CTTTTCTTTATTAATTCTTACAAAATTTTCAGTAAAGATTTCAGTATTTTT	DNA mismatch repair protein MutS	identified by match to protein family HMM PF00488; match to protein family HMM PF01624; match to protein family HMM PF05188; match to protein family HMM PF05190; match to protein family HMM PF05192; match to protein family HMM TIGR01070
chr	841161	BB_0797	mutS	-					0.730369	2.44119	AAGCTTTAGAAGCTGGCACAAAAGAGCCTATATGCGCCATTAAAGTAATTA	DNA mismatch repair protein MutS	identified by match to protein family HMM PF00488; match to protein family HMM PF01624; match to protein family HMM PF05188; match to protein family HMM PF05190; match to protein family HMM PF05192; match to protein family HMM TIGR01070
chr	841290	BB_0797	mutS	-	0.170037	0.0900374			0.689509	0.0578731	AACTCTTTTCTGTTGCATTCCTTAAAATGTTGGCTGTTTCATTCATTTCAA	DNA mismatch repair protein MutS	identified by match to protein family HMM PF00488; match to protein family HMM PF01624; match to protein family HMM PF05188; match to protein family HMM PF05190; match to protein family HMM PF05192; match to protein family HMM TIGR01070
chr	841381	BB_0797	mutS	+	0.150406	0.559798	5.23263	1.80555	0.575976	0.553177	TTAAAGCTAGAAGTTTGTTTGCCACACATTTTCATGAATTGTCGTCTATTA	DNA mismatch repair protein MutS	identified by match to protein family HMM PF00488; match to protein family HMM PF01624; match to protein family HMM PF05188; match to protein family HMM PF05190; match to protein family HMM PF05192; match to protein family HMM TIGR01070
chr	841588	BB_0797	mutS	+	0.66375	0.778616	1.43324	1.74028	0.869649	0.618835	ATGTTATTCTAGAAAGTTTGGTGGGCCGAGAGGGCAACTCTTGTTTAGAGT	DNA mismatch repair protein MutS	identified by match to protein family HMM PF00488; match to protein family HMM PF01624; match to protein family HMM PF05188; match to protein family HMM PF05190; match to protein family HMM PF05192; match to protein family HMM TIGR01070
chr	841702	BB_0797	mutS	-	0.973214	0.589686	1.05189	0.816432	2.06306	0.710807	TGAATATCAGTGTCATTTTTCAAGATCTCTTTATCATTACCATCAGAAGAA	DNA mismatch repair protein MutS	identified by match to protein family HMM PF00488; match to protein family HMM PF01624; match to protein family HMM PF05188; match to protein family HMM PF05190; match to protein family HMM PF05192; match to protein family HMM TIGR01070
chr	847871	BB_0803	truB	-	0.585147	0.313207	0.955257	1.02565	1.42739	0.675919	GGCTCTGCTGCCATCAATATGAACAGAAGAAAATCTAGGAGGACTTTGATA	tRNA pseudouridine 55 synthase	identified by match to protein family HMM PF01509; match to protein family HMM TIGR00431
chr	847928	BB_0803	truB	-	0.616667	0.180075					AACAGTGACTTTTCGTTTTTTAATTTCAAAAAACTTTCCATTCAAAGCAAG	tRNA pseudouridine 55 synthase	identified by match to protein family HMM PF01509; match to protein family HMM TIGR00431
chr	848092	BB_0803	truB	-	0.495536	0.726302	0.586055	0.295992			AACATACCTACTTTAGTCCTTTTTAAATTACTAACATACGCGCAAGAATTT	tRNA pseudouridine 55 synthase	identified by match to protein family HMM PF01509; match to protein family HMM TIGR00431
chr	848239	BB_0803	truB	-	0.429708	0.46822	0.851775	0.549868	0.167619	0.180754	TTGATTTCAATTTCAAAATAAACACCATTTTTAACAAGATTTATCTTATTA	tRNA pseudouridine 55 synthase	identified by match to protein family HMM PF01509; match to protein family HMM TIGR00431
chr	848320	BB_0803	truB	+	0.219855	0.472067	2.32256	3.49571	0.130878	0.0759298	AATATGTCATTATATTTTAATTATAAATATATTATGACATTTTAATTTTAT	tRNA pseudouridine 55 synthase	identified by match to protein family HMM PF01509; match to protein family HMM TIGR00431
chr	857685	BB_0811		+	1.26465	0.57774	1.42757	1.19535	0.769604	0.411542	TGTTAACGATACAATTCTTTATGGGCTTGATAGTCAAGTGACAAGCATTAT	hypothetical protein
chr	858686	BB_0811		+	0.433594	1.06016	1.09587	1.24694	0.8589	0.718275	TTAATAGACCCTCAAATGTTTTAAGGGGCGTTGCTTCAATGTTGGCTGGTA	hypothetical protein
chr	858887	BB_0811		-	0.748162	0.231798	0.355185	2.24605	0.569119	1.14384	TATTCGGAGTTCGTTTCACTTTTAATTTTTTTAAGCTTATCAGAAAGCGAT	hypothetical protein
chr	861758	BB_0814	panF	-	0.347507	0.510926	0.543667	1.6491	1.07407	0.617313	TTTTTTTTACAAAAAAAATTAACTACTAAAAATGTAAATATAGAAACAAAA	sodium/panthothenate symporter	identified by match to protein family HMM PF00474; match to protein family HMM TIGR00813; match to protein family HMM TIGR02119
chr	861841	BB_0815		-			1.07957	1.63574	0.47177	0.252537	GTCGCTTGCCATTATCATTAGCAAGCACTTCTAAAAAAATATATTTATCCA
chr	862301	BB_0815		-	0.554662	0.495691	1.22963	1.12077	0.82067	0.779901	GATCCACCACTAAATGCCTCACTTAGCTTTCTTGCAGTATTTATATTTTTT
chr	862513	BB_0815		-	0.334821	0.431199	1.24603	0.534552	0.710731	0.32657	TTTGATGGGTAAAGCCTGTTTCAATAACAATCTCGACAAGAGTAGCTCTTT
chr	867777	BB_0823		-	0.433594	0.945393	0.850724	1.33196	0.0926473	0.370388	TAGTCAACAATTTAATAATTGATCATTCTAAATAGCTTTACTACATAACCG	hypothetical protein
chr	868626	BB_0824		+	0.635294	0.581553	1.29908	1.2222	2.17982	1.65022	TATTAGGCCTTTGTTTATGCTTTCTATTTCTCCATTTTCTAATTATAAAAA	hypothetical protein
chr	868703	BB_0824		+	1.32238	1.15548	1.78408	1.52732	1.23204	0.908048	TGCTTGGATTTAATATCGGTTGGAGATTTTTCAATTAGGAAGTTTTATTCC	hypothetical protein
chr	868894	BB_0825		+	0.474359	0.171417	0.101044	1.69522			ATGCAAAATCAATAGCTTCATTAAGAGAGGCCCCTTTGCTATTATTGACAC	hypothetical protein
chr	869189	BB_0825		-	0.211061	0.779949	0.841097	1.27545	0.878787	0.617313	TAATAAAAAAATGATTTCAAAACAAATAAATAACTACGGAGAGATTGTAAT	hypothetical protein
chr	869195	BB_0825		-	0.289062	0.330137			0.0452708	0.668756	CATATATAATAAAAAAATGATTTCAAAACAAATAAATAACTACGGAGAGAT	hypothetical protein
chr	869458			-			1.05815	0.0295992			ATGCTGTCCAAATCAATCACCAAAAAATCCAAATACAAAATTATTAGGGAT
chr	869564	BB_0826		-	0.589923	4.03783	0.897561	0.937307	0.525645	1.2236	ATACTAACAAACTATCCCAAAAGCATTTATTCTTATAAAATAAAAAGAAAT	hypothetical protein
chr	869692	BB_0826		-	0.925	1.44752					ATATTAATGAAGAAGAAATCAAAAAAATTTTAAATAACGAAAAAAATATAG	hypothetical protein
chr	870075			+	0.510771	0.856252	1.48385	2.20314	1.57193	1.3876	TATTTTATATTATAACAAGGCTTTCAAAGTTTAGTTTTTAAAAAAAGTAAT
chr	870079			-	0.877155	0.402355					AAATATAATAATCAAATATTATTCAAAGTTAACAGCAATGAAGTTTATAAT
chr	870494	BB_0827		+	0.770833	0.185702					TGCATCAATTGTATTTTAATTTTTTTGAGATCTTCATTATTTTGATTGTTT	ATP-dependent helicase	identified by match to protein family HMM PF00271; match to protein family HMM PF04408; match to protein family HMM PF07717
chr	875775	BB_0829		+	0.607623	0.518892	0.867966	0.632187	0.115875	0.0824214	AGATATTAATGGCGCATTCTTTTTTTGGCAGCAGTAAAAAGATTGACACCT	exonuclease SbcD	identified by match to protein family HMM PF00149; match to protein family HMM TIGR00619
chr	876183	BB_0829		+	0.509534	1.04621	0.886317	1.58221	0.890504	0.452218	TTTATGATTTAGCAAGGCTTAATTTTATGAATTTAGTTTCTATTTCCTATT	exonuclease SbcD	identified by match to protein family HMM PF00149; match to protein family HMM TIGR00619
chr	876441	BB_0829		-	0.492928	0.886428	1.63297	1.32179	1.19213	1.72712	TCCTCATATTCACCCAAATATCCGTTAGCTAAAACCTCGTTAAAAAGAGAA	exonuclease SbcD	identified by match to protein family HMM PF00149; match to protein family HMM TIGR00619
chr	876463			-					0.580976	1.01857	TTTTTAAATATGAGCTTATTTATCCTCATATTCACCCAAATATCCGTTAGC
chr	876672	BB_0830		-	0.578125	0.692326	1.05748	1.35416	1.25465	0.842298	ATTTAACATAAGCGCTAGTCTCGCCTTTTGATATAATATCTACAATTTTTT	exonuclease SbcC	identified by match to protein family HMM PF02463
chr	876817	BB_0830		+	0.450826	0.704249	1.18946	1.25601	1.36099	1.24737	AAAGTCTTTGTCGATTAGACTTTAACCAATTTTGTCAAACTGTAATTTTAC	exonuclease SbcC	identified by match to protein family HMM PF02463
chr	879327	BB_0831		-	0.521127	0.775104	0.662025	1.19605	2.69873	1.15182	AATAATGTTTCATATTTATCCTCAAGGCCTAATTGTACATAAATGATCATA	xylose operon regulatory protein	identified by match to protein family HMM PF00480
chr	879352	BB_0831		+	0.963542	1.3882	1.62996	2.80116	1.57333	1.66219	GTACCAAATATTCGCTTTCAGATTCAAGCGGTGTTTTTTTTGATAAAAATG	xylose operon regulatory protein	identified by match to protein family HMM PF00480
chr	879408	BB_0831		+	0.501042	0.203908	3.87215	1.59473	3.69611	2.2286	AGCACAGGTGCTACTTCTGACGAACAAGTAAATATTTTAGTTAATATTATT	xylose operon regulatory protein	identified by match to protein family HMM PF00480
chr	879464	BB_0831		-	1.2988	0.95897	3.19074	2.45426	2.79547	4.32749	AGAATTAATAATATTAACTAAAATATTTACTTGTTCGTCAGAAGTAGCACC	xylose operon regulatory protein	identified by match to protein family HMM PF00480
chr	879631	BB_0831		-	1.15625	0.277315	3.53135	0.591983			GCATCATTTTCAATCTCTGTACTTACTCCGGTTAAAGATTCTAATCGCTCT	xylose operon regulatory protein	identified by match to protein family HMM PF00480
chr	879784	BB_0831		-	0.709993	0.868576	2.10114	1.75751	3.15432	2.61036	AATCCAACCTCTCCGGACATAAAAGAATTTCCTCTTAAAAGCTTGCCATTT	xylose operon regulatory protein	identified by match to protein family HMM PF00480
chr	879787	BB_0831		+					3.69927	4.07427	TGATTACTGGAGGTATTAGCAACAATATTCCCTTTAATTGCAAATGGGAAT	xylose operon regulatory protein	identified by match to protein family HMM PF00480
chr	880234	BB_0831		-	0.474094	0.556271	1.03479	1.04247	0.0920076	0.0805008	TTTTGATTTTTGCAAGTAAAATAATGAAACAAAGCTCCAATTTTACCAGAT	xylose operon regulatory protein	identified by match to protein family HMM PF00480
chr	888197			-	0.908482	1.24718			3.33429	1.66675	AAATAAAAGGAAATATTGATGCTAAAAATCGAAGCTAAAAGAAAATTGAAA
chr	888220			-	0.119612	1.48562					ATTTAATTAATCTTTGTTTAATAAAATAAAAGGAAATATTGATGCTAAAAA
chr	888240			-	0.294046	0.455795	0.695059	0.812403	1.95669	1.55379	ATTCATTATAAATCAATATAATTTAATTAATCTTTGTTTAATAAAATAAAA
chr	889336	BB_0836	uvrB	+	0.0544118	0.0330137	0.802337	0.537458	1.87474	1.54328	CATTGCCTCAATTTAGGGGAATGTATAATGGAGATCATTCTAGAAAATTAA
chr	896550	BB_0838		+	0.540248	0.568873	1.32903	1.2669	0.597575	0.466976	ATAGAAAAACAAAAAAATAATAATGATTTTCATTTATTAGTAATATTAATT	hypothetical protein
chr	897246	BB_0839		+	0.0722656	0.206336	0.177592	1.02459			GATTCCTTTTGACCAATAGTCAATTATTAATTTACTGTCCCCAAATATGTT	hypothetical protein
chr	897331	BB_0839		-	0.0481771	0.0619007	0.488379	0.488386	0.901105	2.42177	CAGCTCTCAAAATAGCATTAAAAGAAAATATAATAAACATATTTGGGGACA	hypothetical protein
chr	899185	BB_0840		-	0.268301	0.547727	1.05609	1.17393	2.46002	2.33058	GAAAGCTCTTTAATAAAAAATCCTTCTAATGTAGAATATCGAATACCAATA	hypothetical protein
chr	899814	BB_0841	arcA	-	0.361328	0.990411			0.640259	1.38895	CACCATCTGTTTTTATTTCTGCTTCCAGAATAAATTGAGATATAAATTTAT	arginine deiminase	identified by match to protein family HMM PF02274; match to protein family HMM TIGR01078
chr	903759			-	0.67342	1.02709	1.10198	1.23544	0.839875	0.494229	AAAGAATTTTTCAATATTTTAAAAAATTTATAGATAAACATAATCTAAAAC
chr	904267	BB_0844		-	0.652243	0.520542	0.585212	0.530551	0.263636	0.288587	AATAGTGGACTTAGCGAGAGAGCATCTGCAAAATACTTTTTTGAGAAAGCC	hypothetical protein
chr	904270	BB_0844		+	0.516912	0.539855	1.06804	1.30292	0.544457	0.871501	ATTGAGTATGAAGATTTTCAATATCGCCTCTTTTTTCTAATAACTGATTGA	hypothetical protein
chr	904330	BB_0844		-	0.578125	0.0571391					ATTAAGTTGTTCAATCAGTTATTAGAAAAAAGAGGCGATATTGAAAATCTT	hypothetical protein
chr	904413	BB_0844		-	0.605655	0.829804			0.385532	0.450472	GCTATATAAAAAAAAGAAAGACCACTAAAGAAAAAGAATATAAGAAGAGAG	hypothetical protein
chr	904861	BB_0844		+	0.491406	0.500898	1.09033	1.35533	2.12471	0.98571	TTAGCATTATCATGTAAATTGATAAATTTTTTTTTTTCATATTTTCTCT	hypothetical protein
chr	905027	BB_0845a		-	0.500906	0.718723	1.31157	1.10985	0.604317	0.44194	CATAGTCAAAAATATAAAAAATTAAAACAAAAAATTAACGATATGGAAAAA
chr	905094	BB_0845a		-	0.4443	0.801761	1.19381	1.01953	0.981524	0.857379	ATTACACAATAAAAATAAAAATGATTTATTAAGAATTATTAGTAACTTATA
chr	905412			+	0.652315	0.929525	1.47444	1.86133	1.18657	1.29519	TGGTGTTTATAGCTTTGCCTTTTATTAAATATTTTAAATCTAAGTCTTTGA
chr	905666	BB_0845b		+	0.635506	0.73442	1.41278	1.57468	1.56979	0.89374	TCTTGTACATTTTCATTTTTAGTACTAGCCATATGCTCAATAATTGTATAG
chr	906896			-	0.472554	0.619007	1.30234	1.04942	1.36033	0.63936	TACTTAAGATTGGAATTCTCTATGAAAATATATACTCGCTACCCATGTAAA
chr	906899			+	0.401107	0.539621	0.515326	0.482235	0.118985	0.0818444	GAGCATTAAGCGTCCCTATAAAGGACTATTCCATATTACAAAAATAACAAT
chr	906983			+	0.508588	0.702412	1.58061	1.59368	1.57217	1.08227	GAGATGTAAATAAAATTATATTCTTATAATTATAAGATCCTATGCTTAAAA
chr	906988			-	0.715957	0.901659	1.2414	1.15216	1.38419	1.22183	CATCTCTATATTAATAGAAAGATGCAAATATGTGATCAAATTGTTATTTTT
chr	907088			-	0.51603	0.970915	1.30418	1.2916	1.81495	0.928027	AGGTTGCTATAAACAACCAAGATATTTAATTTCTTTTAAAACCCTTATTCA
chr	907788	BB_0849b		-	0.656893	0.546153	2.2346	1.11806	1.30387	1.35838	TTTTATAGAAACACAATAATAATTTTTAGGAGATAAAGTGCTAATCATGGT
chr	908223	BB_0849b		+	0.64614	0.60869	1.37527	1.70676	1.02483	0.997198	AATACTAAAAATTTTAGTATAAATAAGGTAAGGAAAAAATAATAAAATTAA
chr	908547	BB_0852		-	0.162961	0.310249	0.351633	0.914092	1.92967	0.583018	GCCCATCGCATCTAAAAATGGATCAATAAGATTTTGTCTTGTTTGTGCTTC	hypothetical protein	identified by match to protein family HMM PF04313
chr	908782	BB_0852		-	0.909836	0.957832	0.912072	1.12477	1.34907	2.69032	ATATACCAAATTCAACTCTCTTTGCTTGAGAACGAATATTTTCAAAATAAG	hypothetical protein	identified by match to protein family HMM PF04313
chr	909076	BB_0852		-					0.276655	1.94454	TTTTATCTGAATATGTTTTTTTAAAACCAATTTTAGCTTTAAAAAAATCAA	hypothetical protein	identified by match to protein family HMM PF04313
chr	909197	BB_0852		-	0.36393	0.810336	1.64761	1.37648	1.41856	1.28048	TTATCTTTTATACCAGAATCTGTGTCATCTTCTATGTCACTTTTCTTGCTG	hypothetical protein	identified by match to protein family HMM PF04313
chr	909453	BB_0852		-	0.781465	0.688572	1.53626	1.54522	1.37051	0.859032	TCTAGTAAAACCCTCTTTTAAAATTATTTGATCTAGAGCAACAGTAATAGT	hypothetical protein	identified by match to protein family HMM PF04313
chr	910040	BB_0853		-	0.636493	0.580661	1.4163	1.25444	1.45356	0.982231	AGAAAATATTGCAATAATAAAAAGATTGAAATATCTTTATTAGAAAAGAAT
plasmid_cp26	51	BB_B01		+	0.713431	0.343135			1.09234	0.740776	TAAACAACAATATTTTATTTCTGGCAAGGTGCAAGGTGTTGGTTTTAGATT	acylphosphatase	catalyzes the hydrolysis of acylphosphate
plasmid_cp26	194	BB_B01		-	1.19022	0.931647	0.37813	0.646197	0.870283	0.654397	GTATTAAAGAAAGCTACAATTTCTACCCTTCCATCGTTGAGATTTTTTACA	acylphosphatase	catalyzes the hydrolysis of acylphosphate
plasmid_cp26	236	BB_B01		-	0.671371	1.79036	0.475179	0.850976	0.532322	0.270074	TTCCCATTTAATAATTTTTCAAATTTTTTCATTTGTTCTTTAGTATTAAAG	acylphosphatase	catalyzes the hydrolysis of acylphosphate
plasmid_cp26	346	BB_B02		-	1.10727	1.27638	0.840596	0.910686	0.894538	0.820021	CTTGTTAAACGAGAGGCAAGCCCTAATAATAAATTTTAAAATCATTAAATT	hypothetical protein	hypothetical protein; identified by Glimmer; putative
plasmid_cp26	383	BB_B02		-	1.98971	1.4179	1.13671	0.835119	1.45368	0.92597	TGTGCACAATATTAAACCAAAAAATAAGGTTAAGGTACTTGTTAAACGAGA	hypothetical protein	hypothetical protein; identified by Glimmer; putative
plasmid_cp26	401	BB_B02		-	0.770833	0.270112	0.202088	2.6005			TAAGAATAACAATTCTTATGTGCACAATATTAAACCAAAAAATAAGGTTAA	hypothetical protein	hypothetical protein; identified by Glimmer; putative
plasmid_cp26	404	BB_B02		+	1.12397	0.993357	0.627614	0.552813	0.591008	0.616813	GCAAGACACACTAGTTCTAAAAAAATGTTCGACTTTAAATTTCAAAAACTC	hypothetical protein	hypothetical protein; identified by Glimmer; putative
plasmid_cp26	552	BB_B02		-	1.40999	2.27973	0.935608	1.33196	1.49747	1.74787	TTTCGTGCAGTTTTTTAAAAACAAGTTGTAATTGTGGGCTTGATATTAAAT	hypothetical protein	hypothetical protein; identified by Glimmer; putative
plasmid_cp26	570	BB_B02		-	0.484524	1.40181	0.827371	1.58291	2.21827	3.42609	GTTCAAATGGTAGTTTTATTTCGTGCAGTTTTTTAAAAACAAGTTGTAATT	hypothetical protein	hypothetical protein; identified by Glimmer; putative
plasmid_cp26	757			-	1.43201	1.35056	0.865468	1.07438	1.19224	1.08645	ATTTGTATGAAAATAGGTCCTCATTATTTTTTTAAAAAAATTTTAAAATCT
plasmid_cp26	760			+	1.21287	1.29386	0.880815	1.2708	1.25014	1.19504	TATAATATCTTATTAATAAAATATTTCCTAATATTTCCCAAATATATTGAT
plasmid_cp26	801			-	1.03388	1.37213	1.1001	1.6518	1.50024	1.55105	TTTGGGAAATATTAGGAAATATTTTATTAATAAGATATTATATAATTTGTA
plasmid_cp26	2258			-	0.927884	1.11706	0.588731	1.04097	0.572767	0.551317	TAAGCATATTTTTTTAAAATCAGAAATTTTTTACTTAGCTAAAGATTTTAA
plasmid_cp26	2276			+	1.13719	1.24553	1.11896	1.3263	1.75335	1.60658	TATAATATGTACTAGGATGCATAATAAACCAAAGAAATATTCTATTCACAC
plasmid_cp26	2280			+	0.711538	1.0865	1.10875	1.12089	0.582542	0.866865	ATATGTACTAGGATGCATAATAAACCAAAGAAATATTCTATTCACACCGAT
plasmid_cp26	2290			+	1.15625	1.14436	0.946234	0.805373	0.714746	0.608235	GGATGCATAATAAACCAAAGAAATATTCTATTCACACCGATAAATCTTTTT
plasmid_cp26	2350			+	1.38385	1.48947	0.801292	0.789885	0.643852	0.506945	AATCATAAAATAATAAACTTCGAATTTTAAATAAATTCTTTTATCTCCCAA
plasmid_cp26	2419			-	1.24696	1.46391	1.325	1.33196	1.86219	1.9003	TTTATAAATAGCTCTTTTTTTGGGAGATAAAAGAATTTATTTAAAATTCGA
plasmid_cp26	2519	BB_B04		+	1.9082	1.7731	0.632983	1.21936	0.764829	0.561492	ATAAAGGGTAAATACATAAATACTGAAATAATCAATAATAATAAAACTAGA	chitibiose transporter protein ChbC	similar to GB:U07818 PID:466474 SP:Q45400 percent identity: 36.93; identified by sequence similarity; putative
plasmid_cp26	2538	BB_B04		-	1.1956	1.20791	0.812606	0.73537	0.746584	0.696931	TTTATGTATTTACCCTTTATTAAAGCGTATGATAAGGCTCTACTTTTGCAG	chitibiose transporter protein ChbC	similar to GB:U07818 PID:466474 SP:Q45400 percent identity: 36.93; identified by sequence similarity; putative
plasmid_cp26	2660	BB_B04		+	1.46281	1.15745	0.935111	0.951592	0.571145	0.740906	ATTCCAAAATTAGTAAGAGTATATGCAACAATTATATTAAATATAGGGATA	chitibiose transporter protein ChbC	similar to GB:U07818 PID:466474 SP:Q45400 percent identity: 36.93; identified by sequence similarity; putative
plasmid_cp26	2694	BB_B04		+	1.48051	1.04191	0.414526	0.887975	0.659486	0.638358	TATTAAATATAGGGATAAGTAAAAAAGGAATGCCTAATATAGGATTTAAAA	chitibiose transporter protein ChbC	similar to GB:U07818 PID:466474 SP:Q45400 percent identity: 36.93; identified by sequence similarity; putative
plasmid_cp26	2696	BB_B04		-	6.32726	1.34068	0.445287	0.988881	0.208456	0.664799	ATATAATTGTTGCATATACTCTTACTAATTTTGGAATTATTGAAAGGGTTA	chitibiose transporter protein ChbC	similar to GB:U07818 PID:466474 SP:Q45400 percent identity: 36.93; identified by sequence similarity; putative
plasmid_cp26	2768	BB_B04		+	1.39073	0.952897	1.22302	0.978037	1.33968	1.54589	GGTTCATTAATATTAAAAAGACCAGGCGCAAATGAAAGTCTACCTATAGCC	chitibiose transporter protein ChbC	similar to GB:U07818 PID:466474 SP:Q45400 percent identity: 36.93; identified by sequence similarity; putative
plasmid_cp26	2885	BB_B04		-	1.40967	1.16953	1.56688	0.684311	1.25133	2.19071	TTGGTGGTGCTGGCGCAACCCTAGGGCTTGCTATTGCTATGATGCTTAGTA	chitibiose transporter protein ChbC	similar to GB:U07818 PID:466474 SP:Q45400 percent identity: 36.93; identified by sequence similarity; putative
plasmid_cp26	2963	BB_B04		+	1.25979	1.28062	1.9884	1.12967	0.640259	0.308657	GAATCAAGATTTGACAAAATTATAGGATTAAGAAGAGCAATAATAACATTG	chitibiose transporter protein ChbC	similar to GB:U07818 PID:466474 SP:Q45400 percent identity: 36.93; identified by sequence similarity; putative
plasmid_cp26	3341	BB_B04		-	3.27604	2.07986	0.506467	0.295992	0.0829965	0.0841791	GTGCTCAAGGAGTATTTACGGCTATTATTGCTGCTATTTTTTCTGTTGAGG	chitibiose transporter protein ChbC	similar to GB:U07818 PID:466474 SP:Q45400 percent identity: 36.93; identified by sequence similarity; putative
plasmid_cp26	3586	BB_B04		-	2.2279	0.660274	2.74713	0.58743	5.17898	3.27651	TAAAGGAAATCTTGTTCAGCCATTTTATGTAAGTATGGGTATTATGTCTAT	chitibiose transporter protein ChbC	similar to GB:U07818 PID:466474 SP:Q45400 percent identity: 36.93; identified by sequence similarity; putative
plasmid_cp26	3861			+	1.73437	1.48562	2.58553	0.70212	1.66969	2.46925	TAATATAATTTATCTCTCAATAAAAACTAATTAAAAGTTATAATTAATGAC
plasmid_cp26	4186	BB_B05		+			1.01228	0.9687	2.03934	1.71532	GAATATGCCAAAAACAAAGAATATGACAAGGCAGAGCTTACTATACAAGAA	chitibiose transporter protein ChbA	similar to SP:P46319 PID:895750 PID:1783268 GB:AL009126 percent identity: 27.62; identified by sequence similarity; putative
plasmid_cp26	4228	BB_B05		-	1.3639	1.18317	0.725496	0.649013	0.261464	0.451761	TAGTAAGCTCTGCCTTGTCATATTCTTTGTTTTTGGCATATTCTAAAGCTT	chitibiose transporter protein ChbA	similar to SP:P46319 PID:895750 PID:1783268 GB:AL009126 percent identity: 27.62; identified by sequence similarity; putative
plasmid_cp26	4354	BB_B05		+	1.64543	1.86717	4.25022	0.906284	2.62269	1.23463	ATGTCTGCAATTTCAGAATTAAGCATTTTTGAAGAATTAATCAATGTTTAC	chitibiose transporter protein ChbA	similar to SP:P46319 PID:895750 PID:1783268 GB:AL009126 percent identity: 27.62; identified by sequence similarity; putative
plasmid_cp26	4483	BB_B06		+					0.497979	0.0420895	TGCTGGTACAAAGAATTGAAAAATATGCCAAATCAAAAAATATAAATGCAA	chitibiose transporter protein ChbB	similar to SP:P46318 PID:895748 PID:1783266 GB:AL009126 percent identity: 46.32; identified by sequence similarity; putative
plasmid_cp26	4593	BB_B06		-			0.826487	0.3229			AAACAACGTCAAATCGGTCAACAACTTCGCTAAGGCGTGTCTCAGCAATAG	chitibiose transporter protein ChbB	similar to SP:P46318 PID:895748 PID:1783266 GB:AL009126 percent identity: 46.32; identified by sequence similarity; putative
plasmid_cp26	4596	BB_B06		+	0.972808	1.17783	0.520469	0.448491	0.104361	0.0886357	CTTGCACCACAGTCAAGATTTAATAAAAAAAGACTTGAAGAAATCACAAAA	chitibiose transporter protein ChbB	similar to SP:P46318 PID:895748 PID:1783266 GB:AL009126 percent identity: 46.32; identified by sequence similarity; putative
plasmid_cp26	4887	BB_B07		+	2.23107	1.06544	1.09019	3.5519	0.311712	0.0138204	TTAACGGAAATGAATTTGACATATTCAAAGAATTACTTAGCATTGCAAATA	alpha3-beta1 integrin-binding protein	similar to GB:M88764 SP:Q09090 PID:469166 PID:1199570 percent identity: 21.29; identified by sequence similarity; putative
plasmid_cp26	4956	BB_B07		-	1.75162	1.46232	1.30484	0.693882	1.34768	1.61558	ATAGGTTTCATTCCGTTTTTATTTGCAATGCTAAGTAATTCTTTGAATATG	alpha3-beta1 integrin-binding protein	similar to GB:M88764 SP:Q09090 PID:469166 PID:1199570 percent identity: 21.29; identified by sequence similarity; putative
plasmid_cp26	5144	BB_B07		+	0.920581	0.645037	1.14441	1.36671	1.50873	1.07018	AGCAATATAAATAAACATATTGATACAATAATGTATTTTAAGCCTAATATA	alpha3-beta1 integrin-binding protein	similar to GB:M88764 SP:Q09090 PID:469166 PID:1199570 percent identity: 21.29; identified by sequence similarity; putative
plasmid_cp26	5163	BB_B07		+	1.32804	1.17488	1.26855	1.11285	3.50873	2.96213	TTGATACAATAATGTATTTTAAGCCTAATATAAAAAATTTACTTGGGTGTC	alpha3-beta1 integrin-binding protein	similar to GB:M88764 SP:Q09090 PID:469166 PID:1199570 percent identity: 21.29; identified by sequence similarity; putative
plasmid_cp26	5217	BB_B07		+	1.48036	1.6489	1.17525	0.972056	2.48362	1.34055	ATTTTTATCCTCACAAATATACAGGACTTTCAAGAAATTTCTTTAAAGAAA	alpha3-beta1 integrin-binding protein	similar to GB:M88764 SP:Q09090 PID:469166 PID:1199570 percent identity: 21.29; identified by sequence similarity; putative
plasmid_cp26	5233	BB_B07		-	2.02344	0.738077	1.3256	0.887975	1.41977	0.63088	TTTGTGAGGATAAAAATTATGACACCCAAGTAAATTTTTTATATTAGGCTT	alpha3-beta1 integrin-binding protein	similar to GB:M88764 SP:Q09090 PID:469166 PID:1199570 percent identity: 21.29; identified by sequence similarity; putative
plasmid_cp26	5385	BB_B07		+	2.67383	2.59648	0.562877	0.464354	0.0866051	0.194941	GATCTAAAGATATAGAAACCCAAGCAAAAGATCTTTTCAAAGAAGGAATAG	alpha3-beta1 integrin-binding protein	similar to GB:M88764 SP:Q09090 PID:469166 PID:1199570 percent identity: 21.29; identified by sequence similarity; putative
plasmid_cp26	5696	BB_B07		-	1.68856	1.43464	0.928846	1.03395	1.51718	1.41472	GGATGTCTCCTTTTTTAATTTCATTTGGAGAATGTACAGGAAATTTTTTAT	alpha3-beta1 integrin-binding protein	similar to GB:M88764 SP:Q09090 PID:469166 PID:1199570 percent identity: 21.29; identified by sequence similarity; putative
plasmid_cp26	5809	BB_B07		-	1.83789	1.41003	0.956227	0.978671	1.44767	1.48341	TATTTCATCATTGATTATTTTCCCAACTACGTTTACAAGACCATTATTTGG	alpha3-beta1 integrin-binding protein	similar to GB:M88764 SP:Q09090 PID:469166 PID:1199570 percent identity: 21.29; identified by sequence similarity; putative
plasmid_cp26	5816	BB_B07		+	1.37208	1.16373	0.531984	0.55384	0.650422	0.753485	CTTGAAAAAATAGAACCTTGGGAAAAATTCAAAATAATAGAAAATAAATAA	alpha3-beta1 integrin-binding protein	similar to GB:M88764 SP:Q09090 PID:469166 PID:1199570 percent identity: 21.29; identified by sequence similarity; putative
plasmid_cp26	5859	BB_B07		-	3.68555	0.484201	0.0424677	1.04942			TTTTCTATTATTTTGAATTTTTCCCAAGGTTCTATTTTTTCAAGTAGATAT	alpha3-beta1 integrin-binding protein	similar to GB:M88764 SP:Q09090 PID:469166 PID:1199570 percent identity: 21.29; identified by sequence similarity; putative
plasmid_cp26	5863	BB_B07		-	0.921648	1.51863	0.68077	0.51664	1.12365	1.37867	TTTATTTTCTATTATTTTGAATTTTTCCCAAGGTTCTATTTTTTCAAGTAG	alpha3-beta1 integrin-binding protein	similar to GB:M88764 SP:Q09090 PID:469166 PID:1199570 percent identity: 21.29; identified by sequence similarity; putative
plasmid_cp26	5872			-	1.59889	1.24121	0.828016	0.780511	0.726534	0.809619	GTGCATTTATTTATTTTCTATTATTTTGAATTTTTCCCAAGGTTCTATTTT
plasmid_cp26	6559			+	0.81901	1.00519	0.735583	1.6491	1.81802	1.86737	AAGAAAAGCTTGCATAAAAAGTATAACAAATTCTTTAATAATTAAAATCAA
plasmid_cp26	6572			-	0.827756	1.80794	1.04155	1.59789	0.65061	0.416185	TGCAAGCTTTTCTTTAATATTAATATATTTTAGTATATTTAATGAGAAATT
plasmid_cp26	6624			+	1.18921	1.02563	1.13988	0.889951	3.25968	2.88589	TTGCACTAAAATTAAATTTATACAGTTATATAGAATCACTTAAGGAACAAA
plasmid_cp26	6649			-	2.17647	2.57507					ACTGTATAAATTTAATTTTAGTGCAATAATTATATTCTTTTTGATTTTAAT
plasmid_cp26	6806	BB_B09		-	3.10489	1.45247	0.243333	0.873175	0.214008	0.233929	TTATCGAGTCTTCTTGAAATTTTAGTTTTCCTAATTTATGGTTTGTATCGT	hypothetical protein	hypothetical protein; identified by Glimmer; putative
plasmid_cp26	6845	BB_B09		-	1.45507	0.993437	1.67937	1.57124	2.03853	1.97728	CTCCCACAATGGATATTTTATTATCATAATTTCTGCTTATTATCGAGTCTT	hypothetical protein	hypothetical protein; identified by Glimmer; putative
plasmid_cp26	6848	BB_B09		+	1.40866	1.04151	1.14071	1.33322	1.39185	1.26349	TACAACCCTTTAACAGAAAAAGAAAATTTTAAAGTCAATATTTTCATCAAA	hypothetical protein	hypothetical protein; identified by Glimmer; putative
plasmid_cp26	6967	BB_B09		+	1.35457	1.18596	1.31055	1.36305	1.81659	2.10835	TAAAGCAGAACTCAAAGTAAAATCTAGCTTTAATAAAAGCATTATCAGTAT	hypothetical protein	hypothetical protein; identified by Glimmer; putative
plasmid_cp26	7040	BB_B09		-	1.45174	2.61359	1.1517	1.73465	1.51273	0.60667	GATCTCTTGAATTAGTTAGTGAAATACTGATAATGCTTTTATTAAAGCTAG	hypothetical protein	hypothetical protein; identified by Glimmer; putative
plasmid_cp26	7043	BB_B09		-	0.981468	0.800163			0.280788	0.486045	ATAGATCTCTTGAATTAGTTAGTGAAATACTGATAATGCTTTTATTAAAGC	hypothetical protein	hypothetical protein; identified by Glimmer; putative
plasmid_cp26	7150	BB_B09		-	1.21079	0.74447	1.13674	1.38626	1.46074	1.42897	TGCTAAAATATACTCCTTATTAAATTTTATACTGTGCGATACGTTCCAATT	hypothetical protein	hypothetical protein; identified by Glimmer; putative
plasmid_cp26	7153	BB_B09		+	2.79934	2.25594					TATAACAGATTTTGATAAAGAAATTAAAATATCTAAAAATATTTTGCAAAA	hypothetical protein	hypothetical protein; identified by Glimmer; putative
plasmid_cp26	7276	BB_B09		-	1.77051	0.709548					ATAATCCTCTATTTCATTATATTCTGTTTTAAGCTCTGTTTTTTCAATTTC	hypothetical protein	hypothetical protein; identified by Glimmer; putative
plasmid_cp26	7279	BB_B09		+	1.03916	5.0228	1.92638	0.820958	2.88572	4.75612	CATCTACAGTATGAAAATTCCAAAATTATTTGAAAAATCAGACGCTCCCTC	hypothetical protein	hypothetical protein; identified by Glimmer; putative
plasmid_cp26	7363	BB_B09		+	2.6804	1.70571					TTACCCCTGTGAAAATTTAAATATACTGTTTTTGAATTTAAGCTTATACTC	hypothetical protein	hypothetical protein; identified by Glimmer; putative
plasmid_cp26	7406	BB_B09		-	1.10066	1.08856	1.30751	0.956544	1.63936	1.2089	AGCTTAAATTCAAAAACAGTATATTTAAATTTTCACAGGGGTAATAATTTG	hypothetical protein	hypothetical protein; identified by Glimmer; putative
plasmid_cp26	7520	BB_B09		-	2.03582	1.22512	0.770804	0.889481	1.14583	1.18246	ATGTTTCTTTTATTGTTTTTGAATTCTTTAAGGCTCTCACAGGAGGCTCCA	hypothetical protein	hypothetical protein; identified by Glimmer; putative
plasmid_cp26	7634	BB_B09		+	4.1829	3.2601	1.17211	1.27405	1.2327	2.0203	TATAAACCACTTCTTTTAAAATTCTTAAAAGAAGTAGATCATTGCATAAAA	hypothetical protein	hypothetical protein; identified by Glimmer; putative
plasmid_cp26	7635	BB_B09		-			0.488379	0.813977			TATATTTCAAATGTGAATTCTCCCTTTTCTCCGTAAGATTTTAATTTTAGA	hypothetical protein	hypothetical protein; identified by Glimmer; putative
plasmid_cp26	7704	BB_B09		-	1.42604	0.640352	0.832053	0.366772	0.165993	0.0402595	TGCCTACTTGATTGCAAATTTTTTATGCAATGATCTACTTCTTTTAAGAAT	hypothetical protein	hypothetical protein; identified by Glimmer; putative
plasmid_cp26	7726			-			0.473352	0.995608	2.39246	2.86825	AGAGTCAATAAGTTAAAATTTATGCCTACTTGATTGCAAATTTTTTATGCA
plasmid_cp26	9314	BB_B12		-			0.651172	0.0522338			TTGATGCAATTGTTATTATTTTTGTGTTTTTTTTATCCAATTTACTATCCC	hypothetical protein	similar to GP:2182756 percent identity: 46.00; identified by sequence similarity; putative
plasmid_cp26	9420	BB_B12		+	0.438578	1.03168	1.09397	1.17213	0.547777	1.07613	GTACAAGTTTTTATATTAATATATTAAGAAAAAAAAACCTTAGTCCAAAAG	hypothetical protein	similar to GP:2182756 percent identity: 46.00; identified by sequence similarity; putative
plasmid_cp26	10433	BB_B13		+			0.0976758	1.67729			TTATGCTATGCAATTTTTAGAAAATAATGAGACTATAGTTAATTCAAAAAG	hypothetical protein	similar to GB:U03641 PID:458218 percent identity: 42.59; identified by sequence similarity; putative
plasmid_cp26	10474	BB_B13		+			1.41461	0.71721			ATTCAAAAAGGATATTAAATAGATCACTTAGGCTAAAAATTGAAGACGAAA	hypothetical protein	similar to GB:U03641 PID:458218 percent identity: 42.59; identified by sequence similarity; putative
plasmid_cp26	10843			+	1.09458	0.742808	0.665328	0.908156	0.677252	0.72576	ATATAGCCTCTATATCAATTCTATTTTGCAATAAAAATTTATTTTAAACTG
plasmid_cp26	10897			-	4.28493	4.62192			0.774634	0.789179	TTTTCAGTTTAAAATAAATTTTTATTGCAAAATAGAATTGATATAGAGGCT
plasmid_cp26	10964	BB_B14		+	1.24048	1.06444	0.711119	0.989201	0.681218	0.98086	GAAAGTCCAAAATTTTATATTTTTTCAAGCTTAAATCTTCTAATCCAATTC	hypothetical protein	similar to GP:2281467 percent identity: 100.00; identified by sequence similarity; putative
plasmid_cp26	10997	BB_B14		+	1.6899	1.341	0.824139	0.789311	0.597575	1.20657	AATCTTCTAATCCAATTCTAATTTTAACCTCCTTATTCTTATAAGAAGCAT	hypothetical protein	similar to GP:2281467 percent identity: 100.00; identified by sequence similarity; putative
plasmid_cp26	11059	BB_B14		+	1.7971	1.4423	0.591981	0.632478	0.480932	0.450816	ATCATCCTTTCCAATAAAGATTTGGTCAAAACAAATGATGAATAATTAATC	hypothetical protein	similar to GP:2281467 percent identity: 100.00; identified by sequence similarity; putative
plasmid_cp26	11145	BB_B14		+	1.85562	1.03403	0.989023	0.93808	0.639965	0.884446	GCTTACTTTTCCCTCAATTTTAGTTCCATCCAGCAGCAATAAAGGATTCTG	hypothetical protein	similar to GP:2281467 percent identity: 100.00; identified by sequence similarity; putative
plasmid_cp26	11183	BB_B14		-	0.982301	0.563984	1.92638	1.12729	0.89112	1.28078	TTGCTGCTGGATGGAACTAAAATTGAGGGAAAAGTAAGCTACAAAAGAGAT	hypothetical protein	similar to GP:2281467 percent identity: 100.00; identified by sequence similarity; putative
plasmid_cp26	11201	BB_B14		-	1.41511	0.38909	0.372098	0.498726			ACAGAACAGAATCCTTTATTGCTGCTGGATGGAACTAAAATTGAGGGAAAA	hypothetical protein	similar to GP:2281467 percent identity: 100.00; identified by sequence similarity; putative
plasmid_cp26	11203	BB_B14		-	1.42142	1.44075	1.04058	1.2462	1.4042	1.45791	TAACAGAACAGAATCCTTTATTGCTGCTGGATGGAACTAAAATTGAGGGAA	hypothetical protein	similar to GP:2281467 percent identity: 100.00; identified by sequence similarity; putative
plasmid_cp26	11231	BB_B14		-					1.50817	0.449368	TTATACACAAGGTTTAGAAACCATAGTATAACAGAACAGAATCCTTTATTG	hypothetical protein	similar to GP:2281467 percent identity: 100.00; identified by sequence similarity; putative
plasmid_cp26	11234	BB_B14		+	1.73437	1.01903	0.887355	1.09264	1.90913	1.58537	CTATTTTAGTTATTCCTGTTTTATAATTAAAAATACCCTTAAGTTCTGCAT	hypothetical protein	similar to GP:2281467 percent identity: 100.00; identified by sequence similarity; putative
plasmid_cp26	11239	BB_B14		-	1.36784	1.37142	0.919253	1.22532	2.00699	1.872	AAATAGTATTATACACAAGGTTTAGAAACCATAGTATAACAGAACAGAATC	hypothetical protein	similar to GP:2281467 percent identity: 100.00; identified by sequence similarity; putative
plasmid_cp26	11266	BB_B14		-	0.778421	0.888915	1.02085	1.02888	0.576462	0.465905	TTTTTAATTATAAAACAGGAATAACTAAAATAGTATTATACACAAGGTTTA	hypothetical protein	similar to GP:2281467 percent identity: 100.00; identified by sequence similarity; putative
plasmid_cp26	11269	BB_B14		+	0.867187	0.435781					CCCTTAAGTTCTGCATTTTTATTTAAGCTTTGGTATATTCTAAATGTTTTT	hypothetical protein	similar to GP:2281467 percent identity: 100.00; identified by sequence similarity; putative
plasmid_cp26	11304	BB_B14		+	1.16657	1.33282	1.31357	1.15313	1.37423	1.41237	TATTCTAAATGTTTTTCCAAATTGATCGTGCTCAACGTTTAAGGAAGTGCA	hypothetical protein	similar to GP:2281467 percent identity: 100.00; identified by sequence similarity; putative
plasmid_cp26	11306	BB_B14		+	1.00914	1.34239	0.760843	0.798825	0.727617	0.90981	TTCTAAATGTTTTTCCAAATTGATCGTGCTCAACGTTTAAGGAAGTGCAAG	hypothetical protein	similar to GP:2281467 percent identity: 100.00; identified by sequence similarity; putative
plasmid_cp26	11360	BB_B14		-	1.39034	1.6091	1.05038	0.940686	1.33287	1.66836	ATATCTTGCACTTCCTTAAACGTTGAGCACGATCAATTTGGAAAAACATTT	hypothetical protein	similar to GP:2281467 percent identity: 100.00; identified by sequence similarity; putative
plasmid_cp26	11409	BB_B14		+	1.21139	1.57797	1.01658	1.3235	1.39524	1.53167	TAATATCATATTCCTCTCCTTTGATAAAAAAATTATAAACTAGTGAACATA	hypothetical protein	similar to GP:2281467 percent identity: 100.00; identified by sequence similarity; putative
plasmid_cp26	11411	BB_B14		+					1.29475	1.4958	ATATCATATTCCTCTCCTTTGATAAAAAAATTATAAACTAGTGAACATAAT	hypothetical protein	similar to GP:2281467 percent identity: 100.00; identified by sequence similarity; putative
plasmid_cp26	11414	BB_B14		+	0.837284	1.6271	0.707307	3.48359			TCATATTCCTCTCCTTTGATAAAAAAATTATAAACTAGTGAACATAATAAT	hypothetical protein	similar to GP:2281467 percent identity: 100.00; identified by sequence similarity; putative
plasmid_cp26	11457			-	1.07319	1.02886	0.896567	0.807476	0.272806	0.315335	TGTTCACTAGTTTATAATTTTTTTATCAAAGGAGAGGAATATGATATTATA
plasmid_cp26	11475			-	0.737608	2.77315	0.589423	0.953751	1.06464	1.18438	ATAAAAAATATATTATTATGTTCACTAGTTTATAATTTTTTTATCAAAGGA
plasmid_cp26	11640			-	1.22714	1.20526	1.02868	1.03029	1.7169	1.57157	TACAAGAACTTTCTTGCTTTTAAAACACCTTTTAAAGAGTTTAAAAACTTT
plasmid_cp26	11837			-	0.99947	0.572238	1.5349	1.33196	0.448181	0.462985	TTGCTTGCTCTCCAATGGTTATTATACATATAAAAAATAATTTTAAATTTA
plasmid_cp26	11889			-	2.04271	0.515839	3.36439	1.19877	1.72029	0.622635	CATTAAATAAGCAAAATAATTGATCTTATATTGAAAAGATTATAATCTTTT
plasmid_cp26	12069	BB_B16		-	1.59948	4.68795	0.517107	0.74546	0.94909	0.718552	AGTAAAATTAAATTGAGAAATAATACAACTTTTAACTTTTTTATCAATATT	oligopeptide ABC transporter OppAIV	similar to GP:2281468 percent identity: 100.00; identified by sequence similarity; putative
plasmid_cp26	12309	BB_B16		+			0.179929	0.136612	0.419351	0.30094	ATCTTGTTTGGAGTGATGGAGTTTCCATTACTGCCGAAGGAATAAGAAAAT	oligopeptide ABC transporter OppAIV	similar to GP:2281468 percent identity: 100.00; identified by sequence similarity; putative
plasmid_cp26	12693	BB_B16		-	2.02544	2.17286	0.474892	0.412684	0.800032	0.770052	TTATTCTTTTCAAGAACAACCTTTTCATTTAAAACTCTAGATTTTAATTTG	oligopeptide ABC transporter OppAIV	similar to GP:2281468 percent identity: 100.00; identified by sequence similarity; putative
plasmid_cp26	12750	BB_B16		-			0.166049	0.776978	0.356761	0.31787	TCTGTGACAAAAAATATAATACTGTCAAGAACAACATCTTTGGAATTATAA	oligopeptide ABC transporter OppAIV	similar to GP:2281468 percent identity: 100.00; identified by sequence similarity; putative
plasmid_cp26	12782	BB_B16		+			0.0271322	0.107633	1.01671	0.569827	AATGATGAGCTGGATGCAATTTTTAAGAATGTTCCACCAGATTTGCTTAAG	oligopeptide ABC transporter OppAIV	similar to GP:2281468 percent identity: 100.00; identified by sequence similarity; putative
plasmid_cp26	12843	BB_B16		-	4.50937	0.528219			1.21507	0.747898	AGCTTAAGATCCTTAAGCAAATCTGGTGGAACATTCTTAAAAATTGCATCC	oligopeptide ABC transporter OppAIV	similar to GP:2281468 percent identity: 100.00; identified by sequence similarity; putative
plasmid_cp26	13146	BB_B16		-	3.38542	0.901024	0.580628	0.376178	0.575403	0.690268	TTGTACTTTACTTTTAATAAAGGAAAATTATTACCATTGGGATATCCTGCA	oligopeptide ABC transporter OppAIV	similar to GP:2281468 percent identity: 100.00; identified by sequence similarity; putative
plasmid_cp26	13149	BB_B16		+			0.488379	0.521203			CAAGTGATAGCCAGAGAAAAATTGCTGAATTTATTCAAAATCAGTGGAAGA	oligopeptide ABC transporter OppAIV	similar to GP:2281468 percent identity: 100.00; identified by sequence similarity; putative
plasmid_cp26	13257	BB_B16		+					3.35004	1.35588	GTAGAGTAAATGGTAATTATGAAATAATAAGATCAGGATGGTCAGGAGATT	oligopeptide ABC transporter OppAIV	similar to GP:2281468 percent identity: 100.00; identified by sequence similarity; putative
plasmid_cp26	13320	BB_B16		+			0.10391	0.0362439	0.684721	2.1165	TGACGTTCTTAAGCATCTTTCAAACTGAAAATACATCTTTTTCATCTTATG	oligopeptide ABC transporter OppAIV	similar to GP:2281468 percent identity: 100.00; identified by sequence similarity; putative
plasmid_cp26	13469	BB_B16		-			1.59833	5.40185			TTATTGCTTCTGCTTTTTTTAGAATTTCCTGTCTTTTAAAAATATCTCTCT	oligopeptide ABC transporter OppAIV	similar to GP:2281468 percent identity: 100.00; identified by sequence similarity; putative
plasmid_cp26	13611			+			0.826487	0.3229			AGTAAAAATGGTTTATAGCTAGATCTTTTGATTTGGCTATAAACAAAAATA
plasmid_cp26	13728			-	1.22562	1.89079	2.01653	1.75375	2.54965	1.89603	TTTAAAAATAATAATTCTAAAATAATTAAGTTAAAGAAATGAATTCTTAAT
plasmid_cp26	13867			+	0.966992	0.811212	0.575797	0.855685	0.525816	0.301873	TTTAATTTGATAAATGTTTTTTATTTTTATGTTATGCTAAAAACATCGTGA
plasmid_cp26	13879			+	1.2909	1.08275	0.904746	0.889797	0.722278	0.886654	AATGTTTTTTATTTTTATGTTATGCTAAAAACATCGTGAGGATGGGATTCT
plasmid_cp26	13931	BB_B17		-	1.12844	1.20785	0.714092	0.701676	1.00061	1.1174	AAAGAATCCCATCCTCACGATGTTTTTAGCATAACATAAAAATAAAAAACA	inosine 5-monophosphate dehydrogenase	catalyzes the synthesis of xanthosine monophosphate by the NAD+ dependent oxidation of inosine monophosphate
plasmid_cp26	13949	BB_B17		+	1.51562	1.03962	1.12843	2.30598	0.802625	0.759207	TTTTTACAAACTTAGAATTTATTTTTAAATCAGATATTGTTGCTGCTCCTA	inosine 5-monophosphate dehydrogenase	catalyzes the synthesis of xanthosine monophosphate by the NAD+ dependent oxidation of inosine monophosphate
plasmid_cp26	14208	BB_B17		+	0.578125	0.168581					AATTATTTCTTCAGAAGGAGATTCTTTTGTGCCTGCAAAGAGATTGCCTAT	inosine 5-monophosphate dehydrogenase	catalyzes the synthesis of xanthosine monophosphate by the NAD+ dependent oxidation of inosine monophosphate
plasmid_cp26	14426	BB_B17		+	0.99566	2.20938	1.00827	0.930259	2.07852	1.17675	TACTACCCGGACCTATTCCTACTTTTAAACAATCTGCTCCTACACTTATTA	inosine 5-monophosphate dehydrogenase	catalyzes the synthesis of xanthosine monophosphate by the NAD+ dependent oxidation of inosine monophosphate
plasmid_cp26	14428	BB_B17		+	1.52766	1.2949	0.813479	0.742531	0.548614	0.476477	CTACCCGGACCTATTCCTACTTTTAAACAATCTGCTCCTACACTTATTAAA	inosine 5-monophosphate dehydrogenase	catalyzes the synthesis of xanthosine monophosphate by the NAD+ dependent oxidation of inosine monophosphate
plasmid_cp26	14471	BB_B17		-	2.66483	1.81104	1.35383	0.870964	0.951519	1.25993	AGTGTAGGAGCAGATTGTTTAAAAGTAGGAATAGGTCCGGGTAGTATATGC	inosine 5-monophosphate dehydrogenase	catalyzes the synthesis of xanthosine monophosphate by the NAD+ dependent oxidation of inosine monophosphate
plasmid_cp26	14504	BB_B17		+	0.447581	0.393625	1.22095	1.46975	1.2568	0.555582	TGTTGCCAGCAATAAGGTCTAAGTTTGGGTACTTGGTTTTAATTTTTTTGA	inosine 5-monophosphate dehydrogenase	catalyzes the synthesis of xanthosine monophosphate by the NAD+ dependent oxidation of inosine monophosphate
plasmid_cp26	14518	BB_B17		+	1.31573	0.388642			1.02288	1.03935	AGGTCTAAGTTTGGGTACTTGGTTTTAATTTTTTTGATAAGCTCTATTATT	inosine 5-monophosphate dehydrogenase	catalyzes the synthesis of xanthosine monophosphate by the NAD+ dependent oxidation of inosine monophosphate
plasmid_cp26	14606	BB_B17		+	1.06375	0.922497	0.624744	1.20536	0.35597	0.877234	TATCTACATGTGCTTTTACAAGCTCTTCAACTCGTTCTATGGTATCAATAT	inosine 5-monophosphate dehydrogenase	catalyzes the synthesis of xanthosine monophosphate by the NAD+ dependent oxidation of inosine monophosphate
plasmid_cp26	14612	BB_B17		+	0.78125	0.686898	0.470937	3.28165	0.33825	0.13953	CATGTGCTTTTACAAGCTCTTCAACTCGTTCTATGGTATCAATATCAATAG	inosine 5-monophosphate dehydrogenase	catalyzes the synthesis of xanthosine monophosphate by the NAD+ dependent oxidation of inosine monophosphate
plasmid_cp26	15059	BB_B17		+	1.01805	1.61593	1.25867	0.739463	0.538797	0.474559	AAGACACATCATCAAAAGTTAAAGCTTCTTTTGTTATCTTATTTGGCATAA	inosine 5-monophosphate dehydrogenase	catalyzes the synthesis of xanthosine monophosphate by the NAD+ dependent oxidation of inosine monophosphate
plasmid_cp26	15095	BB_B17		+	1.64187	1.10963	0.704174	1.06736	0.685219	1.28373	TCTTATTTGGCATAAATTTTCCTTTTTATTGTTCTTATTATTCCCATTCTA	inosine 5-monophosphate dehydrogenase	catalyzes the synthesis of xanthosine monophosphate by the NAD+ dependent oxidation of inosine monophosphate
plasmid_cp26	15120			-	4.29464	2.40528	0.0930245	0.443987			AAAAGGAAAATTTATGCCAAATAAGATAACAAAAGAAGCTTTAACTTTTGA
plasmid_cp26	15172	BB_B18	guaA	+	1.38679	1.10179	0.664542	0.709402	0.41164	0.435225	TCATAACAAACTCTATTTATACCCCGAACTTCATTAATTATTCTTGAAGAA	GMP synthase	contains glutamine-hydrolyzing domain and glutamine amidotransferase; GMP-binding domain; functions to produce GMP from XMP in the IMP pathway
plasmid_cp26	15205	BB_B18	guaA	-	1.72103	1.42736	1.06141	0.840826	0.630211	0.782553	ATGAAGTTCGGGGTATAAATAGAGTTTGTTATGATATATCTTCTAAGCCTC	GMP synthase	contains glutamine-hydrolyzing domain and glutamine amidotransferase; GMP-binding domain; functions to produce GMP from XMP in the IMP pathway
plasmid_cp26	15212	BB_B18	guaA	+	1.59158	1.22493	0.999113	0.957784	0.587412	0.622172	TTCTTGAAGAAACTTTTTTTAAAAAACTGTAAGGAAGTTCAGTCCATTCTG	GMP synthase	contains glutamine-hydrolyzing domain and glutamine amidotransferase; GMP-binding domain; functions to produce GMP from XMP in the IMP pathway
plasmid_cp26	15296	BB_B18	guaA	-	1.20357	1.26643	0.955596	1.02503	0.692813	0.713658	ATTAGATGTGTAAATACCCAAGACTTCATGACTGCAGAATGGACTGAACTT	GMP synthase	contains glutamine-hydrolyzing domain and glutamine amidotransferase; GMP-binding domain; functions to produce GMP from XMP in the IMP pathway
plasmid_cp26	15304	BB_B18	guaA	-	1.71467	2.25547	0.78091	0.70446	0.5412	0.586753	CAGCTGTAATTAGATGTGTAAATACCCAAGACTTCATGACTGCAGAATGGA	GMP synthase	contains glutamine-hydrolyzing domain and glutamine amidotransferase; GMP-binding domain; functions to produce GMP from XMP in the IMP pathway
plasmid_cp26	15335	BB_B18	guaA	+	1.147	1.45861	0.882233	1.41031	0.323986	0.956835	CGCCTACAGATTTGACAGGAAGCAATACAACAAATGCTTGTCTTATTTGAT	GMP synthase	contains glutamine-hydrolyzing domain and glutamine amidotransferase; GMP-binding domain; functions to produce GMP from XMP in the IMP pathway
plasmid_cp26	15484	BB_B18	guaA	+	1.05522	1.67939	0.953501	0.700548	0.779126	1.10553	GCTAGTCCTGGGCCGGGAAATGGATGTCTGTAAAGAGATTCTTTTTTAATA	GMP synthase	contains glutamine-hydrolyzing domain and glutamine amidotransferase; GMP-binding domain; functions to produce GMP from XMP in the IMP pathway
plasmid_cp26	15846	BB_B18	guaA	-	0.770833	2.05701	0.348842	1.04241	0.995958	0.284914	TATTGATGCTTCTACAAAATTCTTGAACCGTTTAAAAAATATAAGTGATCC	GMP synthase	contains glutamine-hydrolyzing domain and glutamine amidotransferase; GMP-binding domain; functions to produce GMP from XMP in the IMP pathway
plasmid_cp26	15849	BB_B18	guaA	+	1.26741	1.04739	0.866254	0.981658	0.510632	0.489353	TTTTATATTTAAATCATATTGATGCTTTAATTCTAGTATTTTTTTATCTTC	GMP synthase	contains glutamine-hydrolyzing domain and glutamine amidotransferase; GMP-binding domain; functions to produce GMP from XMP in the IMP pathway
plasmid_cp26	15853	BB_B18	guaA	-	1.13117	1.06258	1.07903	1.20775	0.952108	0.889352	TAAAATATATTGATGCTTCTACAAAATTCTTGAACCGTTTAAAAAATATAA	GMP synthase	contains glutamine-hydrolyzing domain and glutamine amidotransferase; GMP-binding domain; functions to produce GMP from XMP in the IMP pathway
plasmid_cp26	16007	BB_B18	guaA	-	1.3125	1.10693	0.112703	0.332991	1.01912	0.462985	GGACTTTCTGGTGGCACAGACTCTTTAGTTTGCGCATTGCTTATAAAAAAA	GMP synthase	contains glutamine-hydrolyzing domain and glutamine amidotransferase; GMP-binding domain; functions to produce GMP from XMP in the IMP pathway
plasmid_cp26	16201	BB_B18	guaA	-					0.995958	0.92597	TATCAAATGAAACTCAAAAAATTTACGGCCTACAATTCCATCCAGAAGTAA	GMP synthase	contains glutamine-hydrolyzing domain and glutamine amidotransferase; GMP-binding domain; functions to produce GMP from XMP in the IMP pathway
plasmid_cp26	16204	BB_B18	guaA	+	1.17064	1.49746	1.00822	1.12445	0.854081	0.744213	GAAGCAATACAATTTTTTGTAAAAGCTAATTGTTTGAAATTATCAGGAATT	GMP synthase	contains glutamine-hydrolyzing domain and glutamine amidotransferase; GMP-binding domain; functions to produce GMP from XMP in the IMP pathway
plasmid_cp26	16409	BB_B18	guaA	+	1.31173	0.964643	1.42377	1.28474	0.962977	0.944533	TTTGCATTCCATAACATATACCCAAAATAGGTATTTTCAAATTAAAAATTT	GMP synthase	contains glutamine-hydrolyzing domain and glutamine amidotransferase; GMP-binding domain; functions to produce GMP from XMP in the IMP pathway
plasmid_cp26	16424	BB_B18	guaA	-	1.07189	0.716964	0.654581	0.308861	0.488925	0.323455	TGTTATGGAATGCAAATAATTGTTAAATTATTTGGGGGCCTAGTATCTAAA	GMP synthase	contains glutamine-hydrolyzing domain and glutamine amidotransferase; GMP-binding domain; functions to produce GMP from XMP in the IMP pathway
plasmid_cp26	16427	BB_B18	guaA	+	1.4112	1.17713	0.97506	1.3006	1.00772	1.09877	TACCCAAAATAGGTATTTTCAAATTAAAAATTTCCATATTCAAGGTAGGAG	GMP synthase	contains glutamine-hydrolyzing domain and glutamine amidotransferase; GMP-binding domain; functions to produce GMP from XMP in the IMP pathway
plasmid_cp26	16514	BB_B18	guaA	+	1.0599	0.104254					GTATTATTCCTGAGATATTCATATTTTTAATTTCTTTTAAAGGAGTATAGT	GMP synthase	contains glutamine-hydrolyzing domain and glutamine amidotransferase; GMP-binding domain; functions to produce GMP from XMP in the IMP pathway
plasmid_cp26	16616	BB_B18	guaA	+	1.1056	1.18585	1.13394	1.15876	0.574549	0.493976	GTTGGCTATATTGGGATCCAAAATCTAATACAAGTATTGCCTGAGTATTCA	GMP synthase	contains glutamine-hydrolyzing domain and glutamine amidotransferase; GMP-binding domain; functions to produce GMP from XMP in the IMP pathway
plasmid_cp26	16621	BB_B18	guaA	-	1.83027	1.03617	0.823357	0.681068	1.23811	0.796922	GCCAACTAATTGCAAGAAGAATTAGAGAAATTGGCGTTTATACAAAAGTAA	GMP synthase	contains glutamine-hydrolyzing domain and glutamine amidotransferase; GMP-binding domain; functions to produce GMP from XMP in the IMP pathway
plasmid_cp26	16674			+	1.13127	1.05768	0.95699	1.05335	1.04267	0.934645	AGTCCTTAAATAAATTAAAACTTTTTTTATTAAAGTATACTTCATTTAATT
plasmid_cp26	16985	BB_B19		+	1.55649	1.05919	0.581109	0.274066	1.95208	0.856522	CATCTGCAAATTCTGCTGATGAGTCTGTTAAAGGGCCTAATCTTACAGAAA	outer surface protein OspC	similar to GB:AE000792 percent identity: 100.00; identified by sequence similarity; putative
plasmid_cp26	17146	BB_B19		+					5.39477	1.79747	CACCAAAATAATGGTTTGGATACCGAAAATAATCACAATGGATCATTGTTA	outer surface protein OspC	similar to GB:AE000792 percent identity: 100.00; identified by sequence similarity; putative
plasmid_cp26	17227	BB_B19		+					0.258211	2.40752	AAACAAAAATTAGATGGATTGAAAAATGAAGGATTAAAGGAAAAAATTGAT	outer surface protein OspC	similar to GB:AE000792 percent identity: 100.00; identified by sequence similarity; putative
plasmid_cp26	17306	BB_B19		-					0.0663972	0.339522	GTAAATGTTTCAGAACATTTCTTAGCCGCATCAATTTTTTCCTTTAATCCT	outer surface protein OspC	similar to GB:AE000792 percent identity: 100.00; identified by sequence similarity; putative
plasmid_cp26	17685			+	1.38897	1.06391	1.01347	1.19129	1.55922	1.49552	AAGAATAAAAACTTATTACAAAAGCCGTTAATAAATTGAATTTAAGCATTT
plasmid_cp26	17874			+			0.0375676	1.21087			ACTATTTAAAAAATAAAGACTCTTTTTTATGATTTATAATTTAGGTTTTTG
plasmid_cp26	18064	BB_B22		+	1.39518	1.42749	0.879895	0.931706	0.91214	0.839874	TGTTTATTAAAACATAAAATATTATTCCAATACTTATCCCCGAAGAGATAT	guanine/xanthine permease	similar to GB:L77117 SP:Q57772 PID:1591045 percent identity: 45.09; identified by sequence similarity; putative
plasmid_cp26	18111	BB_B22		-	1.09201	0.667012	1.4163	0.473587	2.03719	1.79122	TCTCTTCGGGGATAAGTATTGGAATAATATTTTATGTTTTAATAAACATAA	guanine/xanthine permease	similar to GB:L77117 SP:Q57772 PID:1591045 percent identity: 45.09; identified by sequence similarity; putative
plasmid_cp26	18156	BB_B22		-	0.666313	0.463403					TTCCCAGTTTTTTAATACTTTTTCTAATCCCCTTAACATACAATATCTCTT	guanine/xanthine permease	similar to GB:L77117 SP:Q57772 PID:1591045 percent identity: 45.09; identified by sequence similarity; putative
plasmid_cp26	18223	BB_B22		+	1.54644	1.36034	1.06814	1.28848	1.62636	1.48293	TTAGTGCTGCAGCAGTTGCACTAGCAGGAACTGCAATAAATAATGGTGAAA	guanine/xanthine permease	similar to GB:L77117 SP:Q57772 PID:1591045 percent identity: 45.09; identified by sequence similarity; putative
plasmid_cp26	18310	BB_B22		+	1.24477	4.96706	1.10212	0.687796	0.995958	0.60233	TTGTTGTAAGTCCGGTTTTACCACCTTCTTCTATTCCTGTGCAACTTTCAA	guanine/xanthine permease	similar to GB:L77117 SP:Q57772 PID:1591045 percent identity: 45.09; identified by sequence similarity; putative
plasmid_cp26	18532	BB_B22		-	1.49466	0.859987	0.777128	1.59736	2.00538	2.57819	TTGCTGTTTAACGATTTATTTGATACTTTGGGCACTTTAATAGCAGTGGCA	guanine/xanthine permease	similar to GB:L77117 SP:Q57772 PID:1591045 percent identity: 45.09; identified by sequence similarity; putative
plasmid_cp26	18574	BB_B22		-	2.61533	1.3738	0.651172	1.25796	0.547777	1.63588	TTAAGCAAACATTTTTGGAGCTTTATTACAATTGTATTGGTATTGCTGTTT	guanine/xanthine permease	similar to GB:L77117 SP:Q57772 PID:1591045 percent identity: 45.09; identified by sequence similarity; putative
plasmid_cp26	18577	BB_B22		+	1.93523	1.34707	2.13562	0.786076	1.10751	0.81475	TGTAGGAAAAATCTAACTGGTTAAATATTGGCCCAATAGATTCGAATCTTA	guanine/xanthine permease	similar to GB:L77117 SP:Q57772 PID:1591045 percent identity: 45.09; identified by sequence similarity; putative
plasmid_cp26	18597	BB_B22		-	1.36669	1.26708	1.14938	1.18662	1.69514	1.50103	ACCAGTTAGATTTTTCCTACATATTAAGCAAACATTTTTGGAGCTTTATTA	guanine/xanthine permease	similar to GB:L77117 SP:Q57772 PID:1591045 percent identity: 45.09; identified by sequence similarity; putative
plasmid_cp26	18700	BB_B22		+	2.18196	1.3951	0.976758	0.887975	0.838702	1.0803	TGGCAGTGACTGAGCAAATTGCCCAAAGTATACTTCCCCTTATATTTAATT	guanine/xanthine permease	similar to GB:L77117 SP:Q57772 PID:1591045 percent identity: 45.09; identified by sequence similarity; putative
plasmid_cp26	18727	BB_B22		-	2.74131	1.0778	0.599374	0.689545	0.8136	0.950828	CTTTGGGCAATTTGCTCAGTCACTGCCATAGCTTGGATATATGCAATCTTT	guanine/xanthine permease	similar to GB:L77117 SP:Q57772 PID:1591045 percent identity: 45.09; identified by sequence similarity; putative
plasmid_cp26	18729	BB_B22		-			0.7597	0.177595			TACTTTGGGCAATTTGCTCAGTCACTGCCATAGCTTGGATATATGCAATCT	guanine/xanthine permease	similar to GB:L77117 SP:Q57772 PID:1591045 percent identity: 45.09; identified by sequence similarity; putative
plasmid_cp26	18744	BB_B22		+	1.46301	0.805863	1.1887	1.02759	1.43239	1.28784	TTTAATTGTTCAAAAATTACAATAAAAAATAATCCTAAAAATGTAAATAAA	guanine/xanthine permease	similar to GB:L77117 SP:Q57772 PID:1591045 percent identity: 45.09; identified by sequence similarity; putative
plasmid_cp26	18906	BB_B22		+	1.74246	0.927324	1.08045	1.16392	1.70658	1.56333	ATAGAGTATTTTAAATTTACCGGTATGGAATTTGCAATACTTTCCCTAGCT	guanine/xanthine permease	similar to GB:L77117 SP:Q57772 PID:1591045 percent identity: 45.09; identified by sequence similarity; putative
plasmid_cp26	18996	BB_B22		+	1.58663	1.41659	0.89219	0.955932	1.38812	1.2465	AAAACAGCAGCTAGTGCAACTTGCCAAGGAATATTCATTCCAATTACTACA	guanine/xanthine permease	similar to GB:L77117 SP:Q57772 PID:1591045 percent identity: 45.09; identified by sequence similarity; putative
plasmid_cp26	19098	BB_B22		-	1.60963	1.25504	1.03149	0.797159	1.66214	1.63267	CCCCTATATCACTAGCACCAGGTATGGGTCTTAATGCATTTTTTGCATTTT	guanine/xanthine permease	similar to GB:L77117 SP:Q57772 PID:1591045 percent identity: 45.09; identified by sequence similarity; putative
plasmid_cp26	19106	BB_B22		-	1.74327	2.147	0.470584	0.774713	2.45877	1.87568	TACTAATACCCCTATATCACTAGCACCAGGTATGGGTCTTAATGCATTTTT	guanine/xanthine permease	similar to GB:L77117 SP:Q57772 PID:1591045 percent identity: 45.09; identified by sequence similarity; putative
plasmid_cp26	19123	BB_B22		+	2.1538	0.978574	1.17211	0.791865	1.42452	1.00755	TACTAGAAAATGCTGATGTTAAGCAAGTTGCAGTAACTAATGCGCCAATTG	guanine/xanthine permease	similar to GB:L77117 SP:Q57772 PID:1591045 percent identity: 45.09; identified by sequence similarity; putative
plasmid_cp26	19162	BB_B22		+	1.18944	1.39901	1.98158	1.29289	1.92048	1.9376	ATGCGCCAATTGGCATACCTGTGCTAGATAATATTGCCGGATTAACAGCTA	guanine/xanthine permease	similar to GB:L77117 SP:Q57772 PID:1591045 percent identity: 45.09; identified by sequence similarity; putative
plasmid_cp26	19210	BB_B22		-	1.66715	1.12073	1.38522	0.968093	1.93076	1.33427	GCTGTTAATCCGGCAATATTATCTAGCACAGGTATGCCAATTGGCGCATTA	guanine/xanthine permease	similar to GB:L77117 SP:Q57772 PID:1591045 percent identity: 45.09; identified by sequence similarity; putative
plasmid_cp26	19682	BB_B23		+	1.57632	1.03724	0.762822	0.782981	0.221367	0.152516	CATATATTAATGCTGCAGCAGTTGCGCTAGCAGGAACGGCAATAAACAATG	guanine/xanthine permease	similar to GB:L77117 SP:Q57772 PID:1591045 percent identity: 44.63; identified by sequence similarity; putative
plasmid_cp26	19831	BB_B23		-	1.6059	1.20749	0.976758	0.880385	1.20101	1.01501	CTTATATTGAAAGTTTTACAGGAATTGCTGAGGGTGGAAAAACGGGCCTTA	guanine/xanthine permease	similar to GB:L77117 SP:Q57772 PID:1591045 percent identity: 44.63; identified by sequence similarity; putative
plasmid_cp26	19972	BB_B23		-					2.1342	0.226768	CTGTGGGTATTTTAATAAGCGTTACAACAAAAGGTGGCATGTTGGATAAAA	guanine/xanthine permease	similar to GB:L77117 SP:Q57772 PID:1591045 percent identity: 44.63; identified by sequence similarity; putative
plasmid_cp26	20002	BB_B23		+	1.90414	1.89169	0.551756	0.990433	1.2042	0.523092	AAAACTATTGATATAAAAGTCCAAAAATGCTCATTTAAAACATAAGAAAAA	guanine/xanthine permease	similar to GB:L77117 SP:Q57772 PID:1591045 percent identity: 44.63; identified by sequence similarity; putative
plasmid_cp26	20154	BB_B23		+			1.51397	1.43442			TATCCAAGCTATGGCAGTGACTGAGCAAATTGCCCAAAGTATACTT	guanine/xanthine permease	similar to GB:L77117 SP:Q57772 PID:1591045 percent identity: 44.63; identified by sequence similarity; putative
plasmid_cp26	20165	BB_B23		+	1.51163	1.27896	0.789569	0.918965	0.777115	0.53727	TGGCAGTGACTGAGCAAATTGCCCAAAGTATACTTCCCCTTACATTTAATT	guanine/xanthine permease	similar to GB:L77117 SP:Q57772 PID:1591045 percent identity: 44.63; identified by sequence similarity; putative
plasmid_cp26	20192	BB_B23		-	2.76084	1.15918	0.522651	0.836647	0.675341	0.868496	CTTTGGGCAATTTGCTCAGTCACTGCCATAGCTTGGATATATGCAATCTTT	guanine/xanthine permease	similar to GB:L77117 SP:Q57772 PID:1591045 percent identity: 44.63; identified by sequence similarity; putative
plasmid_cp26	20197	BB_B23		+	0.0770833	0.0761855					CTTCCCCTTACATTTAATTGTTCAAAAATTACAATAAAAAATAATCCTAAA	guanine/xanthine permease	similar to GB:L77117 SP:Q57772 PID:1591045 percent identity: 44.63; identified by sequence similarity; putative
plasmid_cp26	20209	BB_B23		+	1.47709	0.709941	1.23904	0.992442	1.30028	1.19772	TTTAATTGTTCAAAAATTACAATAAAAAATAATCCTAAAAATGTAAATAAA	guanine/xanthine permease	similar to GB:L77117 SP:Q57772 PID:1591045 percent identity: 44.63; identified by sequence similarity; putative
plasmid_cp26	20299	BB_B23		+	2.04567	1.75573	0.488379	1.52929	1.99192	2.02831	GCATCATTTTTAATGATAATTCCCCCGCTGACAAAGCCAATAAAAGCAATA	guanine/xanthine permease	similar to GB:L77117 SP:Q57772 PID:1591045 percent identity: 44.63; identified by sequence similarity; putative
plasmid_cp26	20458	BB_B23		-	1.41511	1.5738	0.624319	1.13388	1.37148	1.19254	TTGAAGGACTAATTTTCATTCTCTTATCTTTTTTAAGAGTAAGGGAGCAAA	guanine/xanthine permease	similar to GB:L77117 SP:Q57772 PID:1591045 percent identity: 44.63; identified by sequence similarity; putative
plasmid_cp26	20461	BB_B23		+	1.89677	1.49077	0.877651	0.908686	1.27771	1.37264	AAAACAGCAGCTAATGCAACTTGCCAAGGTATATTCATCCCAATTACTACA	guanine/xanthine permease	similar to GB:L77117 SP:Q57772 PID:1591045 percent identity: 44.63; identified by sequence similarity; putative
plasmid_cp26	20462	BB_B23		+	1.63802	2.24747	1.20391	1.26536	1.39434	1.12618	AAACAGCAGCTAATGCAACTTGCCAAGGTATATTCATCCCAATTACTACAG	guanine/xanthine permease	similar to GB:L77117 SP:Q57772 PID:1591045 percent identity: 44.63; identified by sequence similarity; putative
plasmid_cp26	20489	BB_B23		-	1.54238	1.1478	0.800324	1.01422	0.723612	0.587649	CCTTGGCAAGTTGCATTAGCTGCTGTTTTTATTGAAGGACTAATTTTCATT	guanine/xanthine permease	similar to GB:L77117 SP:Q57772 PID:1591045 percent identity: 44.63; identified by sequence similarity; putative
plasmid_cp26	20555	BB_B23		-	2.34775	0.642296	0.679268	0.768856	0.304885	0.359729	GCATTGGCTTCTGGAATGAGCTTGAATGCGTTTTTTGCATTTTCTGTAGTA	guanine/xanthine permease	similar to GB:L77117 SP:Q57772 PID:1591045 percent identity: 44.63; identified by sequence similarity; putative
plasmid_cp26	20728	BB_B23		-	3.16447	1.29515	0.3781	1.20306	0.331986	1.411	AAAAGGAAATTCTTGCGGGCATTACTACTTTTTTGAGTATGTCATATATTA	guanine/xanthine permease	similar to GB:L77117 SP:Q57772 PID:1591045 percent identity: 44.63; identified by sequence similarity; putative
plasmid_cp26	20737	BB_B23		+	1.61776	1.12	1.4675	1.13908	1.58702	1.11808	ATATCACTGTTTTTAAATTGAAAAAATAAACCTTTTACATACTTACCCATA	guanine/xanthine permease	similar to GB:L77117 SP:Q57772 PID:1591045 percent identity: 44.63; identified by sequence similarity; putative
plasmid_cp26	20775	BB_B23		-	0.689693	9.1613	1.87432	1.15706	1.41094	1.27672	TGTAAAAGGTTTATTTTTTCAATTTAAAAACAGTGATATTAACTATAAAAA	guanine/xanthine permease	similar to GB:L77117 SP:Q57772 PID:1591045 percent identity: 44.63; identified by sequence similarity; putative
plasmid_cp26	20996	BB_B24		+	0.936329	1.69235	0.629098	0.887975	1.00501	0.538063	AGCTTTTAAAGAAATGTCTCTTCCAACGCTAAAAAAGGTTTGAAGATATTT	hypothetical protein	hypothetical protein; identified by Glimmer; putative
plasmid_cp26	21044	BB_B24		+	1.45842	1.44738	1.05118	0.939922	1.29306	1.4362	TTTATTATCAATTAGCTTATGCCGATTAAATAGAAATAAGGCAATTATATC	hypothetical protein	hypothetical protein; identified by Glimmer; putative
plasmid_cp26	21058	BB_B24		+	1.59232	0.741946	0.634892	1.01483	0.567465	1.40798	GCTTATGCCGATTAAATAGAAATAAGGCAATTATATCATTTCCAACTTTTA	hypothetical protein	hypothetical protein; identified by Glimmer; putative
plasmid_cp26	21088	BB_B24		-	0.917355	0.663678	0.42345	0.438068	1.15985	3.19459	ATTGCCTTATTTCTATTTAATCGGCATAAGCTAATTGATAATAAATATCTT	hypothetical protein	hypothetical protein; identified by Glimmer; putative
plasmid_cp26	21198	BB_B24		-	1.34282	1.07464	1.26046	1.49097	1.42868	1.15209	AATTAATTCAAGAGAATAATAAAATTTCTTTAAGACATTATTTTACTGTTT	hypothetical protein	hypothetical protein; identified by Glimmer; putative
plasmid_cp26	21292	BB_B24		+	0.777152	1.00327	1.56281	1.77595	1.95503	3.09721	AATATTTTTTAAAAATTTTCAAGAAAGTCCATAATATGTAAGTTTTTTTAT	hypothetical protein	hypothetical protein; identified by Glimmer; putative
plasmid_cp26	21325	BB_B24		+					1.65221	1.53894	ATATGTAAGTTTTTTTATAAAATTTTGTTTTTAAATGCATATTCTAAAGTA	hypothetical protein	hypothetical protein; identified by Glimmer; putative
plasmid_cp26	21328	BB_B24		+	1.49567	1.10784	0.887126	1.01028	0.627049	0.490355	TGTAAGTTTTTTTATAAAATTTTGTTTTTAAATGCATATTCTAAAGTATTT	hypothetical protein	hypothetical protein; identified by Glimmer; putative
plasmid_cp26	21420	BB_B25		+	1.41479	1.21618	0.955737	1.51187	0.59124	0.862835	TTGCAAGGTATCCTTAGTCCAAACCTGAAAAGAATCCTCATTAAATAAAAA	hypothetical protein	hypothetical protein; identified by Glimmer; putative
plasmid_cp26	22686	BB_B27		+	0.908482	0.0341521					AATGGTTTTTTGCAATTACAATCCAATACTTATTATCCATAAATTTTTTAG	hypothetical protein	hypothetical protein; identified by Glimmer; putative
plasmid_cp26	22952	BB_B27		+	1.40084	0.459321	0.633084	1.13463	1.49394	1.2806	TCACTCAAGCTTTCAAAATCAGATGAATAATGCAAATGTTCGTAGTCTTTT	hypothetical protein	hypothetical protein; identified by Glimmer; putative
plasmid_cp26	23100	BB_B27		+	0.875725	1.15326	1.56676	1.74525	0.71982	0.864454	TAGTTGAACAACCATAAAACAATAAAAAATAAACGGATATTAAAAACTTCT	hypothetical protein	hypothetical protein; identified by Glimmer; putative
plasmid_cp26	23194			-	1.75853	1.68806	0.552509	0.779391	1.25848	1.42111	CTTTACTTTATTTTACTAAAAGCATACAATTAGGCATTAAATGAAGAAGTT
plasmid_cp26	23240			-	1.15625	1.29107	1.45762	1.19877	1.76208	0.750153	AAGTTTATTTTTAAATTATATCAAAATATTTCTATATTTTTATTTACTTTA
plasmid_cp26	23253			+	1.2217	0.551363	0.617949	1.61738	0.912962	1.18524	AAATGAGTTATTATGTGCTAAGCAAAATATTTCTATATTCTGGGTACCTTG
plasmid_cp26	23266	BB_B28		+	1.61476	0.797683	0.434114	0.857355	0.331986	0.289869	TGTGCTAAGCAAAATATTTCTATATTCTGGGTACCTTGTTATTGGATTTTT	hypothetical protein	hypothetical protein; identified by Glimmer; putative
plasmid_cp26	23270	BB_B28		-	1.13579	1.4154	1.09226	1.35449	1.94674	1.58691	GCACATAATAACTCATTTTACATCCTTTTAAAGTTTATTTTTAAATTATAT	hypothetical protein	hypothetical protein; identified by Glimmer; putative
plasmid_cp26	23342	BB_B28		-	1.20089	1.12345	1.19597	1.05897	0.769977	0.920254	AATTTTTATTGAAAATTGTAAAAGATAAAAATCCAATAACAAGGTACCCAG	hypothetical protein	hypothetical protein; identified by Glimmer; putative
plasmid_cp26	23421	BB_B28		+	1.38479	0.934964	1.33568	1.17419	1.5942	1.76213	GTTCAAATTTATCTTATTACTTCACCGAAAAGCAATTATTAGAAGATTTTA	hypothetical protein	hypothetical protein; identified by Glimmer; putative
plasmid_cp26	23437	BB_B28		-	1.10316	1.45066	1.14769	1.83301	2.32561	1.64617	ATAAGATAAATTTGAACTAATAATAAAAAGAGTAAAAAAAGTTAAATAATA	hypothetical protein	hypothetical protein; identified by Glimmer; putative
plasmid_cp26	23590	BB_B28		-	0.884191	0.198082	0.501578	1.88251			TAGTGGATCAAATTTTGACATCAATTCCATTCTTATTGGTACTGGAAAATT	hypothetical protein	hypothetical protein; identified by Glimmer; putative
plasmid_cp26	23593	BB_B28		+	1.15097	1.03795	1.05211	1.41945	0.993323	0.768431	TACAGTGTTTAATGCTAGTTTTGAGAAATATGCTAAAAACATTGGAAAAAG	hypothetical protein	hypothetical protein; identified by Glimmer; putative
plasmid_cp26	23682	BB_B28		+	1.10504	1.13163	0.579387	0.788371	1.04252	1.08321	GGACAACAAATTCAGAAATTAAAGAAAAACTAGAACAAATAAAAGAAAATA	hypothetical protein	hypothetical protein; identified by Glimmer; putative
plasmid_cp26	23733	BB_B28		-	1.32221	1.38593	0.767673	0.850548	1.06008	1.03105	ATATTTTCTTTTATTTGTTCTAGTTTTTCTTTAATTTCTGAATTTGTTGTC	hypothetical protein	hypothetical protein; identified by Glimmer; putative
plasmid_cp26	23736	BB_B28		+			1.07443	0.47814	0.633792	1.29636	CCCCTATTTATAATAAATATAAATTACCTATTCTAAATGGAGAAAATACAG	hypothetical protein	hypothetical protein; identified by Glimmer; putative
plasmid_cp26	23755	BB_B28		+	1.20143	1.59471	0.91897	0.932565	0.779918	0.824996	TAAATTACCTATTCTAAATGGAGAAAATACAGAAATAAGTATTGATGAGAA	hypothetical protein	hypothetical protein; identified by Glimmer; putative
plasmid_cp26	23793	BB_B28		-	1.53569	1.52603	1.00366	1.35455	1.56383	1.54717	CTTATTTCTGTATTTTCTCCATTTAGAATAGGTAATTTATATTTATTATAA	hypothetical protein	hypothetical protein; identified by Glimmer; putative
plasmid_cp26	23913	BB_B28		+	1.04194	1.13819	0.702116	1.28487	0.733267	0.810608	AAGTTAGATTTGATCTAATCCCAGAAAATAAAAACATAAACTTCAAAGAAC	hypothetical protein	hypothetical protein; identified by Glimmer; putative
plasmid_cp26	23977	BB_B28		-	2.8602	1.53064	0.610473	0.401519	0.43124	0.559249	GTAAACGTTTATTAGTTCTTTGAAGTTTATGTTTTTATTTTCTGGGATTAG	hypothetical protein	hypothetical protein; identified by Glimmer; putative
plasmid_cp26	24046	BB_B28		-			1.12832	1.28756	1.505	2.70383	ATAAGGGCTCATGTCTATATTATTTTTATAATATTCTATGGGAGTGATAAT	hypothetical protein	hypothetical protein; identified by Glimmer; putative
plasmid_cp26	24049	BB_B28		+			0.411266	0.0826023			CATAGACTTGCAAGAAAATAAAGATGATTTTCTTAAGGCAATAAAAATCAA	hypothetical protein	hypothetical protein; identified by Glimmer; putative
plasmid_cp26	24116	BB_B28		+	1.58984	0.80633	0.981004	1.46116	1.45949	1.08652	TACATTGAGAAAAAAAAGCAACTACAAAATTTAACTGAAAATGATAAACTT	hypothetical protein	hypothetical protein; identified by Glimmer; putative
plasmid_cp26	24216	BB_B28		-	1.05714	1.2105	2.64439	1.3221	1.63439	1.12091	TTTAGTGAAAAAATATTATTATTTTTTAATAAAAATTCTTTAAAATCATCA	hypothetical protein	hypothetical protein; identified by Glimmer; putative
plasmid_cp26	24266	BB_B28		+	1.11544	1.33155	0.938074	1.33773	1.97635	1.82879	AAAGCAAAAAGTATTATAAATTATTTAATAACAAAAGAATTTAATATTAAT	hypothetical protein	hypothetical protein; identified by Glimmer; putative
plasmid_cp26	24478	BB_B28		+			0.826487	0.304449	2.91673	2.31492	TAAATATTTAATCGGTATTTAACTTTACAATGCTAATTGATGATTAATTCC	hypothetical protein	hypothetical protein; identified by Glimmer; putative
plasmid_cp26	24608			+	1.13655	0.987641	0.235262	0.563936	0.0843424	0.0840426	TAAGCAATGCTTTATAACAAATGCCATGAAATTAAAGGGAAAAACAATCTT
plasmid_cp26	24850	BB_B29		-	0.617996	2.22843	0.340729	0.824548	0.979077	1.05062	GATATAGATGCTGATGATGTTGACATAATTTTCCCCTTTTTATTAAGTGCA	PTS system transporter subunit IIBC	similar to GB:M28539 GB:M60722 SP:P19642 PID:146692 PID:146708 percent identity: 40.26; identified by sequence similarity; putative
plasmid_cp26	25022	BB_B29		-	0.94668	0.475954	1.14274	0.766792	1.50069	1.39734	AAGTATTGAGTTAGCAACAGTTCCTTTTCCAAGGACTTCTTCTAATCCATA	PTS system transporter subunit IIBC	similar to GB:M28539 GB:M60722 SP:P19642 PID:146692 PID:146708 percent identity: 40.26; identified by sequence similarity; putative
plasmid_cp26	25102	BB_B29		-	0.948949	0.648269	1.17471	1.13812	1.28701	1.02916	GCAAGTCCGATTGGAATTGCCGCTGCAAACATTAAGGGCAGATTAGCAAAA	PTS system transporter subunit IIBC	similar to GB:M28539 GB:M60722 SP:P19642 PID:146692 PID:146708 percent identity: 40.26; identified by sequence similarity; putative
plasmid_cp26	25170	BB_B29		+	0.91217	0.771134	0.676127	0.815063	1.55358	1.45344	AATGGGATTTTGTACATACAAGGAATCACACCAGAAAGCGCAAGCTTAAAA	PTS system transporter subunit IIBC	similar to GB:M28539 GB:M60722 SP:P19642 PID:146692 PID:146708 percent identity: 40.26; identified by sequence similarity; putative
plasmid_cp26	25233	BB_B29		-	1.13355	0.833054	0.965187	1.15805	1.29945	1.12282	ATTCCAATAGTGCTTTTAAGCTTGCGCTTTCTGGTGTGATTCCTTGTATGT	PTS system transporter subunit IIBC	similar to GB:M28539 GB:M60722 SP:P19642 PID:146692 PID:146708 percent identity: 40.26; identified by sequence similarity; putative
plasmid_cp26	25452	BB_B29		-	1.16829	1.11001	0.729949	1.09131	1.64711	1.45848	CCACAAACATTGCCATTGTAGTTACAATTGGCACAAATCTTGTGCCCCCAA	PTS system transporter subunit IIBC	similar to GB:M28539 GB:M60722 SP:P19642 PID:146692 PID:146708 percent identity: 40.26; identified by sequence similarity; putative
plasmid_cp26	25464	BB_B29		-	1.28013	0.220091			1.14918	0.555582	AAAATATTCCTACCACAAACATTGCCATTGTAGTTACAATTGGCACAAATC	PTS system transporter subunit IIBC	similar to GB:M28539 GB:M60722 SP:P19642 PID:146692 PID:146708 percent identity: 40.26; identified by sequence similarity; putative
plasmid_cp26	25708	BB_B29		+	1.05657	1.08282	0.749605	1.1531	2.0192	1.53255	CTGTACACTTTGAAGTTGCAAAAGGAACAAGATTTTTTAGCGGGGAATTTG	PTS system transporter subunit IIBC	similar to GB:M28539 GB:M60722 SP:P19642 PID:146692 PID:146708 percent identity: 40.26; identified by sequence similarity; putative
plasmid_cp26	25710	BB_B29		-	1.07495	0.872153	1.2141	1.83938	1.08332	0.944996	CAGTATTGGGATCTGCAAGTTGTTTGAAAAATATATTTTGTGCTCCTGAGA	PTS system transporter subunit IIBC	similar to GB:M28539 GB:M60722 SP:P19642 PID:146692 PID:146708 percent identity: 40.26; identified by sequence similarity; putative
plasmid_cp26	25713	BB_B29		+	1.39502	1.20602	0.86224	0.988553	1.97599	1.59581	CACTTTGAAGTTGCAAAAGGAACAAGATTTTTTAGCGGGGAATTTGTTGTT	PTS system transporter subunit IIBC	similar to GB:M28539 GB:M60722 SP:P19642 PID:146692 PID:146708 percent identity: 40.26; identified by sequence similarity; putative
plasmid_cp26	25851	BB_B29		+	0.60036	1.17664	0.266388	1.34335	2.04256	2.05963	TCTGCTAGCTTTACATCAATGTTAACAGGAATTACAGAGCCTCTTGAATTT	PTS system transporter subunit IIBC	similar to GB:M28539 GB:M60722 SP:P19642 PID:146692 PID:146708 percent identity: 40.26; identified by sequence similarity; putative
plasmid_cp26	25864	BB_B29		+	1.78693	1.67132	1.57477	1.25541	1.16714	1.36459	CATCAATGTTAACAGGAATTACAGAGCCTCTTGAATTTGCATTCCTTTTTG	PTS system transporter subunit IIBC	similar to GB:M28539 GB:M60722 SP:P19642 PID:146692 PID:146708 percent identity: 40.26; identified by sequence similarity; putative
plasmid_cp26	25928	BB_B29		-	1.72623	0.854079	0.773123	0.821377	1.43721	1.11279	AAGTGCTGGTGCTGCAAAAAGGAATGCAAATTCAAGAGGCTCTGTAATTCC	PTS system transporter subunit IIBC	similar to GB:M28539 GB:M60722 SP:P19642 PID:146692 PID:146708 percent identity: 40.26; identified by sequence similarity; putative
plasmid_cp26	25931	BB_B29		-	1.04062	0.724172	0.734924	0.796477	0.613484	0.646925	ATAAAGTGCTGGTGCTGCAAAAAGGAATGCAAATTCAAGAGGCTCTGTAAT	PTS system transporter subunit IIBC	similar to GB:M28539 GB:M60722 SP:P19642 PID:146692 PID:146708 percent identity: 40.26; identified by sequence similarity; putative
plasmid_cp26	25940	BB_B29		-	0.721569	1.14074	0.426033	0.967665	1.54429	1.02698	TATAAAGTAATAAAGTGCTGGTGCTGCAAAAAGGAATGCAAATTCAAGAGG	PTS system transporter subunit IIBC	similar to GB:M28539 GB:M60722 SP:P19642 PID:146692 PID:146708 percent identity: 40.26; identified by sequence similarity; putative
plasmid_cp26	25943	BB_B29		+	0.830186	0.771368	0.675584	0.814132	1.6808	1.38783	TGTTCCTCTTTTTGGACTAGCATATCTTTTAACACACCTTTTAAACGTAGG	PTS system transporter subunit IIBC	similar to GB:M28539 GB:M60722 SP:P19642 PID:146692 PID:146708 percent identity: 40.26; identified by sequence similarity; putative
plasmid_cp26	25959	BB_B29		-	1.39651	0.519362	0.555411	0.509763	1.22905	1.74427	GTCCAAAAAGAGGAACATATATAAAGTAATAAAGTGCTGGTGCTGCAAAAA	PTS system transporter subunit IIBC	similar to GB:M28539 GB:M60722 SP:P19642 PID:146692 PID:146708 percent identity: 40.26; identified by sequence similarity; putative
plasmid_cp26	25967	BB_B29		+	0.105114	0.286119					TCTTTTAACACACCTTTTAAACGTAGGAGTTGGACTAACATTTTCTGGCGG	PTS system transporter subunit IIBC	similar to GB:M28539 GB:M60722 SP:P19642 PID:146692 PID:146708 percent identity: 40.26; identified by sequence similarity; putative
plasmid_cp26	25992	BB_B29		+	0.637558	0.679139	1.75816	1.82035	1.72883	1.52986	GGAGTTGGACTAACATTTTCTGGCGGATTTATAGATATGTTCCTATTTGGA	PTS system transporter subunit IIBC	similar to GB:M28539 GB:M60722 SP:P19642 PID:146692 PID:146708 percent identity: 40.26; identified by sequence similarity; putative
plasmid_cp26	26022	BB_B29		-			1.30234	0.779685			TAAATCCGCCAGAAAATGTTAGTCCAACTCCTACGTTTAAAAGGTGTGTTA	PTS system transporter subunit IIBC	similar to GB:M28539 GB:M60722 SP:P19642 PID:146692 PID:146708 percent identity: 40.26; identified by sequence similarity; putative
plasmid_cp26	26025	BB_B29		+	0.898334	0.666525	0.601752	0.856033	1.69507	1.05754	GATATGTTCCTATTTGGAATACTTCAGGGAAATAGCAAAACAAATTGGATA	PTS system transporter subunit IIBC	similar to GB:M28539 GB:M60722 SP:P19642 PID:146692 PID:146708 percent identity: 40.26; identified by sequence similarity; putative
plasmid_cp26	26026	BB_B29		-	1.16712	0.868354	0.795317	0.788502	1.18028	1.32203	TCTATAAATCCGCCAGAAAATGTTAGTCCAACTCCTACGTTTAAAAGGTGT	PTS system transporter subunit IIBC	similar to GB:M28539 GB:M60722 SP:P19642 PID:146692 PID:146708 percent identity: 40.26; identified by sequence similarity; putative
plasmid_cp26	26029	BB_B29		+	0.786797	2.3424	0.541656	0.913939	1.34674	1.26506	TGTTCCTATTTGGAATACTTCAGGGAAATAGCAAAACAAATTGGATAGCAA	PTS system transporter subunit IIBC	similar to GB:M28539 GB:M60722 SP:P19642 PID:146692 PID:146708 percent identity: 40.26; identified by sequence similarity; putative
plasmid_cp26	26099	BB_B29		-	1.88908	1.09199	0.64592	0.616909	1.62853	1.40025	GAAGATTCCCAAGATAGGAATTGCTATCCAATTTGTTTTGCTATTTCCCTG	PTS system transporter subunit IIBC	similar to GB:M28539 GB:M60722 SP:P19642 PID:146692 PID:146708 percent identity: 40.26; identified by sequence similarity; putative
plasmid_cp26	26124	BB_B29		+	2.96289	1.1319					TTTAAATTTGCAATCATGAAATTCAATCTTAAAACAATAGGAAGAGAAGAC	PTS system transporter subunit IIBC	similar to GB:M28539 GB:M60722 SP:P19642 PID:146692 PID:146708 percent identity: 40.26; identified by sequence similarity; putative
plasmid_cp26	26329	BB_B29		-	0.420454	3.63151	1.0378	1.19773	0.941633	0.322076	ATGACTTCTATTTGTTTTAGATTGACTCTTAATCTTGATGCACATGCATCA	PTS system transporter subunit IIBC	similar to GB:M28539 GB:M60722 SP:P19642 PID:146692 PID:146708 percent identity: 40.26; identified by sequence similarity; putative
plasmid_cp26	26446	BB_B29		-	0.669408	0.807967	0.233572	1.63574			AGCTTGTCGATTTCCATTTTTATATTATCGGACAATCCTCCAAATACAATT	PTS system transporter subunit IIBC	similar to GB:M28539 GB:M60722 SP:P19642 PID:146692 PID:146708 percent identity: 40.26; identified by sequence similarity; putative
plasmid_cp26	26464			-			1.11629	1.01483			TTTTAAAAATTTTACATAAGCTTGTCGATTTCCATTTTTATATTATCGGAC
plasmid_cp32-1	96	BB_P01		+	1.90462	1.64997	1.35975	1.40051	1.55701	1.13099	GATAAAATAAGTTCACTAGAACTATACAAATACTCAATATTTTTTAGAAAT	hypothetical protein	hypothetical protein; identified by Glimmer2; putative
plasmid_cp32-1	274	BB_P01		-	1.42437	1.63331	0.875012	1.22805	1.50608	0.664519	ATACAATTAAGCAGAGCATTCTTAAGCTGTACCTTTAACCTAGCAAGTTCA	hypothetical protein	hypothetical protein; identified by Glimmer2; putative
plasmid_cp32-1	279	BB_P01		+	2.4209	1.40575	0.800765	1.32058	1.39434	1.04943	AGCTACCGTTTTCATGGGATTGGCTATGTTTTAGTAAAAACCAAAGATACC	hypothetical protein	hypothetical protein; identified by Glimmer2; putative
plasmid_cp32-1	333	BB_P01		+	0.412946	1.14278					ATAGATCTCGAACAACCCGTTAATATAGAATTACCTATTGGTTTTGAATAC	hypothetical protein	hypothetical protein; identified by Glimmer2; putative
plasmid_cp32-1	395	BB_P01		-	2.38477	1.73891	1.06667	1.06674	1.03684	1.37299	TTCATAATCAAGGTATTCAAAACCAATAGGTAATTCTATATTAACGGGTTG	hypothetical protein	hypothetical protein; identified by Glimmer2; putative
plasmid_cp32-1	398	BB_P01		+	1.97526	0.427236	0.891822	1.21512	0.995958	2.02556	TGTAAGAGATTTGGGAGTTGATTTTGATCATATAACCTATAAAGTAAAATC	hypothetical protein	hypothetical protein; identified by Glimmer2; putative
plasmid_cp32-1	399	BB_P01		-	1.98765	1.70092	0.959571	0.970195	0.995958	1.04741	CATATTCATAATCAAGGTATTCAAAACCAATAGGTAATTCTATATTAACGG	hypothetical protein	hypothetical protein; identified by Glimmer2; putative
plasmid_cp32-1	444	BB_P01		+			1.26978	1.03597			AAATCCAACAATAAGAACAATTCTTTAGACGCAGTTAAAATACATAAAAGT	hypothetical protein	hypothetical protein; identified by Glimmer2; putative
plasmid_cp32-1	478	BB_P01		-	0.481771	2.22843	0.520937	0.35519	1.69313	0.569827	ACTGCGTCTAAAGAATTGTTCTTATTGTTGGATTTTACTTTATAGGTTATA	hypothetical protein	hypothetical protein; identified by Glimmer2; putative
plasmid_cp32-1	490	BB_P01		+	1.61875	1.69785					AAAGTCGACTTATCATATATGAAAACTTTGATTATATCTTAAAAAGATATG	hypothetical protein	hypothetical protein; identified by Glimmer2; putative
plasmid_cp32-1	504	BB_P01		-	1.07741	1.5599	1.00118	0.858376	0.779445	1.07613	TGATAAGTCGACTTTTATGTATTTTAACTGCGTCTAAAGAATTGTTCTTAT	hypothetical protein	hypothetical protein; identified by Glimmer2; putative
plasmid_cp32-1	506	BB_P01		-	1.9951	1.13991	1.45034	1.10397	0.448181	0.301947	TATGATAAGTCGACTTTTATGTATTTTAACTGCGTCTAAAGAATTGTTCTT	hypothetical protein	hypothetical protein; identified by Glimmer2; putative
plasmid_cp32-1	507	BB_P01		+	2.11979	1.2155			0.459673	0.284914	TATGAAAACTTTGATTATATCTTAAAAAGATATGTTCCGTGTTATACCGAA	hypothetical protein	hypothetical protein; identified by Glimmer2; putative
plasmid_cp32-1	521	BB_P01		-	1.41641	0.990411	0.657816	0.724401	0.540663	0.775812	ATCAAAGTTTTCATATATGATAAGTCGACTTTTATGTATTTTAACTGCGTC	hypothetical protein	hypothetical protein; identified by Glimmer2; putative
plasmid_cp32-1	524	BB_P01		+	1.27484	0.573396	2.53957	2.61953	1.42559	1.23463	TATCTTAAAAAGATATGTTCCGTGTTATACCGAAAGCTTTTTACTAGATAT	hypothetical protein	hypothetical protein; identified by Glimmer2; putative
plasmid_cp32-1	526	BB_P01		+	1.125	1.20264	0.668308	1.09289	0.476328	0.326813	TCTTAAAAAGATATGTTCCGTGTTATACCGAAAGCTTTTTACTAGATATTT	hypothetical protein	hypothetical protein; identified by Glimmer2; putative
plasmid_cp32-1	578	BB_P01		+	1.48145	2.1789	1.18025	1.10997	0.672272	1.48817	TTTATTTGAAAAGATATACGTAGAAATAGAAAGACGTATTGAAAACCACAA	hypothetical protein	hypothetical protein; identified by Glimmer2; putative
plasmid_cp32-1	744	BB_P01		+	1.93584	2.10605	1.1092	1.15523	1.23262	1.09039	TCTTCTTTTTTGAGAAAACAAAATTCAAACAATCATAGTAAAGATATTTCT	hypothetical protein	hypothetical protein; identified by Glimmer2; putative
plasmid_cp32-1	1039	BB_P01		-	1.5767	2.13319					TCACCTTTACCATCATTTCCTAGTCCTTTAGCCTGCTCATTAAAACTTCTG	hypothetical protein	hypothetical protein; identified by Glimmer2; putative
plasmid_cp32-1	1042	BB_P01		+			0.375676	0.147996			GGAGTAATTATTACGATTTTCTCAAAGGTGTACAAGAACAAGTTGAGAACT	hypothetical protein	hypothetical protein; identified by Glimmer2; putative
plasmid_cp32-1	1214	BB_P01		+	1.49632	2.29033	0.667451	0.708132	1.22835	0.673432	TAACCAGCTTATACAAAGTAGCTCATTTAATAATGAGGAGCTAGCGATGTT	hypothetical protein	hypothetical protein; identified by Glimmer2; putative
plasmid_cp32-1	1626	BB_P02		-			0.266388	0.799177			TCCTTTTGCAAGTAGCACCTCTTTGTTAAAATGATTGCTAAGATGTGCTTT	hypothetical protein	hypothetical protein; identified by Glimmer2; putative
plasmid_cp32-1	1631	BB_P02		+	0.880952	1.63418	1.4483	0.674203	1.92967	1.43104	CATTAAAAGACATTATGCAAGCACAACGTAGAGAACTTGTACGCAAGTTCG	hypothetical protein	hypothetical protein; identified by Glimmer2; putative
plasmid_cp32-1	1636	BB_P02		+	1.90441	0.955039					AAAGACATTATGCAAGCACAACGTAGAGAACTTGTACGCAAGTTCGTTCCA	hypothetical protein	hypothetical protein; identified by Glimmer2; putative
plasmid_cp32-1	1747	BB_P02		+	1.66351	1.98894	0.884465	1.11456	0.995958	1.16072	TTAGAGCAACTTGTTTCTTTAGCAAAAGTGAATATTAAATTAAGAAAAAAT	hypothetical protein	hypothetical protein; identified by Glimmer2; putative
plasmid_cp32-1	1931	BB_P02		+	1.58867	1.4975	0.868977	1.24776	0.695021	1.38895	CATACAAGCAAAGACGAATTCAATTTTATGAAAATCTAAAAAGACATAAAA	hypothetical protein	hypothetical protein; identified by Glimmer2; putative
plasmid_cp32-1	2216	BB_P03		-	1.28966	3.14348	1.38374	0.902532	1.01809	0.603893	TACGGATACCCTTTAGCAGGGTAATTCTCTATTTTGTCTTTACTGCTAGTG	hypothetical protein	hypothetical protein; identified by Glimmer2; putative
plasmid_cp32-1	2231	BB_P03		+	2.38958	3.32495	2.14887	0.668722	0.750202	1.05931	AGCTTAGTTTTGGAGATGGAACAACCGAACTAGAAGTTGAGGCTGGTGGTG	hypothetical protein	hypothetical protein; identified by Glimmer2; putative
plasmid_cp32-1	2341	BB_P03		-	2.09892	1.67171	1.26404	1.42076	1.37051	1.22891	TAACAGTTGCCATACCGCTAAACTCATCTATATCGGAACACACTCCATATA	hypothetical protein	hypothetical protein; identified by Glimmer2; putative
plasmid_cp32-1	2993	BB_P04		-	1.31506	1.31182	0.501007	0.701476	0.126126	0.123868	TCAGTATCAGCTCCAACTTCAACATATATAGAGTTCTCTTTTGGAACAAGT	hypothetical protein	hypothetical protein; identified by Glimmer2; putative
plasmid_cp32-1	3004	BB_P04		-	2.41218	1.93648	0.770136	2.05344	0.855225	1.5047	TCCCATACATATCAGTATCAGCTCCAACTTCAACATATATAGAGTTCTCTT	hypothetical protein	hypothetical protein; identified by Glimmer2; putative
plasmid_cp32-1	3046	BB_P04		+	1.41641	0.754599					TTGCCAATTACTAACAATTTTGAAGGGTATCTTGTTACAAGGAATCCAAGT	hypothetical protein	hypothetical protein; identified by Glimmer2; putative
plasmid_cp32-1	3203	BB_P04		+	1.4786	1.77651	1.39231	1.0342	1.16632	1.55715	CAATCAATTTTGCACCCGAAGATGGAAATCAAGATCAAAATAGATATCCTA	hypothetical protein	hypothetical protein; identified by Glimmer2; putative
plasmid_cp32-1	3376	BB_P05		-	1.85	1.54388	1.47766	1.02201	0.875756	1.18766	TCTCCCATTTATTTACCTCCTTTTATTCGCCCAAAGTTTAACCACCATCAG
plasmid_cp32-1	3393	BB_P05		+			0.402194	0.47814			AAAGAGTATCAAGAGAAAAGAAGTAAACTGGAAAAGTTTATGAAAAAT
plasmid_cp32-1	3668	BB_P05		+	1.96562	0.792329					TGGAATATGCATTGACATAGATGAGTTTAGTAAAACAGCTACTATTGTG
plasmid_cp32-1	3694	BB_P05		-	2.44695	0.798242	1.28064	3.10791	0.674681	0.379885	AACTCATCTATGTCAATGCATATTCCATATAAGTCTTCA
plasmid_cp32-1	3727	BB_P05		-	1.75661	1.65069	0.68373	1.43063	1.22758	1.29636	TTGGTAATTGGCACAATAGTAGCTGTTTTACTAAACTCATCTATGTCAATG
plasmid_cp32-1	3796	BB_P05		+	2.3125	1.90464	0.651172	0.565075	0.730369	1.5796	AAGACGGTGCTCTTGAAAAGGTGACTGGAGCACCAAATAAAGCAACTATTA
plasmid_cp32-1	4067	BB_P06		+	1.0006	6.93288	0.403852	3.84789	1.89641	0.515488	AGATGTTGATCTACAAATGGGATATCAAAAAACCGTAAAATGGGACGCGTT	hypothetical protein	similar to GP:1663561 percent identity: 98.37; identified by sequence similarity; putative
plasmid_cp32-1	4222	BB_P06		+	1.14123	1.11421	0.665026	0.753941	0.522878	0.52555	AATTCAGACATTTAAAGCAGACTTCTGAGAAATTTTATACTTCAGATTCAT	hypothetical protein	similar to GP:1663561 percent identity: 98.37; identified by sequence similarity; putative
plasmid_cp32-1	4489	BB_P06		+	1.75289	1.61991	1.81398	1.30512	1.57738	1.28211	AAATGGATAAAATCTTTGAAAAGATTGAGGCTGGACTTTCAAAGTTAGAAC	hypothetical protein	similar to GP:1663561 percent identity: 98.37; identified by sequence similarity; putative
plasmid_cp32-1	4675	BB_P06		-	0.433594	0.110046					ATAGTTTGAATTAAAACATCTTCCCATTTTTCACAACTACTTGCTGCACCC	hypothetical protein	similar to GP:1663561 percent identity: 98.37; identified by sequence similarity; putative
plasmid_cp32-1	4678	BB_P06		+	0.847917	0.77818	1.15435	0.443987			AGGCTATTAATAATAGAGAAGATGTTTACATTGAAACTTCAAACTTGCTGA	hypothetical protein	similar to GP:1663561 percent identity: 98.37; identified by sequence similarity; putative
plasmid_cp32-1	4787	BB_P06		-	2.26803	1.94273			1.20563	1.51859	CTTGCTAGGTTTAAATTTAATAAGTTCAGAATTTAGTGGATAAATGAGTAT	hypothetical protein	similar to GP:1663561 percent identity: 98.37; identified by sequence similarity; putative
plasmid_cp32-1	4789	BB_P06		-	1.60459	1.32055	0.488379	1.05241	0.684721	1.35334	TACTTGCTAGGTTTAAATTTAATAAGTTCAGAATTTAGTGGATAAATGAGT	hypothetical protein	similar to GP:1663561 percent identity: 98.37; identified by sequence similarity; putative
plasmid_cp32-1	5093	BB_P07		-	1.44135	3.06408	3.03309	1.80207	2.27203	1.16239	GCTTGAAGTAAGGATAAATGAAGTAGAAAATTTTGCCTGCTTAGTGCAAAT	hypothetical protein	similar to GP:1663562 percent identity: 98.68; identified by sequence similarity; putative
plasmid_cp32-1	5259	BB_P07		+			0.532777	0.570841	0.54325	0.462985	TTATCCTAGTAGCAGTGGAGGCGAAGAAGGCGGCGAGGGGAGTTGTGGCTC	hypothetical protein	similar to GP:1663562 percent identity: 98.68; identified by sequence similarity; putative
plasmid_cp32-1	5566	BB_P08		+	1.72784	1.98082	0.753137	0.843203	1.15978	1.20582	TTATTGACATAAAGCCACAAGAACTTGCAATTCTTTATGATTCTGATATGT	hypothetical protein	similar to GP:1663563 percent identity: 97.64; identified by sequence similarity; putative
plasmid_cp32-1	5633	BB_P08		+	1.32618	1.19977	0.397516	0.350115	0.0886718	0.0904571	TTCCAAACTTTACACATATCAAGACCTTAACTATGAACCAAAAGACCGAAT	hypothetical protein	similar to GP:1663563 percent identity: 97.64; identified by sequence similarity; putative
plasmid_cp32-1	5648	BB_P08		-	1.55181	1.51475	1.26464	1.15604	3.74949	2.36738	TGTGTAAAGTTTGGAATATCCTTGAATATCAGACATATCAGAATCATAAAG	hypothetical protein	similar to GP:1663563 percent identity: 97.64; identified by sequence similarity; putative
plasmid_cp32-1	5917	BB_P09		+	1.85117	1.62752	1.33633	1.24772	1.24746	1.0822	TATCAATAATAGCTATATAAATTCTAAGTTTAATCTTGACCCTAAATCGGG	hypothetical protein	similar to GP:1663564 percent identity: 100.00; identified by sequence similarity; putative
plasmid_cp32-1	5928	BB_P09		+	2.3125	0.83804	1.60188	2.85087			GCTATATAAATTCTAAGTTTAATCTTGACCCTAAATCGGGAATGGAGGCTA	hypothetical protein	similar to GP:1663564 percent identity: 100.00; identified by sequence similarity; putative
plasmid_cp32-1	6014	BB_P09		-	1.84655	1.67554	1.20483	1.33088	1.40288	1.09959	GATAATTTTCATAGTATCTTATAAAAGCTTGTCCAATAGCCTCCATTCCCG	hypothetical protein	similar to GP:1663564 percent identity: 100.00; identified by sequence similarity; putative
plasmid_cp32-1	6081	BB_P09		-			1.06978	1.43442	0.863164	0.505074	CTACCCCTTTTAAACTTACTTTTGATTGTATTAGCCTTTAAGGCTGGAGTG	hypothetical protein	similar to GP:1663564 percent identity: 100.00; identified by sequence similarity; putative
plasmid_cp32-1	6139	BB_P09		+	0.454241	1.29991	0.390703	0.488386			TAAGGTAACACTTGAATGATTTTCACTTTAGATATGGTATTAAATCATTTA	hypothetical protein	similar to GP:1663564 percent identity: 100.00; identified by sequence similarity; putative
plasmid_cp32-1	6178	BB_P10		+	1.28861	1.14266	0.978412	1.12428	1.04191	0.985296	TTAAATCATTTAACCCAAATATTTAAAGGGTTTAAGGCATATGCAACTGAA	hypothetical protein	similar to GP:1663565 percent identity: 97.98; identified by sequence similarity; putative
plasmid_cp32-1	6254	BB_P10		-	1.01172	0.990411	1.2338	0.443987			TTTATGATATCGCACTCAAAATTATTTTCAGTTGCATATGCCTTAAACCCT	hypothetical protein	similar to GP:1663565 percent identity: 97.98; identified by sequence similarity; putative
plasmid_cp32-1	6307	BB_P10		-	1.7249	1.47473	1.21332	1.14802	1.25935	0.813285	TTATATTTGAGCTAGCAGCTGTGATTTTTGAAAGATATGGATGATTGTAGG	hypothetical protein	similar to GP:1663565 percent identity: 97.98; identified by sequence similarity; putative
plasmid_cp32-1	6496	BB_P10		+	1.65115	1.4151	1.26165	1.19852	1.7531	1.9978	CACAATAAAGCTCATAAGTATAATTTGCCCAGTCTACAACCCGACTATATT	hypothetical protein	similar to GP:1663565 percent identity: 97.98; identified by sequence similarity; putative
plasmid_cp32-1	6545	BB_P10		+	1.39906	1.58466	1.27444	1.22837	1.33939	1.41924	TTAATAAAATTAACTTCTACATTTACCCAACATCTAATATGCAAACAGTTG	hypothetical protein	similar to GP:1663565 percent identity: 97.98; identified by sequence similarity; putative
plasmid_cp32-1	6822	BB_P11		-	1.76328	1.22811	0.671521	1.22625	0.640259	0.633558	GCAGCATCTTTATTAACTTTGATTTTAGCTGTTTTGTAAACCAAAAGTGGA	hypothetical protein	hypothetical protein; identified by Glimmer2; putative
plasmid_cp32-1	7187	BB_P11		-	2.10846	1.33706					GTTCTTTTATTTCTTGTTCTTTAGTCGAGAATACAAAAAAAGTTGAAGG	hypothetical protein	hypothetical protein; identified by Glimmer2; putative
plasmid_cp32-1	7364	BB_P11		+	1.99453	2.57507	0.586055	1.63641	1.24215	1.71532	ATTGGAAAGTTGCGAACTGCAAAAATCAACTTTTATTCACTTCTTAATGAA	hypothetical protein	hypothetical protein; identified by Glimmer2; putative
plasmid_cp32-1	7728	BB_P11		-			0.7597	2.91763	0.221324	1.47066	ATATTCACGCTAAGTTCTAATTTAAGTTGTGGCGTAGGAGAAAGAGTAAGC	hypothetical protein	hypothetical protein; identified by Glimmer2; putative
plasmid_cp32-1	7737	BB_P11		+	3.66146	1.42372	0.447681	1.46086	0.727816	0.954029	ACTTTAGCATTAATGCTGTTGCTTTAGTAATTACTACTCAAGATATAGTTG	hypothetical protein	hypothetical protein; identified by Glimmer2; putative
plasmid_cp32-1	7882	BB_P12		+			0.813965	0.47814			CATAGTGGCAAGCTAGAGCTTACAAGCGAACCTACAACAAGAGCAGTGATT	hypothetical protein	hypothetical protein; identified by Glimmer2; putative
plasmid_cp32-1	7969	BB_P12		+	1.50581	1.67668	0.797589	0.722996	1.01418	1.27246	AGAGATCCCAAAACAATAACTTATGTTTTCAACATTGAAGTGACACTAGGT	hypothetical protein	hypothetical protein; identified by Glimmer2; putative
plasmid_cp32-1	8141	BB_P12		-	1.40564	1.63127	1.23531	0.795477	0.640259	1.05306	GAAATAATTTTGGTAGCAATTCTATCATTGAATGCTAAATCAAGCATTTTA	hypothetical protein	hypothetical protein; identified by Glimmer2; putative
plasmid_cp32-1	8219	BB_P12		-	1.37266	1.20185	1.08946	0.877276	0.564638	0.669088	GCCCTAATTTCAAAAGATACTTTTTCGGCCTCAGCAGAATAACTTCTTGAA	hypothetical protein	hypothetical protein; identified by Glimmer2; putative
plasmid_cp32-1	8434	BB_P13		-	1.15625	1.20572					AGCTTGTGATTTCTCTTAAGTATTTAACCTCATTAAGCTTTAAAACAGCGT	hypothetical protein	hypothetical protein; identified by Glimmer2; putative
plasmid_cp32-1	8575	BB_P13		+	1.05571	0.273217	1.56281	0.532785	0.0711399	0.132281	AAAAAGCCCGCTTTAGTATATTTGAGTGAGTATGAAAATAATGTTGGTGAT	hypothetical protein	hypothetical protein; identified by Glimmer2; putative
plasmid_cp32-1	8645	BB_P13		+	1.59993	1.39896	0.736852	1.77595	0.659661	1.54328	TTAATGAAAATTTTGATTATGAAAAAGTAGCCACTTCACTTTCATCAAGTA	hypothetical protein	hypothetical protein; identified by Glimmer2; putative
plasmid_cp32-1	8746	BB_P14		+	1.31182	1.52938	1.01598	0.842527	1.10825	0.821075	TTGATAAAGCTATTGCAAGTCTTGATGAGACTAGAAAAAAATATTTTAACT	hypothetical protein	hypothetical protein; identified by Glimmer2; putative
plasmid_cp32-1	8965			-	1.5725	1.16266	1.5349	1.05874	0.654487	1.89603	AGTCCTCACTTGCTTAAAATTAATTCATACAATTCTTTTTCTAATTTAATC
plasmid_cp32-1	8968	BB_P15		+	1.04252	1.48562	1.04412	1.12621	0.516423	0.462985	GTGAGCGACAAATTCACCATTAAATTTAAAGGTATTCTTGATCATGCTGCA	hypothetical protein	hypothetical protein; identified by Glimmer2; putative
plasmid_cp32-1	9665	BB_P15		+	2.41256	2.40117	1.1213	1.53567	1.24378	1.34648	ATTTGAAAAACGCAGTAGAATTTGCAGCTATGCTTAAATCCAGTGGTGCTA	hypothetical protein	hypothetical protein; identified by Glimmer2; putative
plasmid_cp32-1	9746	BB_P15		-	1.71348	1.58987	1.02294	1.30951	1.55381	1.37696	TTAACAGCCTTTACTGCATCTTCGCTGCTCATAGCACCACTGGATTTAAGC	hypothetical protein	hypothetical protein; identified by Glimmer2; putative
plasmid_cp32-1	9784	BB_P15		-	1.39178	1.35972	0.832646	1.39196	0.809216	1.22901	GATCAAAAAGCTCACTTCCATCACCCCCAAGAACACTATTAACAGCCTTTA	hypothetical protein	hypothetical protein; identified by Glimmer2; putative
plasmid_cp32-1	9865	BB_P15		+			0.186049	1.03597	0.199192	0.0731029	GAGTCTAGAATTACCAAGATGATGGAAATGTTCGAGGATTTTAAATCTTTC	hypothetical protein	hypothetical protein; identified by Glimmer2; putative
plasmid_cp32-1	10121	BB_P15		+	2.11543	1.67555	1.16028	1.38756	1.17505	1.30752	ATTATTTCTTTGCAAAATTAAAATCGATGCTACCTGGATGGATGGGCGGAG	hypothetical protein	hypothetical protein; identified by Glimmer2; putative
plasmid_cp32-1	10262			+	0.791118	2.07086					CTTATGACAAGTAACAAAAAAATTGCTAACAATGCAGCTAACAAAATAGAT
plasmid_cp32-1	10687	BB_P16		+	1.85609	1.72836	0.342369	0.670512	0.0774634	0.0578731	TAAGGATATGATTTCTTTACTCAAAATGACTGTTTTTGGCAATACTATGCT	hypothetical protein	hypothetical protein; identified by Glimmer2; putative
plasmid_cp32-1	10807	BB_P16		-	1.95498	1.66599	0.950883	1.32374	1.07895	1.17739	TATACTAAAAGGGACTTGTGCTTGTATTCTATTGGCTAGTTGTTCTTTTAC	hypothetical protein	hypothetical protein; identified by Glimmer2; putative
plasmid_cp32-1	10812	BB_P16		+	2.10282	1.40421	1.09363	1.57182	0.361365	0.495589	GTCCAACTTTTGGCCTTAAAGAATTAGCTGTAATTACAAGTCTTTCGTTTA	hypothetical protein	hypothetical protein; identified by Glimmer2; putative
plasmid_cp32-1	10977	BB_P17		+	1.75813	2.17502	1.11433	1.91866	1.15405	1.21699	AAATTGAGTTCTACAATGTAGATACATCAAAAAAATCACCTGATGGAATTC	hypothetical protein	hypothetical protein; identified by Glimmer2; putative
plasmid_cp32-1	10998	BB_P17		-	1.43466	1.33103	0.956291	0.96582	0.968769	0.975449	TCTACATTGTAGAACTCAATTTTAAAATCATATTGTAGTAACAGCATTTTT	hypothetical protein	hypothetical protein; identified by Glimmer2; putative
plasmid_cp32-1	11001	BB_P17		+	0.952206	0.914226			0.933711	1.43104	CATCAAAAAAATCACCTGATGGAATTCCTTTCGCCGAAGAAATTCCTAAAA	hypothetical protein	hypothetical protein; identified by Glimmer2; putative
plasmid_cp32-1	11212	BB_P17		-	1.27099	2.13242	1.25583	1.33196	0.995958	1.18661	ATATATTTTTACTATATCTCCAAATTTAATGTCGTCGGTGAAGTCTAAGGG	hypothetical protein	hypothetical protein; identified by Glimmer2; putative
plasmid_cp32-1	11533	BB_P17		-	1.34322	1.66106	0.780299	0.879878	2.00203	1.78985	TGTTCCTTTAATTTTGTCAATAAACTCTTTTGGTGTTGTGGCATAAATATC	hypothetical protein	hypothetical protein; identified by Glimmer2; putative
plasmid_cp32-1	11536	BB_P17		+	1.99309	1.66731	1.14448	1.04768	0.790127	1.25837	TGTTCATAACGTAATAGCCGATATTGGTACTGGTTTACGGGGATATGAATG	hypothetical protein	hypothetical protein; identified by Glimmer2; putative
plasmid_cp32-1	12122	BB_P18		-	2.08871	1.50396	1.4439	0.693054	1.45837	1.55563	GAGATATTTTTTGTGTGAATTTCTAAATCTTCAAATTCGGGTATTGTAACA	hypothetical protein	hypothetical protein; identified by Glimmer2; putative
plasmid_cp32-1	12235	BB_P18		+	1.42831	0.990411			0.383061	0.284914	CTTAGTGCAATTAGCCCAAAGACTTTAAATCTAATCTCTGATACTGTTAAA	hypothetical protein	hypothetical protein; identified by Glimmer2; putative
plasmid_cp32-1	12236	BB_P18		-	3.17969	2.41413	0.883733	2.66392	0.663972	1.01015	AGTATATAAAAATGATGTTTGTCAAAGTGAATATCGTTATTTTTATCAAAA	hypothetical protein	hypothetical protein; identified by Glimmer2; putative
plasmid_cp32-1	12239	BB_P18		+	1.54397	1.67444	1.06637	1.07079	0.957652	0.951691	GTGCAATTAGCCCAAAGACTTTAAATCTAATCTCTGATACTGTTAAAATTA	hypothetical protein	hypothetical protein; identified by Glimmer2; putative
plasmid_cp32-1	12334	BB_P18		+			0.861845	0.229155	0.306449	0.330703	AAAAAAATTCTAGATAATATTGTTAGTGCTATCAATGGTATAAAAATTATA	hypothetical protein	hypothetical protein; identified by Glimmer2; putative
plasmid_cp32-1	12535	BB_P19		-					0.912962	0.498599	TTAAATACCAATTCAAAATTATTGCCTAATCTTAAATCCATACTAGTAATT	hypothetical protein	similar to GP:1421734 percent identity: 99.09; identified by sequence similarity; putative
plasmid_cp32-1	12775	BB_P19		-	1.46755	2.59031	1.46514	0.819669			TGTGCTTTGTTGTCTTGTATAGTAGTTGAAATATTTATTAAATCTAAGTTA	hypothetical protein	similar to GP:1421734 percent identity: 99.09; identified by sequence similarity; putative
plasmid_cp32-1	13065	BB_P20		-	1.19479	0.458971	1.69305	1.62795	2.19111	2.91019	TGTTCTTCAATAGCAGCCCAATAAGTACCACCAGGTTTCATTTTAGAAAAA	hypothetical protein	similar to GP:1421735 percent identity: 98.28; identified by sequence similarity; putative
plasmid_cp32-1	13169	BB_P20		-	2.01937	1.1036	1.09339	1.07106	0.995958	1.03889	TGTTGGCTTTACCAGCTGCACTTTTAATATTAGTGTACTCAATCCCATCAA	hypothetical protein	similar to GP:1421735 percent identity: 98.28; identified by sequence similarity; putative
plasmid_cp32-1	13172	BB_P20		+	1.59461	1.36846	0.415847	0.458963	0.0894181	0.0928429	TATCTAATTCTAAAGGAAACTTTACTAGACACTAGTAAATCTAATATTAAT	hypothetical protein	similar to GP:1421735 percent identity: 98.28; identified by sequence similarity; putative
plasmid_cp32-1	13206	BB_P20		+	1.8944	1.19935	0.878401	1.04381	1.41421	1.40361	GTAAATCTAATATTAATAGTCCTGAATTTAAAGCAAAACTTTGGGAAACAT	hypothetical protein	similar to GP:1421735 percent identity: 98.28; identified by sequence similarity; putative
plasmid_cp32-1	13256	BB_P20		-	1.3875	1.6837	0.703265	1.06557			ATGTTTCCCAAAGTTTTGCTTTAAATTCAGGACTATTAATATTAGATTTAC	hypothetical protein	similar to GP:1421735 percent identity: 98.28; identified by sequence similarity; putative
plasmid_cp32-1	13408	BB_P20		-	1.32143	1.67608	0.565491	1.96623			GTTTTTAAGGTCAAGTTTATACTTTACTTTCATGTAAACATATTTTCTTTT	hypothetical protein	similar to GP:1421735 percent identity: 98.28; identified by sequence similarity; putative
plasmid_cp32-1	13417	BB_P20		+	1.15625	1.89079	1.08839	1.44296	3.33646	2.23322	CTTAAACATAGACTCTCAAATTAGGGACATTTATTCTAGGATTATTTCAAA	hypothetical protein	similar to GP:1421735 percent identity: 98.28; identified by sequence similarity; putative
plasmid_cp32-1	13450	BB_P20		+	2.06473	1.62067					TTCTAGGATTATTTCAAATAACTATTCTGATATGGGAATTAGCTTTGAATA	hypothetical protein	similar to GP:1421735 percent identity: 98.28; identified by sequence similarity; putative
plasmid_cp32-1	13467	BB_P20		-	2.18258	1.72973	0.693183	0.575308	0.391269	0.0268397	TTTGAAATAATCCTAGAATAAATGTCCCTAATTTGAGAGTCTATGTTTAAG	hypothetical protein	similar to GP:1421735 percent identity: 98.28; identified by sequence similarity; putative
plasmid_cp32-1	13838	BB_P21		+	1.58224	1.68891	1.38293	1.15033	1.49887	1.19955	GAAAATATAAAATCAAGATATATTGCAATATGGATATCTCAAGTTTTATCT	hypothetical protein	similar to GP:1421736 percent identity: 95.02; identified by sequence similarity; putative
plasmid_cp32-1	14088	BB_P21		+	1.25827	3.17974	1.17885	0.602554	1.0865	1.0511	CTACATTTATTTCGCCTAGCACTAAGAAAGGAAAACGACTAAAAAAGATAA	hypothetical protein	similar to GP:1421736 percent identity: 95.02; identified by sequence similarity; putative
plasmid_cp32-1	14224	BB_P21		-	1.18034	1.09846	0.943076	0.228336	0.47308	0.600629	AATTGAATGATCATAGCCCTTAGGAAGTGAGTTGAATACTAAAGCCTTTTT	hypothetical protein	similar to GP:1421736 percent identity: 95.02; identified by sequence similarity; putative
plasmid_cp32-1	14280	BB_P21		+	1.76049	1.70714	1.06217	1.03322	1.19066	1.00328	CAGATGGTAACAATATTATAACTTTTAACAACTAAGGAGGTTTTATGGCTG	hypothetical protein	similar to GP:1421736 percent identity: 95.02; identified by sequence similarity; putative
plasmid_cp32-1	14289	BB_P21		+	1.58648	1.41134	1.34097	1.21417	1.1645	1.27672	ACAATATTATAACTTTTAACAACTAAGGAGGTTTTATGGCTGATGATCAAG	hypothetical protein	similar to GP:1421736 percent identity: 95.02; identified by sequence similarity; putative
plasmid_cp32-1	14420	BB_P22		-	1.5914	1.47201	0.369584	0.489808	0.12117	0.0803009	AAAGATCAGTATCGTTAACGGTCGTAACCTTATTTAAATCTTTTATTTGAA	hypothetical protein	similar to GP:1421737 percent identity: 75.28; identified by sequence similarity; putative
plasmid_cp32-1	14523	BB_P22		-					0.608641	0.569827	AAATAGTCTAATCCCTCTCCTTTAAATATTTTGTCTTTAGAAGCATCTAAA	hypothetical protein	similar to GP:1421737 percent identity: 75.28; identified by sequence similarity; putative
plasmid_cp32-1	14616	BB_P22		-	1.8655	1.84003	0.743319	1.64004	0.353637	0.347239	ATTAATTTGTCCGTTATTTTAGCATAAATTTTTTCTACAAAATCTTTATCA	hypothetical protein	similar to GP:1421737 percent identity: 75.28; identified by sequence similarity; putative
plasmid_cp32-1	14676	BB_P22		-	0.882401	0.660274	1.17211	0.3229			TCTGTAAGGCGTGATTTAATTTTACTAAAAAGGTTAGAAATATTAGTAGAA	hypothetical protein	similar to GP:1421737 percent identity: 75.28; identified by sequence similarity; putative
plasmid_cp32-1	14684	BB_P22		+			1.17211	2.93032	1.07895	2.33929	TCATCAGCCACTTTATCTAGAAGTGATCATCTTTTGATAATGCCTTCATCA	hypothetical protein	similar to GP:1421737 percent identity: 75.28; identified by sequence similarity; putative
plasmid_cp32-1	14736	BB_P22		-	1.50512	1.15802	0.597717	1.68177	1.17855	0.677053	TCTGATGAAGGCATTATCAAAAGATGATCACTTCTAGATAAAGTGGCTGAT	hypothetical protein	similar to GP:1421737 percent identity: 75.28; identified by sequence similarity; putative
plasmid_cp32-1	14768	BB_P22		-	1.48661	2.1372	0.804389	1.21512	0.675829	0.405112	TATGTTTAGGAACGGGTGTTTTTTGAATAGTATCTGATGAAGGCATTATCA	hypothetical protein	similar to GP:1421737 percent identity: 75.28; identified by sequence similarity; putative
plasmid_cp32-1	14872	BB_P22		+	1.31392	2.31096	0.504133	1.30585	0.398383	0.257214	CAATGATGATGTAACTCTTATTTTTTCTAAAAGTTACGATAATTCTCCCGT	hypothetical protein	similar to GP:1421737 percent identity: 75.28; identified by sequence similarity; putative
plasmid_cp32-1	15050	BB_P22		+	2.08125	2.06376	1.01487	1.05197	1.43679	0.943245	TTCACCAGAATTCCCATTTATAAAGGATGGTATGTCCAAAAAAGAGCCTCC	hypothetical protein	similar to GP:1421737 percent identity: 75.28; identified by sequence similarity; putative
plasmid_cp32-1	15170			-	3.14115	1.35972	0.894215	1.29691	1.30241	1.65064	TATACCAAAATCATAATTTTTGCTAAAAAGTTTACAGTTTTAAAAGATCTG
plasmid_cp32-1	15178			+	1.83482	1.89716	0.767909	0.829105	1.04162	0.967149	CGTATAAAAATAAAAAATTAAAATGAAGGATTAAAAAATGGATACTATTAA
plasmid_cp32-1	15353	BB_P23	blyA	-	1.79671	1.64324	0.867596	0.922	1.00058	0.95263	CAATAGTCAATATGTCTTTTAGTAAAGGCTTGAGAAGAATTAATACTCCTA	pore-forming hemolysin	BlyA; similar to GP:1209851 percent identity: 100.00; identified by sequence similarity; putative
plasmid_cp32-1	15356	BB_P23	blyA	+	2.12993	1.54064	1.30234	1.14168	0.842734	0.648179	ATAGGCAAGATTTTTAAGAATGGTAATGGTAATGGCAAAAATCACATTAAA	pore-forming hemolysin	BlyA; similar to GP:1209851 percent identity: 100.00; identified by sequence similarity; putative
plasmid_cp32-1	15441	BB_P24	blyB	+	1.0599	0.225093					ATGTTGAGCTTGGACTTACGTCTTTATCAACCCTTATTGATATATTTTCTA	hemolysin accessory protein	BlyB; similar to GP:2072098 percent identity: 99.13; identified by sequence similarity; putative
plasmid_cp32-1	15702	BB_P24	blyB	-					1.26758	1.20376	GATATTTTGAGATTTTTTTCATCAGAATTAACTAAGTCAATGCATTGATTG	hemolysin accessory protein	BlyB; similar to GP:2072098 percent identity: 99.13; identified by sequence similarity; putative
plasmid_cp32-1	15744	BB_P24	blyB	+	2.3125	0.858356	0.901622	1.14168	1.0358	0.420895	AGGAAAGAACAAATAATGCAAAATAACACTATTGGTTTAGGACTTAATTTA	hemolysin accessory protein	BlyB; similar to GP:2072098 percent identity: 99.13; identified by sequence similarity; putative
plasmid_cp32-1	15808	BB_P25		-	2.24826	0.990411	1.49769	0.819669			GTTAAGCTGGATAGTAAATTAAGTCCTAAACCAATAGTGTTATTTTGCATT	hypothetical protein	similar to PID:1209827 PID:1209833 PID:1209839 PID:1209853 PID:1209862 percent identity: 97.30; identified by sequence similarity; putative
plasmid_cp32-1	15892	BB_P25		-	2.39659	1.55636	1.19381	1.20511	0.380808	0.405112	TATGTTTTGTAGAAAAAATCTATTACTTTACTAAAAGTATTAATGTAATTA	hypothetical protein	similar to PID:1209827 PID:1209833 PID:1209839 PID:1209853 PID:1209862 percent identity: 97.30; identified by sequence similarity; putative
plasmid_cp32-1	15894	BB_P25		-	2.70445	1.71071	1.16828	1.77595	1.32156	0.937544	TATATGTTTTGTAGAAAAAATCTATTACTTTACTAAAAGTATTAATGTAAT	hypothetical protein	similar to PID:1209827 PID:1209833 PID:1209839 PID:1209853 PID:1209862 percent identity: 97.30; identified by sequence similarity; putative
plasmid_cp32-1	15895	BB_P25		+	1.3875	0.990411	0.488379	0.908625	0.829965	1.37573	TAAGCACACTAAAATCTATGGAAACAGCTGAGTCAACTAAAATATTTGAAG	hypothetical protein	similar to PID:1209827 PID:1209833 PID:1209839 PID:1209853 PID:1209862 percent identity: 97.30; identified by sequence similarity; putative
plasmid_cp32-1	15897	BB_P25		+	1.51239	1.53227	0.602643	0.651379	0.447537	0.501418	AGCACACTAAAATCTATGGAAACAGCTGAGTCAACTAAAATATTTGAAGAA	hypothetical protein	similar to PID:1209827 PID:1209833 PID:1209839 PID:1209853 PID:1209862 percent identity: 97.30; identified by sequence similarity; putative
plasmid_cp32-1	15998	BB_P25		+	1.9425	0.904289					TGACAAAAATAAAAAAATTATCACTTCACTTAAAGCAAAACGCAACAAAAT	hypothetical protein	similar to PID:1209827 PID:1209833 PID:1209839 PID:1209853 PID:1209862 percent identity: 97.30; identified by sequence similarity; putative
plasmid_cp32-1	16139	BB_P26		-	1.21875	1.55164	1.66049	0.574572	0.452708	0.868096	GTGGTGCAACATAACAACAAAACAATTAGTAAACAATGCAATCTTTTAAGC	hypothetical protein	similar to GB:L31420 PID:1209834 PID:1209840 PID:1209846 PID:1209854 percent identity: 96.58; identified by sequence similarity; putative
plasmid_cp32-1	16413	BB_P26		+			1.79929	1.12705			TCATCAATATTCGAAGTTAAAAATGTAAATTACAAAAAGGTTTTTCTTGCA	hypothetical protein	similar to GB:L31420 PID:1209834 PID:1209840 PID:1209846 PID:1209854 percent identity: 96.58; identified by sequence similarity; putative
plasmid_cp32-1	16574			+	1.52832	1.51363	0.764513	0.887975	1.6044	1.50633	CTAATTAATTAGTGCCCTCTTCGAGGAACTTTATTACTTTGTCTATCTGTT
plasmid_cp32-1	16718	BB_P27	revA	+	1.48349	3.47578	1.0842	1.00751	1.53544	1.4896	TTTTTCTTTTTGAAATATCCTGATCCTTGTCAGTAATGTTTTCAATGGTAT	rev protein	RevA; similar to PID:1209872 percent identity: 81.88; identified by sequence similarity; putative
plasmid_cp32-1	16753	BB_P27	revA	+	1.78026	1.89544	0.781406	1.46396	1.2641	1.72848	ATGTTTTCAATGGTATTTTTAGCTGCTTTTAACGCTGCTAATTTGGCCGCT	rev protein	RevA; similar to PID:1209872 percent identity: 81.88; identified by sequence similarity; putative
plasmid_cp32-1	17274	BB_P28	mlpA	-	2.5878	0.94735	1.17712	1.80132	1.12447	1.26712	GTAGTAGTAAAAATAAACAAAATAATATGTTGATGATTTTCATTGTTATTT	lipoprotein	MlpA; similar to GP:2121280 percent identity: 100.00; identified by sequence similarity; putative; similar to Congo red-binding protein NlpH
plasmid_cp32-1	17768	BB_P29		-			0.409608	2.41022	1.43861	1.80785	TTCTTTAGTATCTTAAAAGAATACGAACGGTTTGATGAGATATTTGCAGCA	hypothetical protein	similar to PID:1143396 PID:1209858 percent identity: 82.05; identified by sequence similarity; putative
plasmid_cp32-1	17845	BB_P29		+	1.52356	1.40663	0.944071	1.08979	0.851091	0.986073	TTATTTTTCTTGAAATAGTTTTTTATAATCTCGGCCCAATAGTTTATGCTT	hypothetical protein	similar to PID:1143396 PID:1209858 percent identity: 82.05; identified by sequence similarity; putative
plasmid_cp32-1	17953	BB_P29		+	1.94298	0.858356	1.56281	1.07741	0.954888	1.99745	TCATCAAAATTATTGGGGTCTATATTCTGAATAAAGCTTATTTTTTGAATA	hypothetical protein	similar to PID:1143396 PID:1209858 percent identity: 82.05; identified by sequence similarity; putative
plasmid_cp32-1	17975	BB_P29		+	0.8125	0.91613	0.279074	1.63934	0.580976	0.648179	TATTCTGAATAAAGCTTATTTTTTGAATAATTGAGTTTATATTATCTTTTG	hypothetical protein	similar to PID:1143396 PID:1209858 percent identity: 82.05; identified by sequence similarity; putative
plasmid_cp32-1	18013	BB_P29		-	1.23333	1.68737	1.22095	0.514091	0.132794	0.427371	TAAACTCAATTATTCAAAAAATAAGCTTTATTCAGAATATAGACCCCAATA	hypothetical protein	similar to PID:1143396 PID:1209858 percent identity: 82.05; identified by sequence similarity; putative
plasmid_cp32-1	18308	BB_P29		-	0.505859	0.165069					GTTGCAGCTCTTGGTATAGAAAGTGAAATAGATACTGATGCAGCTCCTATT	hypothetical protein	similar to PID:1143396 PID:1209858 percent identity: 82.05; identified by sequence similarity; putative
plasmid_cp32-1	18331	BB_P29		-	2.19289	1.13606	1.08839	0.807912	1.3165	0.793688	CTTATGTCAAAAGGTATGCTTTAGTTGCAGCTCTTGGTATAGAAAGTGAAA	hypothetical protein	similar to PID:1143396 PID:1209858 percent identity: 82.05; identified by sequence similarity; putative
plasmid_cp32-1	18364	BB_P29		+	2.80168	2.35223	1.20467	4.21788	0.627085	0.38316	TTTGTAACTTTAGACCCATTTTCATTGTTCCATTGTAAATTTTCTGTAGGA	hypothetical protein	similar to PID:1143396 PID:1209858 percent identity: 82.05; identified by sequence similarity; putative
plasmid_cp32-1	18456	BB_P29		-	1.2964	1.38658			0.529103	0.185194	CAGTACAAGTACTGGATATGAATTTTCTTTTGATACGCGAATTCCTACAGA	hypothetical protein	similar to PID:1143396 PID:1209858 percent identity: 82.05; identified by sequence similarity; putative
plasmid_cp32-1	18485	BB_P29		+	1.27025	1.75018	0.875276	1.31147	1.28052	1.04852	TGCCATATTGACCCTCTATAGAAATTGGATATTGCTCAATATCAAGCTCCA	hypothetical protein	similar to PID:1143396 PID:1209858 percent identity: 82.05; identified by sequence similarity; putative
plasmid_cp32-1	18503	BB_P29		+	1.06148	1.25203	1.55558	1.33196	0.995958	0.777814	TAGAAATTGGATATTGCTCAATATCAAGCTCCAAATTGTGCTTTTTAATAA	hypothetical protein	similar to PID:1143396 PID:1209858 percent identity: 82.05; identified by sequence similarity; putative
plasmid_cp32-1	18526	BB_P29		+	1.28834	1.35511	1.09515	1.08605	0.957734	0.999766	TCAAGCTCCAAATTGTGCTTTTTAATAACATTTTTAATTTCTCTAACTATT	hypothetical protein	similar to PID:1143396 PID:1209858 percent identity: 82.05; identified by sequence similarity; putative
plasmid_cp32-1	18658	BB_P29		+	2.80804	1.17049					TCTTTTCGGAAGCTTATTTTTGCTTGAATATTATTTTGTATTTCTTGATTA	hypothetical protein	similar to PID:1143396 PID:1209858 percent identity: 82.05; identified by sequence similarity; putative
plasmid_cp32-1	18748			+	1.3875	0.650842	0.404176	0.201812			TTTATAAAAATAAGTATATAGCAAAAACTATTTTTGCCAACTTTTTTACAA
plasmid_cp32-1	18768			+	0.883346	1.08626	0.387335	0.617251	1.40606	1.64463	GCAAAAACTATTTTTGCCAACTTTTTTACAAAAAATTTT
plasmid_cp32-1	23051			+			0.450811	1.2916			TATGTATAGCTAAAAAAATATATTGCTATCAAAAAAATCCAATTAAGTTGG
plasmid_cp32-1	23054			-	1.64543	1.17382	0.740988	0.718837	3.05427	1.411	CATATACATATGTATAACAAAAACTATTTTTGTCAGGCTTTTTACAGAAAT
plasmid_cp32-1	23056			-	1.27796	3.69153	1.26978	0.514091	0.387317	0.462985	TACATATACATATGTATAACAAAAACTATTTTTGTCAGGCTTTTTACAGAA
plasmid_cp32-1	23057			+	3.22098	2.81485	0.91164	0.375682	1.26155	0.365514	TAGCTAAAAAAATATATTGCTATCAAAAAAATCCAATTAAGTTGGGTTTAG
plasmid_cp32-1	23059			+	1.5201	2.20938	0.74196	0.447539	0.367362	0.339744	GCTAAAAAAATATATTGCTATCAAAAAAATCCAATTAAGTTGGGTTTAGCT
plasmid_cp32-1	23220			+	1.77494	1.1441	0.920134	1.51088	0.995958	1.00791	GGAGTAAAAAGATGGAAAATCTTTCAAACAATAATAATCCACAAGAAAATA
plasmid_cp32-1	23769	BB_P35	bppA	-					1.0865	1.66675	TTAATAAACCAGCCATCAATTGTTGAGCCCACTAAAGTTTCTGAACTGCCC	BppA	similar to GB:U03641 PID:458214 PID:458222 PID:1143402 PID:1174346 percent identity: 85.09; identified by sequence similarity; putative
plasmid_cp32-1	23957	BB_P35	bppA	+	1.7569	1.65894	1.38637	1.01229	0.482889	0.624023	GATGCTGCACCAATTAACTGTAAGATTAAAAGAGATGAGGCCTTAATATCA	BppA	similar to GB:U03641 PID:458214 PID:458222 PID:1143402 PID:1174346 percent identity: 85.09; identified by sequence similarity; putative
plasmid_cp32-1	24002	BB_P35	bppA	+					0.612897	0.462985	ATATCAAAAGTGTTTGAATTTGTTAATAAATGTGAATTAGAAATTATAAAT	BppA	similar to GB:U03641 PID:458214 PID:458222 PID:1143402 PID:1174346 percent identity: 85.09; identified by sequence similarity; putative
plasmid_cp32-1	24072	BB_P35	bppA	+	1.29228	1.30168	0.767452	0.808691	0.995958	0.743812	GTAACTATAGAGAGGAATACTTAATGGCACATAATTTTAACGAGGATACGT	BppA	similar to GB:U03641 PID:458214 PID:458222 PID:1143402 PID:1174346 percent identity: 85.09; identified by sequence similarity; putative
plasmid_cp32-1	24075	BB_P35	bppA	+	1.27586	1.20264	0.509613	0.887975	0.468686	0.334378	ACTATAGAGAGGAATACTTAATGGCACATAATTTTAACGAGGATACGTTTA	BppA	similar to GB:U03641 PID:458214 PID:458222 PID:1143402 PID:1174346 percent identity: 85.09; identified by sequence similarity; putative
plasmid_cp32-1	24206	BB_P35	bppA	+	0.630682	2.25093	2.04231	1.31266	2.24091	1.19053	GAATATGTTGATTGTGCAGACCTTGAAATTAAGGATAATCAATCTGCTGAA	BppA	similar to GB:U03641 PID:458214 PID:458222 PID:1143402 PID:1174346 percent identity: 85.09; identified by sequence similarity; putative
plasmid_cp32-1	24240	BB_P35	bppA	-	0.578125	0.720299					TCCTTAATTTCAAGGTCTGCACAATCAACATATTCTATAAATTCTCTTGCC	BppA	similar to GB:U03641 PID:458214 PID:458222 PID:1143402 PID:1174346 percent identity: 85.09; identified by sequence similarity; putative
plasmid_cp32-1	24378	BB_P35	bppA	-	1.35597	1.36572	1.2119	1.44532	1.36758	1.57171	ATATTGTAAATTAGCATCTTCAACCTATCTTTAATGGGCTTTTCTCTTTTT	BppA	similar to GB:U03641 PID:458214 PID:458222 PID:1143402 PID:1174346 percent identity: 85.09; identified by sequence similarity; putative
plasmid_cp32-1	24388	BB_P35	bppA	-	2.24242	1.16266	2.80287	1.23682	1.80662	1.31693	TGTATTTGTAATATTGTAAATTAGCATCTTCAACCTATCTTTAATGGGCTT	BppA	similar to GB:U03641 PID:458214 PID:458222 PID:1143402 PID:1174346 percent identity: 85.09; identified by sequence similarity; putative
plasmid_cp32-1	24936	BB_P36	bppB	+	1.56156	1.56684	1.10925	1.44747	1.28014	1.20134	GCAACAAAGAATAAAGAAATATTATATGATTCACTTGATTTAAAGCCACGT	BppB	similar to GP:1373130 percent identity: 99.29; identified by sequence similarity; putative
plasmid_cp32-1	25143	BB_P37	bppC	+	1.6087	0.83804	2.47445	0.46513	1.62498	0.606089	AGTTCTTTAATTTGGAAAGAATTATAACCATTAGATTTTAAATATGAAATA	BppC	similar to GP:1373131 percent identity: 99.61; identified by sequence similarity; putative
plasmid_cp32-1	25881			-	1.26814	1.48562	0.638649	2.62356	1.17704	0.51172	CTATTTTTATCTATTTTTATTACTTTTACTTAATTTAAAAGTAACACCTTC
plasmid_cp32-1	26314	BB_P38	erpA	-	1.34345	2.32531	1.55753	0.74546	0.497979	0.760618	TGAATCTTGCAAGCACCTATAAGTATAAAAACAGCACAAATAATAAACATT	ErpA	similar to GP:1699016 percent identity: 100.00; identified by sequence similarity; putative
plasmid_cp32-1	26623	BB_P38	erpA	-	1.44469	1.56815	0.777037	1.00705	0.560717	0.471464	TTCTTAATGACATTTTTATCACTTTCTTCGTCATTATATCCATAATACAAA	ErpA	similar to GP:1699016 percent identity: 100.00; identified by sequence similarity; putative
plasmid_cp32-1	26668	BB_P38	erpA	-	1.65846	2.48782	0.864915	1.64107	1.29776	1.2445	TATTCAGTATCATTAATTTTTTCTATCTTTGTTTTTATCTCTTTATTCTTA	ErpA	similar to GP:1699016 percent identity: 100.00; identified by sequence similarity; putative
plasmid_cp32-1	26669	BB_P38	erpA	+	1.295	0.941242	0.925349	1.44296	0.529103	0.383939	TATTACATTTTTAGGAGATAAAATTAATAACAGTGCGGGGGGAGACAAAAT	ErpA	similar to GP:1699016 percent identity: 100.00; identified by sequence similarity; putative
plasmid_cp32-1	26970	BB_P39	erpB	-					0.629026	1.90338	ATTCATCTACTTTTGAACTACTTGAAGTAATTTTATCTTTTGCTGGATCCA	ErpB	similar to GP:1699017 percent identity: 100.00; identified by sequence similarity; putative
plasmid_cp32-1	27009	BB_P39	erpB	-	1.21062	1.18628	1.03452	1.56637	0.962197	0.930921	CACCCTTTATTTTATCTTCTTCTTGTAATTTTCTTGCTAATTCATCTACTT	ErpB	similar to GP:1699017 percent identity: 100.00; identified by sequence similarity; putative
plasmid_cp32-1	27217	BB_P39	erpB	-			0.0514083	0.0634268			TTCTCTTGTTTTTCTTCTTTTCCCTCAACTTTAGCTTCGGATTCTTCTACT	ErpB	similar to GP:1699017 percent identity: 100.00; identified by sequence similarity; putative
plasmid_cp32-1	27565	BB_P39	erpB	-	1.48661	1.42213	0.599374	3.6259	1.2303	0.848805	ACACCTTGTGCCCCCACACTAGTTTGCTCTTTTATAACATCAATATTTCTA	ErpB	similar to GP:1699017 percent identity: 100.00; identified by sequence similarity; putative
plasmid_cp32-1	27591	BB_P39	erpB	+	1.75642	1.2862	1.04385	1.35994	1.46738	1.35218	TATGATGATTTTACTGATGGGAATAAAGCTATATACAAAACTTGGGGGGAT	ErpB	similar to GP:1699017 percent identity: 100.00; identified by sequence similarity; putative
plasmid_cp32-1	27754	BB_P39	erpB	-					0.608641	0.462985	GTATCAATAATATATGCTTTATTACCCTCATTTAATTTGGTTCTTAAATTA	ErpB	similar to GP:1699017 percent identity: 100.00; identified by sequence similarity; putative
plasmid_cp32-1	28206	BB_P40		+	1.1003	1.66504	1.15764	0.674861	0.148048	0.613455	ACTAGCCAAATAACTCTAAAGCAAAAAAGACAAATATACAGTGCTGTTGAA	hypothetical protein	hypothetical protein; identified by Glimmer2; putative
plasmid_cp32-1	28268	BB_P40		-					0.0711399	0.0356142	CTTTTGCATTTTTTCAACAGCACTGTATATTTGTCTTTTTTGCTTTAGAGT	hypothetical protein	hypothetical protein; identified by Glimmer2; putative
plasmid_cp32-1	28271	BB_P40		+	0.963542	0.641675	1.38374	1.33196	0.184437	0.628336	CGTAATAAAAACCGGAAAAAGTGTTTTTTTAGAATCGGAAAAAGAATTTGT	hypothetical protein	hypothetical protein; identified by Glimmer2; putative
plasmid_cp32-1	28559	BB_P40		-	1.57873	1.28543	0.997393	1.79239	1.3854	1.26649	GTGTATACTCAAAAATAAAATATCTCTAAATTCTTTAATCGCATCTATTTG	hypothetical protein	hypothetical protein; identified by Glimmer2; putative
plasmid_cp32-1	28895	BB_P41		+	1.78154	2.93404	0.748761	0.641007	0.462239	0.548149	AGTGATGTAGAAATAGCGAAGAAATTAGGAGTTTCTAAAGTAAATGTGTGG	hypothetical protein	hypothetical protein; identified by Glimmer2; putative
plasmid_cp32-1	29163	BB_P41		+	1.01172	1.32055					TGCATACTAAAATAGAAAATTTAAGAGCCGAAATTGACGCTTTAAATAAAG	hypothetical protein	hypothetical protein; identified by Glimmer2; putative
plasmid_cp32-1	29288	BB_P41		+	1.14602	1.24958	0.656509	3.78024	1.3006	2.13304	AAAGAGTGTTCAATAAGAGAAATGGAGCTTTACTATGAATGTATGAAAAAA	hypothetical protein	hypothetical protein; identified by Glimmer2; putative
plasmid_cp32-1	29407	BB_P42		+	1.19379	1.51977	0.851302	1.35583	1.40679	1.33863	TATCAAACAAAACTTTTTACAACACTACAAAAGGAATACAAAAATAAATAT	hypothetical protein	similar to GP:2444105 percent identity: 50.74; identified by sequence similarity; putative
plasmid_cp32-1	29482	BB_P42		+	0.709517	0.455904	0.225406	0.887975	0.853678	0.833373	AAGCTAACAAATTCTTCAATTAATTTTGATAAGTTTGAAGAAGAACAGTTA	hypothetical protein	similar to GP:2444105 percent identity: 50.74; identified by sequence similarity; putative
plasmid_cp32-1	29539	BB_P42		+	1.98214	1.53175	0.829877	1.06557	0.590626	0.345695	AAACAAAAAAATGTGATAAAAAGCATTAAAAAGAATAATGAAAAGAAGATT	hypothetical protein	similar to GP:2444105 percent identity: 50.74; identified by sequence similarity; putative
plasmid_cp32-1	29590	BB_P42		-	1.36924	0.83804	0.725591	0.720432	1.20563	0.89404	TAATCTTCTTTTCATTATTCTTTTTAATGCTTTTTATCACATTTTTTTGTT	hypothetical protein	similar to GP:2444105 percent identity: 50.74; identified by sequence similarity; putative
plasmid_cp32-1	29792	BB_P42		-	1.25949	1.65855	0.775301	0.330814	0.320439	0.331691	TGTCTTGGAATATAAGGAATTTTAAGAAGTTTACATAGCTTTTCAAATTGC	hypothetical protein	similar to GP:2444105 percent identity: 50.74; identified by sequence similarity; putative
plasmid_cp32-1	29882	BB_P42		-	2.52273	1.2105	1.05815	0.634268	0.366932	1.11116	CTTCCCCTAAATCTTTCAAAATCACTTGCCTTATCTCCTCCATATAGATTA	hypothetical protein	similar to GP:2444105 percent identity: 50.74; identified by sequence similarity; putative
plasmid_cp32-1	30027	BB_P42		-	1.35128	1.25865	1.5194	1.13388	1.29475	1.11537	ATCGGTTTTAAAATAGTGTTCTGGATGATCAGGATTAGTATCAAAAATAAT	hypothetical protein	similar to GP:2444105 percent identity: 50.74; identified by sequence similarity; putative
plasmid_cp32-1	30059	BB_P42		-	1.07917	0.990411			0.331986	0.462985	TATGTCTTAAAGGTCGCTATATTATCAATATAATCGGTTTTAAAATAGTGT	hypothetical protein	similar to GP:2444105 percent identity: 50.74; identified by sequence similarity; putative
plasmid_cp32-1	30062	BB_P42		+			0.128521	0.565075	0.462409	0.19944	AGTTTACAACTTATGATAATGTGCTACTTAGTAAAGGATTTGTCGAAACAC	hypothetical protein	similar to GP:2444105 percent identity: 50.74; identified by sequence similarity; putative
plasmid_cp32-1	30221	BB_P42		-	1.35937	2.19305	0.801161	1.91616	1.385	1.08801	TAATCATCAGTAATATTTATTTGTGTAAAAATTGAATCAGTGCTTGCTATC	hypothetical protein	similar to GP:2444105 percent identity: 50.74; identified by sequence similarity; putative
plasmid_cp32-1	30289	BB_P42		+	2.14466	1.59631	0.631319	0.685651	0.287721	0.151917	TGTGTTATGGAGCGAGTTGATGATAAGTATTATGCTTTTGTATTTCAAGAC	hypothetical protein	similar to GP:2444105 percent identity: 50.74; identified by sequence similarity; putative
plasmid_cp32-1	30363	BB_P42		+	1.61875	2.5114	1.51397	0.860226	0.377777	0.24511	TATTATGAATATGGTAAAGACTGTTATAGAAAATTTCAATGTGCATACACT	hypothetical protein	similar to GP:2444105 percent identity: 50.74; identified by sequence similarity; putative
plasmid_cp32-1	30417	BB_P42		+	0.978365	0.258368					TTTAGAGGATAGAGATAATACAAAAGGTGCTGGTGGATTGACCCGTGAATA	hypothetical protein	similar to GP:2444105 percent identity: 50.74; identified by sequence similarity; putative
plasmid_cp32-3	432	BB_S01		+	1.88174	0.696383	1.31028	1.55396	0.1367	0.376175	ACCTATAAAGTAAAATCCAACAATAAGAACAATTCTTTAGATGCAGTTAAA	hypothetical protein	hypothetical protein; identified by Glimmer2; putative
plasmid_cp32-3	666	BB_S01		+	0.735795	0.589531	0.413244	0.36999	0.121954	0.0268397	CAAGACGCACTTTCTAGTGCAACAACTTCTTTAAGTGCACTTACTCAGAGC	hypothetical protein	hypothetical protein; identified by Glimmer2; putative
plasmid_cp32-3	1224	BB_S01		-	1.69178	1.10453	1.32863	1.36986	1.91904	1.00444	TAAGCTGGTTATATTTACTGTAAAGCTCAATTAGCTTTATATCTCTTTCTA	hypothetical protein	hypothetical protein; identified by Glimmer2; putative
plasmid_cp32-3	1410	BB_S02		+	2.21339	1.12702	2.38763	0.843014	1.35388	1.23002	CATGCGTTTTAAAGAGCAGGCAAATAGTAAATCTAAAGAGACAAGTCGAGA	hypothetical protein	hypothetical protein; identified by Glimmer2; putative
plasmid_cp32-3	1928	BB_S02		-					1.59353	1.21088	TTACTTATCGCTTGTACAAATTCTGTGAAATTAATAGGTACAAAATTAGAA	hypothetical protein	hypothetical protein; identified by Glimmer2; putative
plasmid_cp32-3	2970	BB_S04		+					0.150903	0.92597	TGTAGAAGTTGGAGCTGATACTGATATGTATGGGATATGTGTAGATGTATG	hypothetical protein	hypothetical protein; identified by Glimmer2; putative
plasmid_cp32-3	3042	BB_S04		+			1.10995	1.37232			TGTATTGCCAATTACTAACAATTTTGAAGGGTACCTTGTCACAAGGAATCC	hypothetical protein	hypothetical protein; identified by Glimmer2; putative
plasmid_cp32-3	3322	BB_S04		+			0.616899	0.424684			ATACCTGATGGTGGTTAAACTTTGGGCGAATAAAAGGAGGTAAATAAATGG	hypothetical protein	hypothetical protein; identified by Glimmer2; putative
plasmid_cp32-3	3712	BB_S05		+	1.59877	1.81978	0.985178	1.42588	2.01984	0.964323	TTGTGCCAATTACCAATAATTTTGAGGGATATTTAGTGGCAAAAGATTCTA
plasmid_cp32-3	3919	BB_S05		-	1.75661	1.0285	0.288587	1.53546	0.452708	0.0901386	TTCCCAAATACAGCTACTTTTACTAAATAAACCTCATTGCTAATTTGTTTC
plasmid_cp32-3	4636	BB_S06		-	1.15625	0.990411			0.0711399	0.092597	CTTGCTGCACCCTGTGCTGCTGCGTATGGTTTTACTAGTTTAAGTGACGTT	hypothetical protein	similar to GP:1663561 percent identity: 98.37; identified by sequence similarity; putative
plasmid_cp32-3	6529	BB_S10		-	1.18037	1.29002	1.04448	1.13634	1.07019	1.3401	GACTGGGCAAAGTATACTTATGAGCTTTATTGTGTAGAAAGTCACTAAGCA	hypothetical protein	similar to GP:1663565 percent identity: 97.98; identified by sequence similarity; putative
plasmid_cp32-3	8612	BB_S13		-			0.601082	0.16145			TTTTCATACTCACTCAAATATACTAAAGCGGGCTTTTTTAGATCATTGTCT	hypothetical protein	hypothetical protein; identified by Glimmer2; putative
plasmid_cp32-3	10025	BB_S15		+	0.947024	1.03872	1.20763	0.595465	0.912962	0.649381	TCATTAACTGGATCACCGCTAAAATTAAAAATTTTGATTTTACCAAAGATA	hypothetical protein	hypothetical protein; identified by Glimmer2; putative
plasmid_cp32-3	10073	BB_S15		-					0.0905416	0.03193	TCTTTGGTAAAATCAAAATTTTTAATTTTAGCGGTGATCCAGTTAATGATA	hypothetical protein	hypothetical protein; identified by Glimmer2; putative
plasmid_cp32-3	10259			-	1.8986	1.46354	1.04473	1.12214	1.16307	1.22005	ATTACCTTTTACCAAAATTATGGAGTGTTGTTAGCATTGTCTTGATTCTCA
plasmid_cp32-3	10808	BB_S16		+	1.15625	0.990411					TATAGTCCAACTTTTGGCCTTAAAGAATTAGCTGTAATTACAAGTCTTTCG	hypothetical protein	hypothetical protein; identified by Glimmer2; putative
plasmid_cp32-3	14186	BB_S21		+	1.96562	1.73322					GTATTCAACTCACTTCCTAAGGGCTATGATCATTCAATTTATGCTTTTATT	hypothetical protein	similar to GP:1421736 percent identity: 95.02; identified by sequence similarity; putative
plasmid_cp32-3	14862	BB_S22		+					0.796767	0.238106	TGGAATACAATGATGATGTAACTCTTATTTTTTCTAAAAGTTACGATAATT
plasmid_cp32-3	14869	BB_S22		+	1.78693	1.82444	0.529077	0.747768	0.724333	0.163406	CAATGATGATGTAACTCTTATTTTTTCTAAAAGTTACGATAATTCTCCCGT
plasmid_cp32-3	15047	BB_S22		+	2.01273	1.57325	0.966941	1.0449	1.35674	0.918502	TTCACCAGAATTCCCATTTATAAAGGATGGTATGTCCAAAAAAGAGCCTCC
plasmid_cp32-3	15064	BB_S22		-					0.298787	0.757611	AATGGGAATTCTGGTGAATAGTCCGCGGGGGCCCGCAATTTCATAAACCCT
plasmid_cp32-3	15167			-	2.74074	1.92256	0.852943	1.12006	1.49394	1.11116	TATACCAAAATCATAATTTTTGCTAAAAAGTTTACAGTTTTAAAAGATCTG
plasmid_cp32-3	15175			+	1.8718	1.92926	0.7588	0.827274	1.04132	1.00505	CGTATAAAAATAAAAAATTAAAATGAAGGATTAAAAAATGGATACTATTAA
plasmid_cp32-3	15350	BB_S23	blyA	-	1.75434	1.6365	0.820476	0.987904	1.02559	0.979177	CAATAGTCAATATGTCTTTTAGTAAAGGCTTGAGAAGAATTAATACTCCTA	pore-forming hemolysin	BlyA; similar to PID:1209825 PID:1209851 PID:1209860 PID:1209868 PID:2072097 percent identity: 98.51; identified by sequence similarity; putative
plasmid_cp32-3	15438	BB_S24	blyB	+	0.925	0.417015					ATGTTGAGCTTGGACTTACGTCTTTATCAACCCTTATTGATATATTTTCTA	hemolysin accessory protein	BlyA; similar to PID:1209826 PID:1209852 PID:1209861 PID:1209869 PID:2072098 percent identity: 99.13; identified by sequence similarity; putative
plasmid_cp32-3	15741	BB_S24	blyB	+					1.09081	0.70246	AGGAAAGAACAAATAATGCAAAATAACACTATTGGTTTAGGACTTAATTTA	hemolysin accessory protein	BlyA; similar to PID:1209826 PID:1209852 PID:1209861 PID:1209869 PID:2072098 percent identity: 99.13; identified by sequence similarity; putative
plasmid_cp32-3	15889	BB_S25		-	1.77292	1.49348	1.31091	1.34628	0.439393	0.235416	TATGTTTTGTAGAAAAAATCTATTACTTTACTAAAAGTATTAATGTAATTA	hypothetical protein	similar to PID:1209827 PID:1209833 PID:1209839 PID:1209853 PID:1209862 percent identity: 100.00; identified by sequence similarity; putative
plasmid_cp32-3	15891	BB_S25		-	2.08125	1.74072	0.993894	1.2295	1.30241	1.17623	TATATGTTTTGTAGAAAAAATCTATTACTTTACTAAAAGTATTAATGTAAT	hypothetical protein	similar to PID:1209827 PID:1209833 PID:1209839 PID:1209853 PID:1209862 percent identity: 100.00; identified by sequence similarity; putative
plasmid_cp32-3	15978	BB_S25		-	2.02655	1.15548	0.634389	0.948177	1.20267	0.475845	TTATCTCAATGTTGTATTTTAAAATGTCTTGTATTTCTTCAAATATTTTAG	hypothetical protein	similar to PID:1209827 PID:1209833 PID:1209839 PID:1209853 PID:1209862 percent identity: 100.00; identified by sequence similarity; putative
plasmid_cp32-3	15981	BB_S25		+	2.3125	3.77594					GAGGCTATCTCTACTGACAAAAGCAAAAGAATTATCACTTCACTTAAATCA	hypothetical protein	similar to PID:1209827 PID:1209833 PID:1209839 PID:1209853 PID:1209862 percent identity: 100.00; identified by sequence similarity; putative
plasmid_cp32-3	16055	BB_S25		-	1.57081	1.54379	1.14623	0.768784	1.18117	1.52443	TTCTTTCATGATTTTGTTACGTGTTGATTTAAGTGAAGTGATAATTCTTTT	hypothetical protein	similar to PID:1209827 PID:1209833 PID:1209839 PID:1209853 PID:1209862 percent identity: 100.00; identified by sequence similarity; putative
plasmid_cp32-3	16333	BB_S26		-	1.7151	3.82504	1.26534	1.24055	1.24112	1.41516	TGGAGTGTTCGTCTTTTAGTGTTGATAAATCTGGATAAGGATATTCTGGAT	hypothetical protein	similar to GB:L31420 PID:1209834 PID:1209840 PID:1209846 PID:1209854 percent identity: 98.29; identified by sequence similarity; putative
plasmid_cp32-3	16379	BB_S26		+	1.15625	0.742808	2.23259	1.88695			AAAAAACAAAACCAATAGCGGAAAAAGTCTATAATAAATATTCTCAATTAA	hypothetical protein	similar to GB:L31420 PID:1209834 PID:1209840 PID:1209846 PID:1209854 percent identity: 98.29; identified by sequence similarity; putative
plasmid_cp32-3	16880	BB_S27		+	1.15625	4.73983	0.781406	0.244193	0.514043	0.361354	GTATACAAAGAAAAGAAAAAGTAATCTAAGAGTTTTTGCAATACTGTTTTT	hypothetical protein	hypothetical protein; identified by Glimmer2; putative
plasmid_cp32-3	17405	BB_S29	bdrF	-	0.552989	1.08945					TCAATCTTAGTATCTAAATTAGATATATCTTTTTGTAAATTCTTTTCTACA	BdrF	similar to PID:1209841 percent identity: 91.58; identified by sequence similarity; putative
plasmid_cp32-3	17459	BB_S29	bdrF	-	1.23739	1.73322	1.54934	2.20561	0.70547	0.986359	TCAATCTTAGTATCTAAATTAGATATATCTTTTTGTAAATTCTTCTCTACA	BdrF	similar to PID:1209841 percent identity: 91.58; identified by sequence similarity; putative
plasmid_cp32-3	17513	BB_S29	bdrF	-	1.08165	2.02209	1.42328	1.45305	1.10267	1.25837	TCAATCTTAGTATCTAAATTAGATATATCTTTTTGTAAATTCTTCTCTACA	BdrF	similar to PID:1209841 percent identity: 91.58; identified by sequence similarity; putative
plasmid_cp32-3	17694	BB_S29	bdrF	-	2.24023	1.62427	0.947159	0.532785	0.966665	1.69761	TTTAGAAATGAAAGCAAATATTAGCCCGGCTATCATTGTGATAGACATTGC	BdrF	similar to PID:1209841 percent identity: 91.58; identified by sequence similarity; putative
plasmid_cp32-3	18119	BB_S30	mlpC	-	1.47525	1.42295	0.934715	1.1496	1.28578	1.18027	TCAAGTTGAGTTTTTATATGATCAAGTGCTGATTTTATTTTATCATCATCA	lipoprotein	MlpC; similar to PID:1209837 percent identity: 86.81; identified by sequence similarity; putative; similar to Congo red-binding protein NlpH
plasmid_cp32-3	18547	BB_S31		+	1.83073	1.53796	0.49312	1.04397	0.632568	0.372297	TATTATTTTTTTCTTCACCTTCATTTACCCAATTTTTTATATTAAACAGTG	hypothetical protein	similar to PID:1143396 PID:1209858 percent identity: 99.68; identified by sequence similarity; putative
plasmid_cp32-3	18811	BB_S31		-	0.547697	0.0900374					GTTGCAGCTCTTGGTATAGAAAGTGAAATAGATACTGATGCAGCTCCTATT	hypothetical protein	similar to PID:1143396 PID:1209858 percent identity: 99.68; identified by sequence similarity; putative
plasmid_cp32-3	18834	BB_S31		-	1.54499	1.33355	1.32948	0.758479	1.29999	0.738186	CTTATGTCAAAAGGTATGCTTTAGTTGCAGCTCTTGGTATAGAAAGTGAAA	hypothetical protein	similar to PID:1143396 PID:1209858 percent identity: 99.68; identified by sequence similarity; putative
plasmid_cp32-3	18867	BB_S31		+	2.22685	3.74155	1.3747	3.08454	0.562933	0.715522	TTTGTAACTTTAGACCCATTTTCATTGTTCCATTGTAAATTTTCTGTAGGA	hypothetical protein	similar to PID:1143396 PID:1209858 percent identity: 99.68; identified by sequence similarity; putative
plasmid_cp32-3	18959	BB_S31		-	2.94844	1.06378			0.580976	0.480132	CAGTACAAGTACTGGATATGAATTTTCTTTTGATACGCGAATTCCTACAGA	hypothetical protein	similar to PID:1143396 PID:1209858 percent identity: 99.68; identified by sequence similarity; putative
plasmid_cp32-3	18988	BB_S31		+	1.22528	1.56815	0.842955	1.25361	1.14461	0.898329	TGCCATATTGACCCTCTATAGAAATTGGATATTGCTCAATATCAAGCTCCA	hypothetical protein	similar to PID:1143396 PID:1209858 percent identity: 99.68; identified by sequence similarity; putative
plasmid_cp32-3	19006	BB_S31		+	1.2419	1.70894	1.52775	1.1593	0.730369	0.555582	TAGAAATTGGATATTGCTCAATATCAAGCTCCAAATTGTGCTTTTTAATAA	hypothetical protein	similar to PID:1143396 PID:1209858 percent identity: 99.68; identified by sequence similarity; putative
plasmid_cp32-3	19029	BB_S31		+	1.32931	1.20786	1.05638	1.04927	0.86873	0.831753	TCAAGCTCCAAATTGTGCTTTTTAATAACATTTTTAATTTCTCTAACTATT	hypothetical protein	similar to PID:1143396 PID:1209858 percent identity: 99.68; identified by sequence similarity; putative
plasmid_cp32-3	19188	BB_S31		-	1.05314	1.95952	0.815189	1.58242	1.05129	1.01735	TTCAAGCAAAAATAAGCTTCAGAAAAGATATGAAAACCCTAAAAATGAATT	hypothetical protein	similar to PID:1143396 PID:1209858 percent identity: 99.68; identified by sequence similarity; putative
plasmid_cp32-3	19267			+	0.702532	1.07845	1.03595	0.815977	0.834451	1.85194	GCAAAAACTATTTTTGCCAACTTTTTTACAAAAA
plasmid_cp32-3	19325			+	1.22966	1.09252	2.63837	0.998972	0.784052	0.83916	GCTACGTTCTCTTGTTAAAGAACTTAGCTAAGCCCATATCTTTTTTTCTTG
plasmid_cp32-3	23229			+	1.32969	0.922107	2.68608	2.03712	1.12045	0.422725	TTGATGAAGAGTATTATTAATTAACACTTAATTTTTGCTTTTTCATAAATT
plasmid_cp32-3	24154	BB_S38	bppA	-	1.68482	2.52726	0.225406	0.406988	0.536285	0.629659	TCAACACCGTTGGCATATTTATTTTTATATAAAATATCAATATTATCACCG	BppA	similar to GP:2182759 percent identity: 98.62; identified by sequence similarity; putative
plasmid_cp32-3	24229	BB_S38	bppA	-			1.3256	0.976772	0.820201	0.787074	TTAATAAACCAGCCATCAATTGTTGAGCCCACTAAAGTTTCTGAACTGCCC	BppA	similar to GP:2182759 percent identity: 98.62; identified by sequence similarity; putative
plasmid_cp32-3	24417	BB_S38	bppA	+	1.15625	1.8801	1.19653	0.905734	0.896362	0.283765	GATGCTGCACCAATTAACTGTAAGATTAAAAGAGATGAGGCCTTAATATCA	BppA	similar to GP:2182759 percent identity: 98.62; identified by sequence similarity; putative
plasmid_cp32-3	24462	BB_S38	bppA	+	0.50875	0.349557	0.390703	1.13015	1.09555	0.163406	ATATCAAAAGTGTTTGAATTTGTTAATAAATGTGAATTAGAAATTATAAAT	BppA	similar to GP:2182759 percent identity: 98.62; identified by sequence similarity; putative
plasmid_cp32-3	24532	BB_S38	bppA	+	2.57679	1.10693	0.916649	0.676552	0.995958	0.498599	GTAACTATAGAGAGGAATACTTAATGGCACATAATTTTAACGAGGATACGT	BppA	similar to GP:2182759 percent identity: 98.62; identified by sequence similarity; putative
plasmid_cp32-3	24535	BB_S38	bppA	+	1.42686	1.08254	0.60268	0.849367	0.331986	0.589253	ACTATAGAGAGGAATACTTAATGGCACATAATTTTAACGAGGATACGTTTA	BppA	similar to GP:2182759 percent identity: 98.62; identified by sequence similarity; putative
plasmid_cp32-3	24765	BB_S38	bppA	+			1.79072	0.317134	0.919346	0.595266	AATAGAATCCAAAACGAAAATAAAAAAAGAGAAAAGCCCATTAAAGATAGG	BppA	similar to GP:2182759 percent identity: 98.62; identified by sequence similarity; putative
plasmid_cp32-3	24838	BB_S38	bppA	-	1.11672	1.36304	1.04823	1.52988	1.74293	1.12439	ATATTGTAAATTAGCATCTTCAACCTATCTTTAATGGGCTTTTCTCTTTTT	BppA	similar to GP:2182759 percent identity: 98.62; identified by sequence similarity; putative
plasmid_cp32-3	24848	BB_S38	bppA	-	2.71121	1.30444	2.73492	1.04942	1.56508	1.27872	TGTATTTGTAATATTGTAAATTAGCATCTTCAACCTATCTTTAATGGGCTT	BppA	similar to GP:2182759 percent identity: 98.62; identified by sequence similarity; putative
plasmid_cp32-3	25076	BB_S39	bppB	+	3.75781	1.1319	0.519552	1.15108	0.950687	2.00009	TTAATAAAATAAAACAAGATAATAGAACTTTAAGACCGGAGATACAAAAAT	BppB	similar to GP:1373116 percent identity: 100.00; identified by sequence similarity; putative
plasmid_cp32-3	25155	BB_S39	bppB	+	1.05929	1.18714	1.19894	0.796658	0.337341	0.292983	TTATACAAGTCTATTTAAGCAACGTGAATTTAATGCATATGAAATAAATAC	BppB	similar to GP:1373116 percent identity: 100.00; identified by sequence similarity; putative
plasmid_cp32-3	25834	BB_S40	bppC	+	1.10149	1.36392	1.12171	1.19129	0.534685	0.415399	TGTGCTGTTTGGATAGCCTCGAACTCTTCTGAGTTGATGACAATTTCTCTA	BppC protein	similar to GP:1373117 percent identity: 100.00; identified by sequence similarity; putative
plasmid_cp32-3	25927	BB_S40	bppC	+	1.24444	0.657428	0.847481	1.16332	0.787502	0.407203	GTATATAAAGTTTTTCCGGTTTTGCTTAAAAAAGTTGAAATATCTTGCATT	BppC protein	similar to GP:1373117 percent identity: 100.00; identified by sequence similarity; putative
plasmid_cp32-3	25932	BB_S40	bppC	+	1.54167	1.53955	1.85584	1.7668	1.50704	1.31881	TAAAGTTTTTCCGGTTTTGCTTAAAAAAGTTGAAATATCTTGCATTTTTAC	BppC protein	similar to GP:1373117 percent identity: 100.00; identified by sequence similarity; putative
plasmid_cp32-3	26109	BB_S40	bppC	-	2.84615	0.0291297	0.799165	0.310791	0.331986	0.540149	TTTAACCCCTAAAAGTATTAAATTAATTCTAAAATGTGCCAAAACCTTAAA	BppC protein	similar to GP:1373117 percent identity: 100.00; identified by sequence similarity; putative
plasmid_cp32-3	26686			+	1.35321	1.34487	0.542269	0.879715	0.469685	0.473752	TTAGTACTTTATGGAGTAACTTATGAATAAGAAAATGAAAAATTTAATTAT
plasmid_cp32-3	26832	BB_S41	erpG	-					1.26758	0.0712284	TCTAAAAATCCTTCAACTTTTTCTTTTACATTTTGTTTTAAATCTTCACTA	outer surface protein ErpG	similar to PID:1051120 PID:1373118 GB:AE001576 percent identity: 100.00; identified by sequence similarity; putative; outer surface protein G
plasmid_cp32-3	26888	BB_S41	erpG	-	1.05922	1.54804	0.523769	0.621582	0.224579	0.332933	CTGGTGGTGGATTAAACAGACTGTTATTAGGATCGTCACCTTGCATTAACT	outer surface protein ErpG	similar to PID:1051120 PID:1373118 GB:AE001576 percent identity: 100.00; identified by sequence similarity; putative; outer surface protein G
plasmid_cp32-3	27039	BB_S41	erpG	-	0.685683	1.55961	0.839288	3.96173	1.01671	0.870411	GCCTCTTCTAATTCTTTTTTTCTTTTATCTATTTTATCCTTTAATTCTTGA	outer surface protein ErpG	similar to PID:1051120 PID:1373118 GB:AE001576 percent identity: 100.00; identified by sequence similarity; putative; outer surface protein G
plasmid_cp32-3	27096	BB_S41	erpG	+	1.36745	1.12743	0.786729	0.895005	1.81731	2.20955	CTGAGAAAGTTAAAAAACAAGGAAATATTGGACAAAAAGCTTTAAAGTATG	outer surface protein ErpG	similar to PID:1051120 PID:1373118 GB:AE001576 percent identity: 100.00; identified by sequence similarity; putative; outer surface protein G
plasmid_cp32-3	27224	BB_S41	erpG	+	1.28316	1.12984	1.02525	0.887975	1.19009	1.06486	GATGATGCTCTTAAAAATATTGAGGAAGAACTTGAAAAGCTAGCAGAGCCT	outer surface protein ErpG	similar to PID:1051120 PID:1373118 GB:AE001576 percent identity: 100.00; identified by sequence similarity; putative; outer surface protein G
plasmid_cp32-3	28340	BB_S44		+	2.46902	1.80255	1.23772	0.679494	0.275478	0.240571	TGTTGCATATTTTAGAGAAGGATTGTTAGATGATAGGGAAATAGCGGATAA	hypothetical protein	hypothetical protein; identified by Glimmer2; putative
plasmid_cp32-3	28365	BB_S44		-	0.596774	1.10558					ACAATCCTTCTCTAAAATATGCAACATAATCATCAAAAGACCTTTTAACTT	hypothetical protein	hypothetical protein; identified by Glimmer2; putative
plasmid_cp32-3	28407	BB_S44		-	0.941821	0.943364	0.32789	0.306662	0.0827952	0.104868	CCCTAGAAACCCCCAATTTATCCGCTATTTCCCTATCATCTAACAATCCTT	hypothetical protein	hypothetical protein; identified by Glimmer2; putative
plasmid_cp32-3	28410	BB_S44		+	0.594643	1.09467	0.144705	0.546446	0.165993	0.219309	AATGTGTGGAGGATGAGGAAAAAATGGGAAAGTGGGGAAAATTCTGTTAGC	hypothetical protein	hypothetical protein; identified by Glimmer2; putative
plasmid_cp32-3	28880	BB_S45		+	1.39547	1.65855	1.0689	1.70982	1.6272	1.7079	TATCAAACAAAACTTTTTACAACACTACAAAAGGAATACAAAAATAAATAT	phage terminase large subunit	similar to GP:2444105 percent identity: 51.60; identified by sequence similarity; putative
plasmid_cp32-3	28955	BB_S45		+	1.10709	1.37579	1.0838	0.919077	1.33429	1.24005	AAGCTAACAAATTCTTCAATTAATTTTGATAAGTTTGAAGAAAAACAGTTA	phage terminase large subunit	similar to GP:2444105 percent identity: 51.60; identified by sequence similarity; putative
plasmid_cp32-3	28977	BB_S45		+	1.15625	0.804709	0.776966	0.933905	1.04338	1.29636	ATTTTGATAAGTTTGAAGAAAAACAGTTAACTTTAAAACAAAAAAATGTGA	phage terminase large subunit	similar to GP:2444105 percent identity: 51.60; identified by sequence similarity; putative
plasmid_cp32-3	29355	BB_S45		-	1.61429	1.63364	0.851888	0.889804	0.979569	0.922724	CTTCCCCTAAATCTTTCAAAATCACTTGCCTTATCTCCACCATATAGATTA	phage terminase large subunit	similar to GP:2444105 percent identity: 51.60; identified by sequence similarity; putative
plasmid_cp32-3	29500	BB_S45		-	1.51083	1.19462	1.62793	0.982692	1.27742	0.903923	ATCGGTTTTAAAATAGTGTTCTGGATGATCAGGATTAGTATCAAAAATAAT	phage terminase large subunit	similar to GP:2444105 percent identity: 51.60; identified by sequence similarity; putative
plasmid_cp32-3	29614	BB_S45		-	1.43826	1.18451	1.35344	1.21228	1.11112	1.05483	TGATGGTATATCTTTATAGAGTTTTTCTTGTGTTTCGATAAATCCTTTACT	phage terminase large subunit	similar to GP:2444105 percent identity: 51.60; identified by sequence similarity; putative
plasmid_cp32-3	29616	BB_S45		-	1.49856	1.22513	0.976758	1.27687	1.30531	1.03709	TATGATGGTATATCTTTATAGAGTTTTTCTTGTGTTTCGATAAATCCTTTA	phage terminase large subunit	similar to GP:2444105 percent identity: 51.60; identified by sequence similarity; putative
plasmid_cp32-3	29694	BB_S45		-	1.54709	1.34519	0.707651	1.35021	1.68407	0.974072	TAATCATCAGTAATATTTATTTGTGTAAAAATTGAATCAGTGCTTGCTATC	phage terminase large subunit	similar to GP:2444105 percent identity: 51.60; identified by sequence similarity; putative
plasmid_cp32-3	29759	BB_S45		-	1.61361	1.50253	0.724148	0.585784	0.363013	0.540149	ATGCAGTGTTATCTCCTCCAACACTAAATGCTGGGTCTAAATATGCTATTG	phage terminase large subunit	similar to GP:2444105 percent identity: 51.60; identified by sequence similarity; putative
plasmid_cp32-3	29762	BB_S45		+	1.50993	1.71417	0.655823	0.690647	0.17785	0.141815	TGTGTTATGGAGCGAGTTGATGATAAGTATTATGCTTTTGTATTTCAAGAC	phage terminase large subunit	similar to GP:2444105 percent identity: 51.60; identified by sequence similarity; putative
plasmid_cp32-3	29787	BB_S45		+	0.953125	1.40824	1.82611	0.860226	0.379413	0.286209	AGTATTATGCTTTTGTATTTCAAGACCAACGACCAGCCAATGATCCTTATA	phage terminase large subunit	similar to GP:2444105 percent identity: 51.60; identified by sequence similarity; putative
plasmid_cp32-3	29833	BB_S45		-	2.03566	1.64621	1.07774	1.02597	1.52018	1.45337	AGGATCATTGGCTGGTCGTTGGTCTTGAAATACAAAAGCATAATACTTATC	phage terminase large subunit	similar to GP:2444105 percent identity: 51.60; identified by sequence similarity; putative
plasmid_cp32-3	29847	BB_S45		+	2.25744	0.672065					TGGTAAAGACCGTTATAGAAAATTTCAATGTGCATACACTGTATTTAGAGG	phage terminase large subunit	similar to GP:2444105 percent identity: 51.60; identified by sequence similarity; putative
plasmid_cp32-3	30075	BB_S45		+	0.875	0.990411	1.15118	1.03005	1.56123	0.866613	GTTCTTCTGTATTTAATGATATTTATTCGTATAAGGGGGATAGCAAAACCC	phage terminase large subunit	similar to GP:2444105 percent identity: 51.60; identified by sequence similarity; putative
plasmid_cp32-4	120	BB_R01		+					0.459673	0.213685	TACAAATACTCAATATTTTTTAGAAATTACATTGAAAATGTAGCAGAAGAT	hypothetical protein	hypothetical protein; identified by Glimmer2; putative
plasmid_cp32-4	427	BB_R01		-	1.03454	0.726302					TGATCAAAATCAACTCCCAAATCTCTTACATATTCATAATCAAGGTATTCA	hypothetical protein	hypothetical protein; identified by Glimmer2; putative
plasmid_cp32-4	1441	BB_R02		+	3.40204	1.05707	0.721951	1.97498	2.22626	2.15599	AACCCCCTAAAGAGGTAAGGCGTGATGAGTATAAATGAGCGAATAACAAAA
plasmid_cp32-4	1568	BB_R02		-	1.4813	1.1196	0.95258	1.57369	0.768311	0.240066	TCAATTTCATTAATTCGCTCAGCCTCTAGTAACAATTGCTTTTCAACACGC
plasmid_cp32-4	2219	BB_R03		-			0.0813965	0.565075			TGGATACCCTTTAGCAGGATAATTTTCTATTTTATCTTTACTACTAGTAAA	hypothetical protein	hypothetical protein; identified by Glimmer2; putative
plasmid_cp32-4	2222	BB_R03		+	1.76208	1.50671	0.389659	0.461689	0.0975323	0.0897549	CAAGCGTGGAGTCAAGCTTAGTTTTAGTGCAGATAGTACTACAGAGCTAGA	hypothetical protein	hypothetical protein; identified by Glimmer2; putative
plasmid_cp32-4	2434	BB_R03		+	1.54372	2.16012	1.06244	1.76229	0.917844	1.12909	ATGCACAAGGAGAGCTTGAAAAGAATGGGGGAAATGATAAATCTGTTAATG	hypothetical protein	hypothetical protein; identified by Glimmer2; putative
plasmid_cp32-4	2668	BB_R04		-	1.57914	1.24893	0.796673	0.911531	2.40825	2.39522	GGAGCAACTGGAATTTCTGATTCTAACCCTAATTGTGGATTATCATCAACA	hypothetical protein	hypothetical protein; identified by Glimmer2; putative
plasmid_cp32-4	2674	BB_R04		-	1.27187	0.945393					GATCTAGGAGCAACTGGAATTTCTGATTCTAACCCTAATTGTGGATTATCA	hypothetical protein	hypothetical protein; identified by Glimmer2; putative
plasmid_cp32-4	2900	BB_R04		-	2.44591	0.912732	0.930972	1.03848	1.16834	1.4551	TTCTTCTATTTTGTCTGCAAAGCTTGAACATGTAAAAGAATAAGCATTAAC	hypothetical protein	hypothetical protein; identified by Glimmer2; putative
plasmid_cp32-4	3005	BB_R04		+	1.29783	1.91892	1.59833	1.82669	0.216513	0.987701	TGGGATATGTGTAGATGTATGTGAGTTTAGTAGTACTGCGTATGTATTG	hypothetical protein	hypothetical protein; identified by Glimmer2; putative
plasmid_cp32-4	3126	BB_R04		-	1.55181	2.40528	1.78364	1.00133	1.51238	0.86985	TATCCAATATTTCTCCCATTTTTATACTCGGATTTCTTGTAACAAGATACC	hypothetical protein	hypothetical protein; identified by Glimmer2; putative
plasmid_cp32-4	3304	BB_R04		-	1.90781	0.75584	0.721951	0.690647	0.0766122	0.231492	TTGCCAAAAATTGCAACTTTTATCAAATTAATAGAATACTCTTGTTTGGGA	hypothetical protein	hypothetical protein; identified by Glimmer2; putative
plasmid_cp32-4	3937	BB_R05		-	1.79861	1.78274					CAGCTTTATTTCCAAATACTGCTACTTTTATTAAA	hypothetical protein	hypothetical protein; identified by Glimmer2; putative
plasmid_cp32-4	4019	BB_R06		+	3.46875	3.76356	2.88587	0.35519	0.867447	0.737346	TTATAGGGGAAGTTAAAGATCCTATAATGTATAAATGGTTTTCGCCTGATC	hypothetical protein	similar to GP:1663561 percent identity: 100.00; identified by sequence similarity; putative
plasmid_cp32-4	4043	BB_R06		+	1.01172	1.21405	0.520937	1.58567	0.497979	0.108938	TAATGTATAAATGGTTTTCGCCTGATCAAATTGAAGATGTTGATCTTCAGA	hypothetical protein	similar to GP:1663561 percent identity: 100.00; identified by sequence similarity; putative
plasmid_cp32-4	4052	BB_R06		+	3.10362	0.649957			2.2824	2.87538	AATGGTTTTCGCCTGATCAAATTGAAGATGTTGATCTTCAGATGGGCTACC	hypothetical protein	similar to GP:1663561 percent identity: 100.00; identified by sequence similarity; putative
plasmid_cp32-4	4243	BB_R06		-	1.42178	1.15805	1.12437	1.02918	1.00853	0.92597	AGTGCCTAAATTTGTACTGTAATTTTAAGTAATTAAGTCTTACCACTTCAG	hypothetical protein	similar to GP:1663561 percent identity: 100.00; identified by sequence similarity; putative
plasmid_cp32-4	4355	BB_R06		+	1.52128	1.43829	1.12734	1.08698	1.3778	1.52229	AACTTATTAATCACTTTGTACTAACAGGCACTGTTTCAATTCAAAAAGATG	hypothetical protein	similar to GP:1663561 percent identity: 100.00; identified by sequence similarity; putative
plasmid_cp32-4	4807	BB_R06		+	1.73437	1.45955	0.300541	1.06557			CCTACACCAAATGAACAAGTGGATAAAGATTCAACTGATATTGCTCATTCA	hypothetical protein	similar to GP:1663561 percent identity: 100.00; identified by sequence similarity; putative
plasmid_cp32-4	5096	BB_R07		+	0.844952	2.20938	3.12562	0.0341529	0.83532	1.90338	CTTCAAGCTATTCTAGTAACACGTGGGATTGATGCTAGCTCACTTACATAT	hypothetical protein	similar to GP:1663562 percent identity: 100.00; identified by sequence similarity; putative
plasmid_cp32-4	5407	BB_R08		+	1.82492	0.976057	0.328629	0.575539	0.814875	0.70991	ATGAATGGTGTTAGAAAAAGACTTTCTGATATGTCATTTCGTATGATCAAC	hypothetical protein	similar to GP:1663563 percent identity: 99.21; identified by sequence similarity; putative
plasmid_cp32-4	5552	BB_R08		+	2.3125	1.6271			0.117172	0.142457	AGTACACTGAATTCGCAGGAGTTATTATTGACATAAAGCCACAAGAACTTG	hypothetical protein	similar to GP:1663563 percent identity: 99.21; identified by sequence similarity; putative
plasmid_cp32-4	5576	BB_R08		+	1.65135	1.94781	0.811205	0.892057	1.11922	1.43467	TTATTGACATAAAGCCACAAGAACTTGCAATTCTTTATGATTCTGATATGT	hypothetical protein	similar to GP:1663563 percent identity: 99.21; identified by sequence similarity; putative
plasmid_cp32-4	5643	BB_R08		+	1.08238	1.26723	0.480425	0.394655	0.0663972	0.0980135	TTCCAAACTTTACACATATCAAGACCTTAACTATGAACTAAAAGACCGAAT	hypothetical protein	similar to GP:1663563 percent identity: 99.21; identified by sequence similarity; putative
plasmid_cp32-4	5658	BB_R08		-	1.49632	1.31845	1.22539	1.25334	3.52979	2.40506	TGTGTAAAGTTTGGAATATCCTTGAATATCAGACATATCAGAATCATAAAG	hypothetical protein	similar to GP:1663563 percent identity: 99.21; identified by sequence similarity; putative
plasmid_cp32-4	5874	BB_R09		+	0.578125	0.540224					CCAGCAAGAAAACATTTAACCAAAATTGCTAGTAGTTCTGAGTTTAGAGAA	hypothetical protein	similar to GP:1663564 percent identity: 100.00; identified by sequence similarity; putative
plasmid_cp32-4	5927	BB_R09		+	1.80631	2.06443	1.58504	1.15881	1.14484	1.11572	TATCAATAATAGCTATATAAATTCTAAGTTTAATCTTGACCCTAAATCGGG	hypothetical protein	similar to GP:1663564 percent identity: 100.00; identified by sequence similarity; putative
plasmid_cp32-4	5938	BB_R09		+	3.66984	1.13606	1.06833	2.1248			GCTATATAAATTCTAAGTTTAATCTTGACCCTAAATCGGGAATGGAGGCTA	hypothetical protein	similar to GP:1663564 percent identity: 100.00; identified by sequence similarity; putative
plasmid_cp32-4	6024	BB_R09		-	1.66067	1.66141	1.32633	1.43513	1.36245	1.18331	GATAATTTTCATAGTATCTTATAAAAGCTTGTCCAATAGCCTCCATTCCCG	hypothetical protein	similar to GP:1663564 percent identity: 100.00; identified by sequence similarity; putative
plasmid_cp32-4	6091	BB_R09		-			1.0378	1.84995	0.562933	0.569827	CTACCCCTTTTAAACTTACTTTTGATTGTATTAGCCTTTAAGGCTGGAGTG	hypothetical protein	similar to GP:1663564 percent identity: 100.00; identified by sequence similarity; putative
plasmid_cp32-4	6149	BB_R09		+	0.760691	0.717194			0.271625	0.740776	TAAGGTAACACTTGAATGATTTTCACTTTAGATATGGTATTAAATCATTTA	hypothetical protein	similar to GP:1663564 percent identity: 100.00; identified by sequence similarity; putative
plasmid_cp32-4	6317	BB_R10		-	1.40084	2.07847	1.41267	1.13892	1.18872	0.855105	TTATATTTGAGCTAGCAGCTGTGATTTTTGAAAGATATGGATGATTGTAGG	hypothetical protein	similar to GP:1663565 percent identity: 100.00; identified by sequence similarity; putative
plasmid_cp32-4	6418	BB_R10		-	1.34545	1.50159	0.661674	2.53334	2.09863	1.39902	TATTTGAAAATTTATACTAAATTCCAAAGCATTCTCATAAAATACACCTGC	hypothetical protein	similar to GP:1663565 percent identity: 100.00; identified by sequence similarity; putative
plasmid_cp32-4	6426	BB_R10		+	3.01801	0.990411	0.508089	0.446337	0.278868	1.48677	TTGCAATAGTGTTAAACGCCAAAGACTTTGATGCTAATTCACGCATGTTAA	hypothetical protein	similar to GP:1663565 percent identity: 100.00; identified by sequence similarity; putative
plasmid_cp32-4	6539	BB_R10		-	1.34867	1.11955	1.02496	1.08458	0.938305	1.28797	GACTGGGCAAAGTATACTTATGAGCTTTATTGTGTAGAAAGTCACTAAGCA	hypothetical protein	similar to GP:1663565 percent identity: 100.00; identified by sequence similarity; putative
plasmid_cp32-4	6555	BB_R10		+	1.62141	1.99247	1.4377	0.842438	1.32462	1.43021	TTAATAAAATTAACTTCTACATTTACCCAACATCTAATATGCAAACAGTTG	hypothetical protein	similar to GP:1663565 percent identity: 100.00; identified by sequence similarity; putative
plasmid_cp32-4	6591	BB_R10		-					0.331986	0.641056	TTAGATGTTGGGTAAATGTAGAAGTTAATTTTATTAATATATTCGGGTTGT	hypothetical protein	similar to GP:1663565 percent identity: 100.00; identified by sequence similarity; putative
plasmid_cp32-4	6643	BB_R10		-	0.978365	0.660274					TGCATGGTTGCTATATTTTGTGCCTAAATTAATCAGTCCAACTGTTTGCAT	hypothetical protein	similar to GP:1663565 percent identity: 100.00; identified by sequence similarity; putative
plasmid_cp32-4	7133	BB_R11		+	1.26031	0.94039	1.1697	1.38004	1.16785	0.939325	TAATAAATTCAAAATGCCTTCAACTTTTTTTGTATTCTCGACTAAAGAACA	hypothetical protein	hypothetical protein; identified by Glimmer2; putative
plasmid_cp32-4	7197	BB_R11		-	1.36466	1.10951	0.437857	0.448831	0.0911129	0.106843	GTTCTTTTATTTCTTGTTCTTTAGTCGAGAATACAAAAAAAGTTGAAGGCA	hypothetical protein	hypothetical protein; identified by Glimmer2; putative
plasmid_cp32-4	7374	BB_R11		+	2.53629	3.01955	0.460311	1.95354	1.09555	1.90245	ATTGGAAAGTTGCGAACTGCAAAAATCAACTTTTATTCACTTCTTAATGAA	hypothetical protein	hypothetical protein; identified by Glimmer2; putative
plasmid_cp32-4	7702	BB_R11		-	0.769089	1.14028	0.556843	0.730918	0.259222	0.399629	GGAGAAAGAGTAAGACTTAAATTTTTATACTCTATTATCAGTCCTCTATCC	hypothetical protein	hypothetical protein; identified by Glimmer2; putative
plasmid_cp32-4	7747	BB_R11		+	1.5692	1.57301	0.28588	1.41521	0.871463	0.373949	ACTTTAGCATTAATGCTGTTGCTTTAGTAATTACTACTCAAGATATAGTTG	hypothetical protein	hypothetical protein; identified by Glimmer2; putative
plasmid_cp32-4	7892	BB_R12		+			0.7597	0.574572			CATAGTGGCAAGCTAGAGCTTACAAGCGAACCTACAACAAGAGCAGTGATT	hypothetical protein	hypothetical protein; identified by Glimmer2; putative
plasmid_cp32-4	8151	BB_R12		-	1.15625	3.32079	1.40002	0.887975	1.13055	1.43376	GAAATAATTTTGGTAGCAATTCTATCATTGAATGCTAAATCAAGCATTTTA	hypothetical protein	hypothetical protein; identified by Glimmer2; putative
plasmid_cp32-4	8229	BB_R12		-	1.38869	1.24062	1.13098	0.893456	0.636074	0.486454	GCCCTAATTTCAAAAGATACTTTTTCGGCCTCAGCAGAATAACTTCTTGAA	hypothetical protein	hypothetical protein; identified by Glimmer2; putative
plasmid_cp32-4	8444	BB_R13		-	1.15625	2.52105					AGCTTGTGATTTCTCTTAAGTATTTAACCTCATTAAGCTTTAAAACAGCGT	hypothetical protein	hypothetical protein; identified by Glimmer2; putative
plasmid_cp32-4	8585	BB_R13		+	0.653533	0.282975			0.132794	0.185194	AAAAAGCCCGCTTTAGTATATTTGAGTGAGTATGAAAATAATGTTGGTGAT	hypothetical protein	hypothetical protein; identified by Glimmer2; putative
plasmid_cp32-4	8756	BB_R14		+	1.48933	1.37073	0.937997	0.72148	1.02765	0.823464	TTGATAAAGCTATTGCAAGTCTTGATGAGACTAGAAAAAAATATTTTAACT	hypothetical protein	hypothetical protein; identified by Glimmer2; putative
plasmid_cp32-4	8975			-	0.800481	1.23801	0.725591	1.29496	0.845055	0.92597	AGTCCTCACTTGCTTAAAATTAATTCATACAATTCTTTTTCTAATTTAATC
plasmid_cp32-4	8978	BB_R15		+	1.20726	1.5738	0.565491	1.36294	0.288304	0.429108	GTGAGCGACAAATTCACCATTAAATTTAAAGGTATTCTTGATCATGCTGCA	hypothetical protein	hypothetical protein; identified by Glimmer2; putative
plasmid_cp32-4	9696	BB_R15		+	2.37084	2.13692	1.10221	1.54139	1.25168	1.28564	ATTTGAAAAACGCAGTAGAATTTGCAGCTATGCTTAAATCCAGTGGTGCTA	hypothetical protein	hypothetical protein; identified by Glimmer2; putative
plasmid_cp32-4	9777	BB_R15		-	1.78039	1.59035	1.14276	1.2539	1.50128	1.39464	TTAACAGCCTTTACTGCATCTTCGCTGCTCATAGCACCACTGGATTTAAGC	hypothetical protein	hypothetical protein; identified by Glimmer2; putative
plasmid_cp32-4	9815	BB_R15		-	1.26533	1.18549	0.929495	0.625207	1.0106	1.03051	GATCAAAAAGCTCACTTCCATCACCCCCAAGAACACTATTAACAGCCTTTA	hypothetical protein	hypothetical protein; identified by Glimmer2; putative
plasmid_cp32-4	10152	BB_R15		+	1.87195	1.73322	1.26458	1.35397	1.37655	1.45333	ATTATTTCTTTGCAAAATTAAAATCGATGCTACCTGGATGGATGGGCGGAG	hypothetical protein	hypothetical protein; identified by Glimmer2; putative
plasmid_cp32-4	10290			-	2.81836	1.40308	1.09885	0.861858	1.54374	1.10519	ATTACCTTTTACCAAAATTATGGAGTGTTGTTAGCATTGTCTTGATTTTGA
plasmid_cp32-4	10426	BB_R16		+	1.59562	2.48656	1.5349	1.03912	1.16669	1.43104	GAATGGATCTAAAAGGTTTTGGATATGTTCCTCAATTGTTTTTTATAAAAC	hypothetical protein	hypothetical protein; identified by Glimmer2; putative
plasmid_cp32-4	10510	BB_R16		-	1.29228	0.814895	1.10337	2.10082	0.389723	0.338335	GTATTGTAAGTGCGTGTTATGAGTTCGGTTTTTGGTTTTATAAAAAACAAT	hypothetical protein	hypothetical protein; identified by Glimmer2; putative
plasmid_cp32-4	10596	BB_R16		-	5.84926	1.12511	1.1442	1.09094	1.04792	1.26402	TATGTTCACCAGTCATTACCGGATTGTAGCTGACATATTCCGCTTTTCTAT	hypothetical protein	hypothetical protein; identified by Glimmer2; putative
plasmid_cp32-4	10597	BB_R16		+	1.89435	1.67262	1.05863	1.24116	1.08244	1.11558	TATCATTAAACGGTGGAATACTAACATCCTTATATAAGGATATGCTTTCTT	hypothetical protein	hypothetical protein; identified by Glimmer2; putative
plasmid_cp32-4	10630	BB_R16		-	1.45495	1.1277	0.730197	0.814991	1.67502	1.37137	TATAAGGATGTTAGTATTCCACCGTTTAATGATATATGTTCACCAGTCATT	hypothetical protein	hypothetical protein; identified by Glimmer2; putative
plasmid_cp32-4	10751	BB_R16		-	2.35439	1.47014	1.23723	1.19754	1.04918	0.991719	TATACTAAAAGGGACTTGTGCTTGTATTCTATTGGCTAGTTGTTCTTTTAC	hypothetical protein	hypothetical protein; identified by Glimmer2; putative
plasmid_cp32-4	10752	BB_R16		+	0.547697	1.08045					TATAGTCCAACTTTTGGCCTTAAAGAATTAGCTGTAATTACAAGTCTTTCG	hypothetical protein	hypothetical protein; identified by Glimmer2; putative
plasmid_cp32-4	10756	BB_R16		+	2.35214	1.52059	1.01614	1.30236	0.353112	0.532432	GTCCAACTTTTGGCCTTAAAGAATTAGCTGTAATTACAAGTCTTTCGTTTA	hypothetical protein	hypothetical protein; identified by Glimmer2; putative
plasmid_cp32-4	10921	BB_R17		+	2.37444	2.0551	0.951387	1.83145	1.37623	1.3212	AAATTGAGTTCTACAATGTAGATACATCAAAAAAATCACCTGATGGAATTC	hypothetical protein	hypothetical protein; identified by Glimmer2; putative
plasmid_cp32-4	10941	BB_R17		+	1.45079	1.76372	1.07758	1.14732	1.21494	1.28257	GATACATCAAAAAAATCACCTGATGGAATTCCTTTCGCCGAAGAAATTCCT	hypothetical protein	hypothetical protein; identified by Glimmer2; putative
plasmid_cp32-4	10942	BB_R17		-	1.44957	1.33897	0.951581	0.970409	0.997087	0.936325	TCTACATTGTAGAACTCAATTTTAAAATCATATTGTAGTAACAGCATTTTT	hypothetical protein	hypothetical protein; identified by Glimmer2; putative
plasmid_cp32-4	10945	BB_R17		+					1.29475	0.505074	CATCAAAAAAATCACCTGATGGAATTCCTTTCGCCGAAGAAATTCCTAAAA	hypothetical protein	hypothetical protein; identified by Glimmer2; putative
plasmid_cp32-4	11156	BB_R17		-	1.71955	1.97165	1.17067	1.1959	1.45496	1.33822	ATATATTTTTACTATATCTCCAAATTTAATGTCGTCGGTGAAGTCTAAGGG	hypothetical protein	hypothetical protein; identified by Glimmer2; putative
plasmid_cp32-4	11488	BB_R17		+	1.46273	1.28079	1.21593	1.75444	1.12282	0.994694	ACGTAATAGCCGATATTGGTACTGGGTTACGGGGATATGAATGCTATCTGA	hypothetical protein	hypothetical protein; identified by Glimmer2; putative
plasmid_cp32-4	12066	BB_R18		-	2.09014	1.83226	0.976758	0.776978	1.67321	1.4551	GAGATATTTTTTGTGTGAATTTCTAAATCTTCAAATTCGGGTATTGTAACA	hypothetical protein	hypothetical protein; identified by Glimmer2; putative
plasmid_cp32-4	12179	BB_R18		+	1.04613	1.05644			0.165993	0.336716	CTTAGTGCAATTAGCCCAAAGACTTTAAATCTAATCTCTGATACTGTTAAA	hypothetical protein	hypothetical protein; identified by Glimmer2; putative
plasmid_cp32-4	12183	BB_R18		+	1.57304	1.37661	0.968943	0.858572	1.09081	0.888329	GTGCAATTAGCCCAAAGACTTTAAATCTAATCTCTGATACTGTTAAAATTA	hypothetical protein	hypothetical protein; identified by Glimmer2; putative
plasmid_cp32-4	12488	BB_R19		-					0.730369	0.694477	TTAAATACCAATTCAAAATTATTGCCTAATCTTAAATCCATACTAGTAATT	hypothetical protein	similar to GP:1421734 percent identity: 99.09; identified by sequence similarity; putative
plasmid_cp32-4	12712	BB_R19		+	0.758789	0.453938	1.24315	0.634268	0.633792	0.246925	CAAGACAACAAAGCACACATATCCTTTTTTTTCTCAGGCGATGTTTTGAAT	hypothetical protein	similar to GP:1421734 percent identity: 99.09; identified by sequence similarity; putative
plasmid_cp32-4	12728	BB_R19		-	1.79219	0.896086	0.732568	0.71038			TGTGCTTTGTTGTCTTGTATAGTAGTTGAAATATTTATTAAATCTAAGTTA	hypothetical protein	similar to GP:1421734 percent identity: 99.09; identified by sequence similarity; putative
plasmid_cp32-4	12731	BB_R19		+	1.96765	0.967107	1.66863	2.06625	1.64449	1.17986	TATCCTTTTTTTTCTCAGGCGATGTTTTGAATATGGAGTTTAATTTATGAG	hypothetical protein	similar to GP:1421734 percent identity: 99.09; identified by sequence similarity; putative
plasmid_cp32-4	12820	BB_R20		+	2.18403	0.800758	0.826487	0.603823	1.56508	0.529125	CAATTAAGGATATTGTAAGATCGAAAAGAGAATATTTGCGTGTAAATTATG	hypothetical protein	similar to GP:1421735 percent identity: 97.59; identified by sequence similarity; putative
plasmid_cp32-4	12995	BB_R20		-	1.07095	1.4373	0.762347	0.514091	0.0844032	0.335265	AGTGCCACCCGGTTTCATTTTAGAAAAAAAGAGATTAAGCTCATTAATTAT	hypothetical protein	similar to GP:1421735 percent identity: 97.59; identified by sequence similarity; putative
plasmid_cp32-4	13152	BB_R20		+			0.317446	0.0683058			GACGATAGTAAATCTAACATTAATAGTCCTGAATTTAAAGCAAAACTTTGG	hypothetical protein	similar to GP:1421735 percent identity: 97.59; identified by sequence similarity; putative
plasmid_cp32-4	13228	BB_R20		+	0.489183	3.76356					GTGGGACTTTACTTGAGGGAGACATCGAAATTGATGGCCTCAATTCAACTG	hypothetical protein	similar to GP:1421735 percent identity: 97.59; identified by sequence similarity; putative
plasmid_cp32-4	13236	BB_R20		-	0.105114	0.495206					AAGTCCCACTAGGAGTTGTTAGATATAATGTTTCCCAAAGTTTTGCTTTAA	hypothetical protein	similar to GP:1421735 percent identity: 97.59; identified by sequence similarity; putative
plasmid_cp32-4	13361	BB_R20		-	1.74797	1.67415	1.01244	1.0312	1.04825	1.11155	GTTTTTAAGGTCAAGTTTATACTTTACTTTCATATAAACATATTTTCTTTT	hypothetical protein	similar to GP:1421735 percent identity: 97.59; identified by sequence similarity; putative
plasmid_cp32-4	13396	BB_R20		-	1.02486	2.19305	0.598658	3.03391	0.838702	0.595266	TCCCTAATTTGAGAGTCAATATTTAAGTAGAGGTAGTTTTTAAGGTCAAGT	hypothetical protein	similar to GP:1421735 percent identity: 97.59; identified by sequence similarity; putative
plasmid_cp32-4	13486	BB_R20		+					0.426839	0.92597	AAGGAATTAAGTTTATGGAAATAAGTGCTTGTATTAAAGATACAGACACTG	hypothetical protein	similar to GP:1421735 percent identity: 97.59; identified by sequence similarity; putative
plasmid_cp32-4	13630	BB_R20		+					0.452708	0.43575	GATTGCTTATTGATATTGGATAGTTAACAAATATGAAAATACCCAATCTTT	hypothetical protein	similar to GP:1421735 percent identity: 97.59; identified by sequence similarity; putative
plasmid_cp32-4	13791	BB_R21		+	1.55371	1.91956	1.32208	1.00214	1.58731	1.03119	GAAAATATAAAATCAAGATATATTGCAATATGGATATCTCAAGTTTTATCT	hypothetical protein	similar to GP:1421736 percent identity: 95.02; identified by sequence similarity; putative
plasmid_cp32-4	14041	BB_R21		+	1.31684	2.49437	0.672877	0.591983	0.434136	0.813046	CTACATTTATTTCGCCTAGCACTAAGAAAGGAAAACGACTAAAAAAGATAA	hypothetical protein	similar to GP:1421736 percent identity: 95.02; identified by sequence similarity; putative
plasmid_cp32-4	14264	BB_R21		-	0.119612	3.16932					GTTATTGAAAGTAATAATATTGTTACCATCTGTATTATTAATTTTGAGAAC	hypothetical protein	similar to GP:1421736 percent identity: 95.02; identified by sequence similarity; putative
plasmid_cp32-4	14275			-	0.627678	0.495206			0.0829965	0.427371	AAACCTCCTTAGTTATTGAAAGTAATAATATTGTTACCATCTGTATTATTA
plasmid_cp32-4	14484	BB_R22		-	1.3901	0.994662	0.488379	0.852613	0.087099	0.127039	TCTCTTTAAAATAGCCTAGCTCTTCGCCTTTAAATGTTTGGTGATTAACGG	hypothetical protein	similar to GP:2072096 percent identity: 80.08; identified by sequence similarity; putative
plasmid_cp32-4	14494	BB_R22		-	1.31684	1.91008	0.777419	0.121087	0.860146	0.92597	GATTTAATTATCTCTTTAAAATAGCCTAGCTCTTCGCCTTTAAATGTTTGG	hypothetical protein	similar to GP:2072096 percent identity: 80.08; identified by sequence similarity; putative
plasmid_cp32-4	14634	BB_R22		-	0.441477	5.76239	0.68373	8.73175	0.565274	0.997198	TGCTATCTGTAAGGCGCGATTTGATTTTACTAAAAAGATTTGAAAGTTTAC	hypothetical protein	similar to GP:2072096 percent identity: 80.08; identified by sequence similarity; putative
plasmid_cp32-4	14721	BB_R22		-	1.75579	1.11421	0.93429	0.690647	0.476328	0.848805	TATGTTTAGGAACGGGTGTTTTTTGAATAGTATCTGATGAAGGCATTATCA	hypothetical protein	similar to GP:2072096 percent identity: 80.08; identified by sequence similarity; putative
plasmid_cp32-4	14733	BB_R22		+	1.08746	1.05543	1.2181	1.027	1.79884	1.53784	CCATCAAATTTTACTTATGGCAGCATAACTAGAAGTACTACACTTTATCCT	hypothetical protein	similar to GP:2072096 percent identity: 80.08; identified by sequence similarity; putative
plasmid_cp32-4	14780	BB_R22		+	1.49311	1.2105	1.02116	0.984344	0.798413	2.09141	TCCTTCTGACTATGAGAATAAAGCGATATCTATTAATATGGAAGACAATGA	hypothetical protein	similar to GP:2072096 percent identity: 80.08; identified by sequence similarity; putative
plasmid_cp32-4	15035	BB_R22		+	0.697737	1.06902	2.58553	3.83231	1.1827	0.0841791	TATCCAAAAAAGAGCCTCCTTGTATGGAGATTCAGTCCCAGATCTTTTAAA	hypothetical protein	similar to GP:2072096 percent identity: 80.08; identified by sequence similarity; putative
plasmid_cp32-4	15122			-	2.39293	1.16478	1.41539	1.01483	3.0422	1.54328	TATCAAAATCGTAATTTTTGCTAAAAAAGCTTACAGTTTTAAAAGATCTGG
plasmid_cp32-4	15305	BB_R23	blyA	-	1.78511	1.64194	0.871355	0.952431	0.983981	0.957379	CAATAGTCAATATGTCTTTTAGTAAAGGCTTGAGAAGAATTAATACTCCTA	pore-forming hemolysin	BlyA; similar to GP:1209851 percent identity: 100.00; identified by sequence similarity; putative
plasmid_cp32-4	15308	BB_R23	blyA	+	1.64309	3.19979	1.23723	1.02459	0.885296	0.727548	ATAGGCAAGATTTTTAAGAATGGTAATGGTAATGGCAAAAATCACATTAAA	pore-forming hemolysin	BlyA; similar to GP:1209851 percent identity: 100.00; identified by sequence similarity; putative
plasmid_cp32-4	15393	BB_R24	blyB	+	0.840909	0.433305					ATGTTGAGCTTGGACTTACGTCTTTATCAACCCTTATTGATATATTTTCTA	hemolysin accessory protein	BlyB; similar to PID:1209826 PID:1209852 PID:1209861 PID:1209869 PID:2072098 percent identity: 99.13; identified by sequence similarity; putative
plasmid_cp32-4	15654	BB_R24	blyB	-					0.995958	1.15746	GATATTTTGAGATTTTTTTCATCAGAATTAACTAAGTCAATGCATTGATTG	hemolysin accessory protein	BlyB; similar to PID:1209826 PID:1209852 PID:1209861 PID:1209869 PID:2072098 percent identity: 99.13; identified by sequence similarity; putative
plasmid_cp32-4	15696	BB_R24	blyB	+	2.49038	1.05644			0.995958	0.376175	AGGAAAGAACAAATAATGCAAAATAACACTATTGGTTTAGGACTTAATTTA	hemolysin accessory protein	BlyB; similar to PID:1209826 PID:1209852 PID:1209861 PID:1209869 PID:2072098 percent identity: 99.13; identified by sequence similarity; putative
plasmid_cp32-4	15739	BB_R25		-					0.292929	0.185194	AGTCCTAAACCAATAGTGTTATTTTGCATTATTTGTTCTTTCCTTATAGAT	hypothetical protein	similar to PID:1209827 PID:1209833 PID:1209839 PID:1209853 PID:1209862 percent identity: 100.00; identified by sequence similarity; putative
plasmid_cp32-4	15760	BB_R25		-	2.25469	1.01954	1.03421	1.09691	1.1008	2.18264	GTTAAGCTGGATAGTAAATTAAGTCCTAAACCAATAGTGTTATTTTGCATT	hypothetical protein	similar to PID:1209827 PID:1209833 PID:1209839 PID:1209853 PID:1209862 percent identity: 100.00; identified by sequence similarity; putative
plasmid_cp32-4	15844	BB_R25		-	1.31931	1.67496	0.929111	1.20138	0.296096	0.518543	TATGTTTTGTAGAAAAAATCTATTACTTTACTAAAAGTATTAATGTAATTA	hypothetical protein	similar to PID:1209827 PID:1209833 PID:1209839 PID:1209853 PID:1209862 percent identity: 100.00; identified by sequence similarity; putative
plasmid_cp32-4	15847	BB_R25		+	1.37137	1.69328	0.738524	1.54761	1.08449	1.0362	TAAGCACACTAAAATCTATGGAAACAGCTGAGTCAACTAAAATATTTGAAG	hypothetical protein	similar to PID:1209827 PID:1209833 PID:1209839 PID:1209853 PID:1209862 percent identity: 100.00; identified by sequence similarity; putative
plasmid_cp32-4	15933	BB_R25		-	1.62773	1.15418	0.640997	1.02117	0.721211	0.682293	TTATCTCAATGTTGTATTTTAAAATGTCTTGTATTTCTTCAAATATTTTAG	hypothetical protein	similar to PID:1209827 PID:1209833 PID:1209839 PID:1209853 PID:1209862 percent identity: 100.00; identified by sequence similarity; putative
plasmid_cp32-4	16364	BB_R26		-	2.14732	1.14047	0.728128	0.628413	0.931703	0.824493	TAGACTTTTTCCGCTATTGGTTTTGTTTTTTTAATGTACTCTAAATATATG	hypothetical protein	similar to GB:L31420 PID:1209834 PID:1209840 PID:1209846 PID:1209854 percent identity: 100.00; identified by sequence similarity; putative
plasmid_cp32-4	16428			-	0.886658	1.69985	1.13955	0.887975	1.68977	1.00939	AAATAGAATTTCTTGCAAGAAAAACCTTTTTGTAATTTACATTTTTAATTG
plasmid_cp32-4	16431			+	1.18034	2.53793	1.3349	1.68248	1.05632	1.27634	CATATAAAAATCTCTAAAGCCAATTAATCTAAAATAGTGTATAATATGACC
plasmid_cp32-4	16435			+	1.50581	1.55636	1.69305	0.532785	1.18962	1.13965	TAAAAATCTCTAAAGCCAATTAATCTAAAATAGTGTATAATATGACCATAA
plasmid_cp32-4	17440	BB_R28	mlpD	+	1.32699	1.20413	0.62842	0.933164	0.379275	0.47923	CCTTCAAGCAGGTCGTTCAGGAGGCCCTTAAAGGGGGCATAGACGGCTTTG	lipoprotein	MlpD; similar to PID:1209843 percent identity: 80.99; identified by sequence similarity; putative; similar to Congo red-binding protein NlpH
plasmid_cp32-4	17557			+	1.52501	1.30563	1.17578	0.959361	1.05068	1.18073	CCATGTAAGAATCTTGCTATGCTGCAAATATCTCATCAAACCGTTCATATT
plasmid_cp32-4	17564			+	0.717672	1.36182					AGAATCTTGCTATGCTGCAAATATCTCATCAAACCGTTCATATTCTTTTAA
plasmid_cp32-4	17695	BB_R29		-	2.02667	1.56241	1.07103	0.803837	1.28566	1.60817	AAGGATTTACAAGATTTTGAAAAGTTTGTGGTGTTTAAGAGGACTGCTTAT	hypothetical protein	similar to PID:1143396 PID:1209858 percent identity: 73.40; identified by sequence similarity; putative
plasmid_cp32-4	17833	BB_R29		+	1.73437	1.74501	1.28754	1.06557	0.331986	0.44194	TATTCTGAATAAAGCTTATTTTTTGAATAATTGAGTTTATATTATCTTTTA	hypothetical protein	similar to PID:1143396 PID:1209858 percent identity: 73.40; identified by sequence similarity; putative
plasmid_cp32-4	17871	BB_R29		-	0.63898	1.54504			0.4101	0.427371	TAAACTCAATTATTCAAAAAATAAGCTTTATTCAGAATATAGACCCCAATA	hypothetical protein	similar to PID:1143396 PID:1209858 percent identity: 73.40; identified by sequence similarity; putative
plasmid_cp32-4	17973	BB_R29		-	0.578125	0.7495	0.870588	0.475701	0.55331	2.4511	AGCAAGAACAAAAAAAAGATAGGTTTTATTATTACGGTGTTTTTAAAGAAG	hypothetical protein	similar to PID:1143396 PID:1209858 percent identity: 73.40; identified by sequence similarity; putative
plasmid_cp32-4	18502	BB_R29		-	5.57102	6.06627	0.515511	0.826735	1.44867	1.7451	ATCAGAAACTTGCCGCGTATTGACAAAAGTCTTAAAGGGTATGGGTATAAG	hypothetical protein	similar to PID:1143396 PID:1209858 percent identity: 73.40; identified by sequence similarity; putative
plasmid_cp32-4	18620			+	1.03147	1.17996	0.712219	0.757739	1.43418	1.79582	GCAAAAACTATTTTTGCCAACTTTTTTACAAAAAATTTT
plasmid_cp32-4	20242	BB_R32		+	1.52091	1.79798	2.51659	2.09513	1.49252	1.85609	GATTATCATTGAGGGCCTTATTTAATGGGGAAAGGATTGTTGAAGAAACTC	hypothetical protein	similar to PID:1143398 PID:1174342 PID:1174350 PID:2182755 GB:AE001575 percent identity: 100.00; identified by sequence similarity; putative
plasmid_cp32-4	22145	BB_R35	brdG	+	0.922402	1.98082	0.244189	2.38643	1.43321	3.11462	GAAAAGAATTTTCAAAAAGATATAGATAGTGTAAATACTAAAATAGATAGT
plasmid_cp32-4	22166	BB_R35	brdG	-	1.68778	1.62932	0.969273	1.52224	1.06987	0.961225	TATCTTTTTGAAAATTCTTTTCTACATTAATTATTTGTTGTTCTAAAGAAT
plasmid_cp32-4	22224	BB_R35	brdG	-	0.589828	0.908333	0.801969	0.591983	0.514043	0.889657	GATATATCTTTTTGCAAAGTTTTTTCTACACTATCTATTTTAGTATTTACA
plasmid_cp32-4	22248	BB_R35	brdG	+	0.82891	1.07323	1.17368	1.07641	0.353527	0.628207	TTTAAAAAAATGAACTTAATGCAAGCAATAGAACAATACAAGTAATTCTAA
plasmid_cp32-4	22385			+	0.846327	1.1821	1.09167	0.850455	0.885296	2.87051	ATAAGTTAGTATATAGCTCTAAAGTAGAACTTATTTGAATTTTTTAACAAG
plasmid_cp32-4	22654			-					0.995958	2.70074	CATATACATATGTATAACTAAAACTATTTTTGTCAGGCTTTTTACAGAAAT
plasmid_cp32-4	23070	BB_R36	bppA	-	1.20538	1.50493	0.985617	1.17513	1.13167	1.20591	TTTATCTAACTTGTTTCTTTGAAGACTAAAATCAATATTTCGATTAAATCT	BppA	similar to GP:2182759 percent identity: 98.62; identified by sequence similarity; putative
plasmid_cp32-4	23090	BB_R36	bppA	-	2.49038	0.379658					CCTACTTCACTAGCACCGTATTTATCTAACTTGTTTCTTTGAAGACTAAAA	BppA	similar to GP:2182759 percent identity: 98.62; identified by sequence similarity; putative
plasmid_cp32-4	23189	BB_R36	bppA	+	1.15625	1.50543	1.34886	1.62795	1.63622	2.00627	TGCTCAAGGGCAAAGAGTTAGAGAATTTAGGATTTAGAGAATTTGTTAAAG	BppA	similar to GP:2182759 percent identity: 98.62; identified by sequence similarity; putative
plasmid_cp32-4	23303	BB_R36	bppA	+			0.0610473	0.347468			ACTATTTCAAAAAAATGGGTAGTTCACAAACTTTAGTGGGCTCAACAATTG	BppA	similar to GP:2182759 percent identity: 98.62; identified by sequence similarity; putative
plasmid_cp32-4	23307	BB_R36	bppA	+	1.73437	1.42452	0.625004	0.592803	0.922113	1.08093	TTTCAAAAAAATGGGTAGTTCACAAACTTTAGTGGGCTCAACAATTGATGG	BppA	similar to GP:2182759 percent identity: 98.62; identified by sequence similarity; putative
plasmid_cp32-4	23395	BB_R36	bppA	+	1.6806	1.59566	0.407482	0.490236	0.960807	0.884815	GAGATTAAAAGTAGCGACTCTCATTATATGAGTAGTGCTATTGCTGAGTAC	BppA	similar to GP:2182759 percent identity: 98.62; identified by sequence similarity; putative
plasmid_cp32-4	23423	BB_R36	bppA	+	2.16489	1.63418	1.03536	0.75739	0.684721	1.71304	TGAGTAGTGCTATTGCTGAGTACAATAAAAATGGCAATTTTTTAAGCAGTA	BppA	similar to GP:2182759 percent identity: 98.62; identified by sequence similarity; putative
plasmid_cp32-4	23557	BB_R36	bppA	+	1.57794	1.70409	0.75001	0.567722	0.754514	0.347239	GATGCTGCACCAATTAACTGTAAGATTAAAAGAGATGAGGCCTTAATATCA	BppA	similar to GP:2182759 percent identity: 98.62; identified by sequence similarity; putative
plasmid_cp32-4	23602	BB_R36	bppA	+	0.794922	2.37699	1.04653	0.751363			ATATCAAAAGTGTTTGAATTTGTTAATAAATGTGAATTAGAAATTATAAAT	BppA	similar to GP:2182759 percent identity: 98.62; identified by sequence similarity; putative
plasmid_cp32-4	23905	BB_R36	bppA	+					0.924818	1.0803	AATAGAATCCAAAACGAAAATAAAAAAAGAGAAAAGCCCATTAAAGATAGG	BppA	similar to GP:2182759 percent identity: 98.62; identified by sequence similarity; putative
plasmid_cp32-4	23978	BB_R36	bppA	-	1.29805	1.66338	1.02082	1.21568	1.74293	0.995854	ATATTGTAAATTAGCATCTTCAACCTATCTTTAATGGGCTTTTCTCTTTTT	BppA	similar to GP:2182759 percent identity: 98.62; identified by sequence similarity; putative
plasmid_cp32-4	23981	BB_R36	bppA	+	1.9425	1.18849	0.687348	0.847612	1.47022	1.03709	CGAATACATATCCACTAATTGAGCAGTTAAATTATAAATTTGGAGAGTTTG	BppA	similar to GP:2182759 percent identity: 98.62; identified by sequence similarity; putative
plasmid_cp32-4	24353	BB_R37	bppB	-	0.67091	0.53505	1.85775	1.01007	1.08384	2.53539	ATACGCTGCATTTATCTCATAAACATTAAATTCACGTTTCTTAAATAGACT	BppB	similar to GP:1373136 percent identity: 100.00; identified by sequence similarity; putative
plasmid_cp32-4	24356	BB_R37	bppB	+	1.23249	1.94121	0.74639	0.498512	0.557061	0.520858	TAGATTTATAGGACTTGGATATATTAAGAGCAATTGTTTTATTATAAATCC	BppB	similar to GP:1373136 percent identity: 100.00; identified by sequence similarity; putative
plasmid_cp32-4	24409	BB_R37	bppB	-	1.73027	1.02202	0.186517	0.21162	0.455438	0.756843	CATGGATTTATAATAAAACAATTGCTCTTAATATATCCAAGTCCTATAAAT	BppB	similar to GP:1373136 percent identity: 100.00; identified by sequence similarity; putative
plasmid_cp32-4	24534	BB_R37	bppB	-	1.14933	1.44568	1.0126	0.547584	1.48747	0.92597	TAAAGTGATATCCATTAACCTTATCGATTTTAACTTCGCTTATTTCAAATT	BppB	similar to GP:1373136 percent identity: 100.00; identified by sequence similarity; putative
plasmid_cp32-4	24537	BB_R37	bppB	+	1.19597	0.879369	0.447063	0.458736	0.0999465	0.101254	GCAACAAAAAATAAAGAAATATTATATGATTCACTTGACTTGAAACCTCGT	BppB	similar to GP:1373136 percent identity: 100.00; identified by sequence similarity; putative
plasmid_cp32-4	24929	BB_R38	bppC	-	1.16799	0.985409	1.18228	1.66226	1.37902	1.14939	TCTTTTTCAAAAGAACAAACATAAGTTTAAAGATAACCAAATTGATATTGT	BppC	similar to GP:1373117 percent identity: 100.00; identified by sequence similarity; putative
plasmid_cp32-4	24975	BB_R38	bppC	+	1.08309	1.38658	1.15511	1.20963	0.580976	0.489391	TGTGCTGTTTGGATAGCCTCGAACTCTTCTGAGTTGATGACAATTTCTCTA	BppC	similar to GP:1373117 percent identity: 100.00; identified by sequence similarity; putative
plasmid_cp32-4	25068	BB_R38	bppC	+	1.48189	0.678615	1.1646	1.0298	0.769604	0.376561	GTATATAAAGTTTTTCCGGTTTTGCTTAAAAAAGTTGAAATATCTTGCATT	BppC	similar to GP:1373117 percent identity: 100.00; identified by sequence similarity; putative
plasmid_cp32-4	25073	BB_R38	bppC	+	1.3556	1.6278	1.64507	1.3389	1.07257	0.933092	TAAAGTTTTTCCGGTTTTGCTTAAAAAAGTTGAAATATCTTGCATTTTTAC	BppC	similar to GP:1373117 percent identity: 100.00; identified by sequence similarity; putative
plasmid_cp32-4	25734			+	1.03454	0.561233	0.279074	0.690647			TGAGTTTGATTAAAATTACATTTTAGTTTTGTAACAATGTAATTCGAAATG
plasmid_cp32-4	25826			-	0.669408	0.320427					ATAATTGCAATATTTCAAAGATTTAAATATATAATTTTGTTACATTTCGAA
plasmid_cp32-4	25966			-	1.42425	1.49514	0.888849	0.521985	0.528468	0.159151	GCCAATACTTTGCTCATCATATAAAGATAAAGTATTATTTTTACAAGAAAT
plasmid_cp32-4	25970			-			0.287282	1.19684			CCTAGCCAATACTTTGCTCATCATATAAAGATAAAGTATTATTTTTACAAG
plasmid_cp32-4	26048	BB_R41		+	2.17909	0.760083	1.15435	1.1734			TTCAAGCAAAAATAAGCTTCAGAAAAGATATGAAAACCCTAA	hypothetical protein	probable pseudogene
plasmid_cp32-4	26138	BB_R41		+	2.05705	1.49131	1.3402	2.00147	0.847308	1.24141	ATTATCGAAGTTTAGATGACATAGTTAGAGAAATTAAAAACGTTATTGATA	hypothetical protein	probable pseudogene
plasmid_cp32-4	26210	BB_R41		-	1.30341	0.742808	1.37185	1.02252	0.429835	0.838819	AAAAAAAGATCCAAATTATGCTTATCAATAACGTTTTTAATTTCTCTAACT	hypothetical protein	probable pseudogene
plasmid_cp32-4	26261	BB_R41		-	1.99866	0.958203	0.976758	0.936536	0.840069	1.66155	ATATAATCAACTATGCCATATTGCCCCTCTACAGAAATTGGATCTTGCGTA	hypothetical protein	probable pseudogene
plasmid_cp32-4	26588	BB_R41		+	1.90732	1.39719	0.282584	0.758658	0.759295	0.515257	GATTATTTTCAGTAAAAGAGTCAGAAATTAACAACTTTGTAAATTCAATGA	hypothetical protein	probable pseudogene
plasmid_cp32-4	26593	BB_R41		+	1.47652	1.78656	1.18699	1.14234	1.27095	1.06031	TTTTCAGTAAAAGAGTCAGAAATTAACAACTTTGTAAATTCAATGATTAGA	hypothetical protein	probable pseudogene
plasmid_cp32-4	26747	BB_R41		+	1.88651	1.2155					TTACATTTTTAGGAAGAGATAATACATATGCAATTTTATTAGAGGAATTTA	hypothetical protein	probable pseudogene
plasmid_cp32-4	26772	BB_R41		-	0.838848	4.06069	0.627916	0.751363			TGTATTATCTCTTCCTAAAAATGTAATAAATTGAGAGTCATTAATAGTTTC	hypothetical protein	probable pseudogene
plasmid_cp32-4	27394	BB_R42	erpY	+	0.918486	0.759274	1.72235	1.40385	1.44691	1.66163	GTTTGGGGTTTAAAAATATGACTAGTGGTAATAATACTAGCGATATGACCA	ErpY	similar to PID:896042 percent identity: 84.14; identified by sequence similarity; putative; outer surface protein F
plasmid_cp32-4	27805	BB_R43		+	4.41477	1.98082					TCAATACAAGAATACAAAAGAAAAACCGGAAAAAGTATTGATGAAATTATA	hypothetical protein	hypothetical protein; identified by Glimmer2; putative
plasmid_cp32-4	27963	BB_R43		+	2.8602	0.833203			1.32794	0.09579	TAAGAAAGGAATGCTAGAAAAATGTTTGAAAAAAATGGGAGAGAAATATTC	hypothetical protein	hypothetical protein; identified by Glimmer2; putative
plasmid_cp32-4	28164	BB_R43		+	0.578125	0.693288			0.389723	0.164617	TCTTATAAAAACAATAAAAGATTTTTCCAAATTGGTATAGTCAAGTTGTAG	hypothetical protein	hypothetical protein; identified by Glimmer2; putative
plasmid_cp32-4	28712	BB_R44		+	1.34818	1.27864	1.09308	1.09875	1.15421	1.25109	TGCATACTAAAATAGAAAATTTAAGAGCCGAAATTGATGCTTTAAATAAAG	hypothetical protein	hypothetical protein; identified by Glimmer2; putative
plasmid_cp32-4	28956	BB_R45		+	1.27355	1.49374	1.0076	1.47299	1.84327	1.48354	TATCAAACAAAACTTTTTACAACACTACAAAAGGAATACAAAAATAAATAT	phage terminase large subunit	similar to GP:2444105 percent identity: 51.20; identified by sequence similarity; putative
plasmid_cp32-4	29031	BB_R45		+	1.6862	1.15548					AAGCTAACAAATTCTTCAATTAATTTTGATAAGTTTGAAAAAGAACAGTTA	phage terminase large subunit	similar to GP:2444105 percent identity: 51.20; identified by sequence similarity; putative
plasmid_cp32-4	29307	BB_R45		+	2.16245	1.82845	0.91164	1.05332	1.3072	1.0861	TGTAAACTTCTTAAAATTCCTTATATCCCAAGACATACAAATAATTCATAT	phage terminase large subunit	similar to GP:2444105 percent identity: 51.20; identified by sequence similarity; putative
plasmid_cp32-4	29364	BB_R45		+	3.8817	0.31363					ATTGATTCACTTCGTATTAATCTATATGGAGGAGATAAGGCAAGTGATTTT	phage terminase large subunit	similar to GP:2444105 percent identity: 51.20; identified by sequence similarity; putative
plasmid_cp32-4	29576	BB_R45		-	0.970679	1.4373	1.45378	1.20041	1.25577	1.03709	ATCGGTTTTAAAATAGTGTTCTGGATGATCAGGATTAGTATCAAAAATAAT	phage terminase large subunit	similar to GP:2444105 percent identity: 51.20; identified by sequence similarity; putative
plasmid_cp32-4	29634	BB_R45		-	1.46454	1.14628	0.402668	0.394438	0.0937499	0.090829	GCACATTATCATAAGTTGTAAAATTATATGTCTTAAATGTCGCTATATTAT	phage terminase large subunit	similar to GP:2444105 percent identity: 51.20; identified by sequence similarity; putative
plasmid_cp32-4	29690	BB_R45		-	1.41538	1.18451	1.23084	1.05931	1.15873	1.05844	TGATGGTATATCTTTATAGAGTTTTTCTTGTGTTTCGATAAATCCTTTACT	phage terminase large subunit	similar to GP:2444105 percent identity: 51.20; identified by sequence similarity; putative
plasmid_cp32-4	29692	BB_R45		-	2.00537	1.55254	1.20894	1.46377	1.15359	1.02676	TATGATGGTATATCTTTATAGAGTTTTTCTTGTGTTTCGATAAATCCTTTA	phage terminase large subunit	similar to GP:2444105 percent identity: 51.20; identified by sequence similarity; putative
plasmid_cp32-4	29782	BB_R45		+	1.90625	1.83934	1.8386	1.71675			GCCCGATAGCATATTTAGACCCAGCATTTAGTGTTGGAGGGGATAACACTG	phage terminase large subunit	similar to GP:2444105 percent identity: 51.20; identified by sequence similarity; putative
plasmid_cp32-4	29838	BB_R45		+	1.48	1.7456	0.704749	0.837948	0.348585	0.220469	TGTGTTATGGAGCGAGTTGATGATAAGTATTATGCTTTTGTATTTCAAGAC	phage terminase large subunit	similar to GP:2444105 percent identity: 51.20; identified by sequence similarity; putative
plasmid_cp32-4	29863	BB_R45		+	0.895686	1.36771	1.89606	0.911974	0.366932	0.321255	AGTATTATGCTTTTGTATTTCAAGACCAACGACCAGCCAATGATCCTTATA	phage terminase large subunit	similar to GP:2444105 percent identity: 51.20; identified by sequence similarity; putative
plasmid_cp32-4	29909	BB_R45		-	2.00405	1.7544	1.00983	1.06653	1.67331	1.44789	AGGATCATTGGCTGGTCGTTGGTCTTGAAATACAAAAGCATAATACTTATC	phage terminase large subunit	similar to GP:2444105 percent identity: 51.20; identified by sequence similarity; putative
plasmid_cp32-4	29923	BB_R45		+	2.3125	0.696956					TGGTAAAGACCGTTATAGAAAATTTCAATGTGCATACACTGTATTTAGAGG	phage terminase large subunit	similar to GP:2444105 percent identity: 51.20; identified by sequence similarity; putative
plasmid_cp32-4	30151	BB_R45		+	0.810704	0.878289	1.42074	0.761121	1.02441	1.0803	GTTCTTCTGTATTTAATGATATTTATTCGTATAAGGGGGATAGCAAAACCC	phage terminase large subunit	similar to GP:2444105 percent identity: 51.20; identified by sequence similarity; putative
plasmid_cp32-6	1826	BB_M02		-	1.80282	1.39079	1.10456	1.1105	1.20279	1.19726	GAGTCAACAGAAGAAGAATTGCTACTCGCATTTTTTCTTAATTTAATATTC	hypothetical protein	hypothetical protein; identified by Glimmer2; putative
plasmid_cp32-6	2431	BB_M03		+	1.82635	1.84281	1.16554	1.74776	0.88383	0.859829	ATGCACAAGGAGAGCTTGAAAAGAATGGGGGAAATGATAAATCTGTTAATG	hypothetical protein	hypothetical protein; identified by Glimmer2; putative
plasmid_cp32-6	2665	BB_M04		-	1.46458	0.963643	0.841097	1.38129			GGAGCAACTGGAATTTCTGATTCTAGCCCTAATTGTGGATTATCATCAACA	hypothetical protein	hypothetical protein; identified by Glimmer2; putative
plasmid_cp32-6	2897	BB_M04		-	1.65897	0.734821	0.839186	0.787921	0.866852	2.34065	TTCTTCTATTTTGTCTGCAAAGCTTGAACATGTAAAAGAATAAGCATTAAC	hypothetical protein	hypothetical protein; identified by Glimmer2; putative
plasmid_cp32-6	3082	BB_M04		-			0.820476	3.39045	0.736143	0.728632	ACAAGATACCCTTCAAAGTTATTCGTAATTGGTAATACATACGCAGTACTA	hypothetical protein	hypothetical protein; identified by Glimmer2; putative
plasmid_cp32-6	3123	BB_M04		-	2.18403	1.9287	1.807	0.450241	1.8202	1.28974	TATCCAATATTTCTCCCATTTTTATACTCGGATTTCTTGTAACAAGATACC	hypothetical protein	hypothetical protein; identified by Glimmer2; putative
plasmid_cp32-6	3301	BB_M04		-	1.04785	0.758613	0.529077	0.71038	0.0711399	0.595266	TTGCCAAAAATTGCAACTTTTATCAAATTAATAGAATACTCTTGTTTGGGA	hypothetical protein	hypothetical protein; identified by Glimmer2; putative
plasmid_cp32-6	3748	BB_M05		-	2.42552	1.88267	0.995541	0.840405	1.31047	1.22513	AATAACCCTCAAAATTATTTGTAATCGGAACAATAGTGGCTGTTTTGCTAA	hypothetical protein	hypothetical protein; identified by Glimmer2; putative
plasmid_cp32-6	3934	BB_M05		-	1.58537	1.27986	0.418154	0.385348	0.120202	0.0887587	CAGCTTTATTTCCAAATACTGCTACTTTTATTAAATAAACATCGTTACTAA	hypothetical protein	hypothetical protein; identified by Glimmer2; putative
plasmid_cp32-6	4040	BB_M06		+	1.51202	1.16818	0.542643	1.28263	0.995958	0.333349	TAATGTATAAATGGTTTTCGCCTGATCAAATTGAAGATGTTGATCTTCAGA	hypothetical protein	similar to GP:1663561 percent identity: 100.00; identified by sequence similarity; putative
plasmid_cp32-6	4049	BB_M06		+	5.04545	0.448043	1.37634	4.1977	4.48181	5.18543	AATGGTTTTCGCCTGATCAAATTGAAGATGTTGATCTTCAGATGGGCTACC	hypothetical protein	similar to GP:1663561 percent identity: 100.00; identified by sequence similarity; putative
plasmid_cp32-6	4240	BB_M06		-	1.48916	1.13411	1.27358	1.11063	1.07475	0.989104	AGTGCCTAAATTTGTACTGTAATTTTAAGTAATTAAGTCTTACCACTTCAG	hypothetical protein	similar to GP:1663561 percent identity: 100.00; identified by sequence similarity; putative
plasmid_cp32-6	4352	BB_M06		+	1.56858	1.51625	1.25583	1.09413	1.46704	1.45185	AACTTATTAATCACTTTGTACTAACAGGCACTGTTTCAATTCAAAAAGATG	hypothetical protein	similar to GP:1663561 percent identity: 100.00; identified by sequence similarity; putative
plasmid_cp32-6	4744	BB_M06		-					0.497979	0.362336	TTTGATGTTTTAGCAAGTTTGAAGTTTCAATGTAGACATCTTCTCTATTAT	hypothetical protein	similar to GP:1663561 percent identity: 100.00; identified by sequence similarity; putative
plasmid_cp32-6	4804	BB_M06		+	1.61875	1.29991	0.195352	0.887975			CCTACACCAAATGAACAAGTGGATAAAGATTCAACTGATATTGCTCATTCA	hypothetical protein	similar to GP:1663561 percent identity: 100.00; identified by sequence similarity; putative
plasmid_cp32-6	5175	BB_M07		+	1.41681	2.05701	1.26978	1.81295	2.07852	0.884815	TGGGTTGTCAATTAAGAAAACAGGGAGTTGTTCGAGAATTTGAATTTGATA	hypothetical protein	similar to GP:1663562 percent identity: 100.00; identified by sequence similarity; putative
plasmid_cp32-6	5277	BB_M07		+	1.67243	2.70515	0.817287	1.51379	1.13712	1.88501	GCAGTGGAGGCGAAGAAGGCGGCGAGGGGGGTTGTGGCTCAAACAAGAATT	hypothetical protein	similar to GP:1663562 percent identity: 100.00; identified by sequence similarity; putative
plasmid_cp32-6	5455	BB_M08		-	1.70165	1.55949	1.40453	1.02117	1.85971	1.13233	CGTTGATCATGCGGAAAGACATATCTGAAAGTCTTTTTCTAACACCATTCA	hypothetical protein	similar to GP:1663563 percent identity: 99.21; identified by sequence similarity; putative
plasmid_cp32-6	5459	BB_M08		-	1.29228	1.17049					AATACGTTGATCATGCGGAAAGACATATCTGAAAGTCTTTTTCTAACACCA	hypothetical protein	similar to GP:1663563 percent identity: 99.21; identified by sequence similarity; putative
plasmid_cp32-6	5546	BB_M08		-	1.22221	2.53993	0.817648	1.20108	0.583535	0.601565	TTTTTATCAAAAACTCTCTGATAAGAAGAATCGTTTTCAAGTTTAACAACA	hypothetical protein	similar to GP:1663563 percent identity: 99.21; identified by sequence similarity; putative
plasmid_cp32-6	5618	BB_M08		-	1.30078	1.44354	0.870444	0.947534	1.32236	0.979494	TCAGAGTCATAAAGCACTGCAAGTTCTTGTGGCCTTATGTCAATAATAACT	hypothetical protein	similar to GP:1663563 percent identity: 99.21; identified by sequence similarity; putative
plasmid_cp32-6	5640	BB_M08		+	1.00411	1.35024	0.432996	0.393209	0.08449	0.0841791	TTCCAAACTTTACACATATCAAGACCTTAACTATGAACTAAAAGACCGCAT	hypothetical protein	similar to GP:1663563 percent identity: 99.21; identified by sequence similarity; putative
plasmid_cp32-6	5652	BB_M08		+	0.23125	0.550228	0.382209	0.186942	0.055331	0.0974705	CACATATCAAGACCTTAACTATGAACTAAAAGACCGCATATCAATTTCGGA	hypothetical protein	similar to GP:1663563 percent identity: 99.21; identified by sequence similarity; putative
plasmid_cp32-6	5655	BB_M08		-	0.64614	1.30734			2.62571	1.69761	TGTGTAAAGTTTGGAATATCCTTGAATATCAGACATATCAGAGTCATAAAG	hypothetical protein	similar to GP:1663563 percent identity: 99.21; identified by sequence similarity; putative
plasmid_cp32-6	6520	BB_M10		-	1.87062	1.95813	0.978347	1.05542	0.77982	0.943194	CTTATGGGCTTTATTGTGTAGAAAATTGCTAAGCATACCATAAAGCATTAA	hypothetical protein	similar to GP:1663565 percent identity: 97.98; identified by sequence similarity; putative
plasmid_cp32-6	7167	BB_M11		+	2.25164	1.11087	0.765567	1.41636	0.696361	1.05639	TTCTCAACTAAAGAACAAGAAATAAAAGAACTATTTAAAGATAAAGGCAAT	hypothetical protein	hypothetical protein; identified by Glimmer2; putative
plasmid_cp32-6	7255	BB_M11		+	1.3125	1.0701	0.957974	0.803406	0.733864	0.25544	ATAAAGACAATTTACACCTCAAATTTATAAGTCAATATTTACATCAAGCTA	hypothetical protein	hypothetical protein; identified by Glimmer2; putative
plasmid_cp32-6	7498	BB_M11		+	1.40226	1.98881	1.57419	2.82376	1.30538	1.31969	CATACCACTATATAAAAAATGAAGCGATTATTGAGCTTATTAGAATTTGGA	hypothetical protein	hypothetical protein; identified by Glimmer2; putative
plasmid_cp32-6	7738	BB_M11		-	3.97461	4.77198	0.461247	1.38129	0.318707	0.523374	ATATTCACGCTAAGTTCTAATTTAAGTTGTGGCGTAGGAGAAAGAGTAAGC	hypothetical protein	hypothetical protein; identified by Glimmer2; putative
plasmid_cp32-6	7979	BB_M12		+	1.83287	1.25071	0.77447	0.85821	0.952111	1.2643	AGAGATCCCAAAACAATAACTTATGTTTTCAACATTGAAGTGACACTAGGT	hypothetical protein	hypothetical protein; identified by Glimmer2; putative
plasmid_cp32-6	8655	BB_M13		+	2.14191	1.39159	0.817287	1.07297	0.906577	1.85194	TTAATGAAAATTTTGATTATGAAAAAGTAGCCACTTCACTTTCATCAAGTA	hypothetical protein	hypothetical protein; identified by Glimmer2; putative
plasmid_cp32-6	8835	BB_M14		-	1.95673	1.30168					ATATTTGTCGTTCTTAATCTCGTCAAGCAAGTTAAAATATTTTTTTCTAGT	hypothetical protein	hypothetical protein; identified by Glimmer2; putative
plasmid_cp32-6	9111	BB_M15		-	1.50841	1.29448	1.12883	0.602369	1.04123	2.01345	TCTTTAGTGCTTCCCAAACTGGAGTTTCTGGGTTTAAGATATTTTTCCATT	hypothetical protein	hypothetical protein; identified by Glimmer2; putative
plasmid_cp32-6	9675	BB_M15		+	2.4712	2.34921	1.04522	1.30264	1.21425	1.38467	ATTTGAAAAACGCAGTAGAATTTGCAGCTATGCTTAAATCCAGTGGTGCTA	hypothetical protein	hypothetical protein; identified by Glimmer2; putative
plasmid_cp32-6	9756	BB_M15		-	1.73292	1.47971	1.11766	1.32937	1.5917	1.33985	TTAACAGCCTTTACTGCATCTTCGCTGCTCATAGCACCACTGGATTTAAGC	hypothetical protein	hypothetical protein; identified by Glimmer2; putative
plasmid_cp32-6	9794	BB_M15		-	1.11496	1.35972	0.886595	0.821138	1.23573	1.31488	GATCAAAAAGCTCACTTCCATCACCCCCAAGAACACTATTAACAGCCTTTA	hypothetical protein	hypothetical protein; identified by Glimmer2; putative
plasmid_cp32-6	9875	BB_M15		+	2.39509	1.28171			0.161507	0.617313	GAGTCTAGAATTACCAAGATGATGGAAATGTTCGAGGATTTTAAATCTTTC	hypothetical protein	hypothetical protein; identified by Glimmer2; putative
plasmid_cp32-6	10131	BB_M15		+	2.05712	1.85721	1.32093	1.40394	1.21757	1.3196	ATTATTTCTTTGCAAAATTAAAATCGATGCTACCTGGATGGATGGGCGGAG	hypothetical protein	hypothetical protein; identified by Glimmer2; putative
plasmid_cp32-6	10696	BB_M16		-	0.433594	1.614			0.608641	0.668756	TATAAGGATGTTAGTATTCCCCCGTTTAATGAGATATGTTCACCAGTCATT	hypothetical protein	hypothetical protein; identified by Glimmer2; putative
plasmid_cp32-6	10697	BB_M16		+	2.01729	1.50597	0.242028	0.608427	0.0663972	0.147313	TAAGGATATGATTTCTTTACTCAAAATGACTGTTTTTGGCAATACTATGCT	hypothetical protein	hypothetical protein; identified by Glimmer2; putative
plasmid_cp32-6	10817	BB_M16		-	2.19391	1.59502	1.12121	1.07657	1.19826	1.32013	TATACTAAAAGGGACTTGTGCTTGTATTCTATTGGCTAGTTGTTCTTTTAC	hypothetical protein	hypothetical protein; identified by Glimmer2; putative
plasmid_cp32-6	10818	BB_M16		+	0.800481	0.880366					TATAGTCCAACTTTTGGCCTTAAAGAATTAGCTGTAATTACAAGTCTTTCG	hypothetical protein	hypothetical protein; identified by Glimmer2; putative
plasmid_cp32-6	10822	BB_M16		+	1.89302	1.29721	1.15828	1.12342	0.314513	0.511918	GTCCAACTTTTGGCCTTAAAGAATTAGCTGTAATTACAAGTCTTTCGTTTA	hypothetical protein	hypothetical protein; identified by Glimmer2; putative
plasmid_cp32-6	10987	BB_M17		+	1.90441	2.08619	1.17211	1.54008	1.62498	1.31951	AAATTGAGTTCTACAATGTAGATACATCAAAAAAATCACCTGATGGAATTC	hypothetical protein	hypothetical protein; identified by Glimmer2; putative
plasmid_cp32-6	11007	BB_M17		+	1.52635	1.83993	1.01862	1.12924	1.20021	1.17068	GATACATCAAAAAAATCACCTGATGGAATTCCTTTCGCCGAAGAAATTCCT	hypothetical protein	hypothetical protein; identified by Glimmer2; putative
plasmid_cp32-6	11008	BB_M17		-	1.41118	1.34879	0.960455	0.951382	0.987922	0.956068	TCTACATTGTAGAACTCAATTTTAAAATCATATTGTAGTAACAGCATTTTT	hypothetical protein	hypothetical protein; identified by Glimmer2; putative
plasmid_cp32-6	11011	BB_M17		+	1.03454	1.6271			1.14918	0.555582	CATCAAAAAAATCACCTGATGGAATTCCTTTCGCCGAAGAAATTCCTAAAA	hypothetical protein	hypothetical protein; identified by Glimmer2; putative
plasmid_cp32-6	11222	BB_M17		-	1.5219	1.9178	1.1599	1.34944	1.16691	1.40413	ATATATTTTTACTATATCTCCAAATTTAATGTCGTCGGTGAAGTCTAAGGG	hypothetical protein	hypothetical protein; identified by Glimmer2; putative
plasmid_cp32-6	11284	BB_M17		-					0.995958	1.01857	GGAGGTCCTAAAGTTCCTGCCATTATGAAATCAAAATTTTTTTCATGAGCA	hypothetical protein	hypothetical protein; identified by Glimmer2; putative
plasmid_cp32-6	11546	BB_M17		+	1.63567	1.28551	0.976758	1.21028	1.00243	0.857147	TGTTCATAACATAATAGCCGATATTGGTACTGGTTTACGGGGATATGAATG	hypothetical protein	hypothetical protein; identified by Glimmer2; putative
plasmid_cp32-6	12132	BB_M18		-	3.60478	1.28171	1.31487	0.786492	1.61843	1.81887	GAGATATTTTTTGTGTGAATTTCTAAATCTTCAAATTCGGGTATTGTAACA	hypothetical protein	hypothetical protein; identified by Glimmer2; putative
plasmid_cp32-6	12245	BB_M18		+	1.62926	0.792329					CTTAGTGCAATTAGCCCAAAGACTTTAAATCTAATCTCTGATACTGTTAAA	hypothetical protein	hypothetical protein; identified by Glimmer2; putative
plasmid_cp32-6	12246	BB_M18		-	1.56434	1.94121	0.883733	3.27868	1.2641	0.823084	AGTATATAAAAATGATGTTTGTCAAAGTGAATATCGTTATTTTTATCAAAA	hypothetical protein	hypothetical protein; identified by Glimmer2; putative
plasmid_cp32-6	12249	BB_M18		+	1.58715	1.40003	1.02116	1.19841	1.28548	0.910275	GTGCAATTAGCCCAAAGACTTTAAATCTAATCTCTGATACTGTTAAAATTA	hypothetical protein	hypothetical protein; identified by Glimmer2; putative
plasmid_cp32-6	12547	BB_M19		-					0.189706	1.29636	CCAATTCGAAATTATTGCCTAATCTTAAATCCATACTAGTAATTATACCAT	hypothetical protein	similar to GP:1421734 percent identity: 99.09; identified by sequence similarity; putative
plasmid_cp32-6	12778	BB_M19		+	1.43155	0.495206	1.06555	0.403625	0.373484	0.864238	CAAGACAACAAAGCACACATATCCTTTTTTTTCTCAGGCGATGTTTTGAAT	hypothetical protein	similar to GP:1421734 percent identity: 99.09; identified by sequence similarity; putative
plasmid_cp32-6	12794	BB_M19		-	2.05556	1.2155	0.651172	1.15437			TGTGCTTTGTTGTCTTGTATAGTAGTTGAAATATTTATTAAATCTAAGTTA	hypothetical protein	similar to GP:1421734 percent identity: 99.09; identified by sequence similarity; putative
plasmid_cp32-6	12797	BB_M19		+	1.20072	1.30734	1.50131	1.20201	1.1566	1.13762	TATCCTTTTTTTTCTCAGGCGATGTTTTGAATATGGAGTTTAATTTATGAG	hypothetical protein	similar to GP:1421734 percent identity: 99.09; identified by sequence similarity; putative
plasmid_cp32-6	12886	BB_M20		+	3.75781	1.20706			1.41094	0.92597	CAATTAAGGATATTGTAAGATCGAAAAGAGAATATTTGCGTGTAAATTATG	hypothetical protein	similar to GP:1421735 percent identity: 97.59; identified by sequence similarity; putative
plasmid_cp32-6	13061	BB_M20		-	1.19578	1.49741	0.488379	0.393534	0.132794	0.381282	AGTGCCACCCGGTTTCATTTTAGAAAAAAAGAGATTAAGCTCATTAATTAT	hypothetical protein	similar to GP:1421735 percent identity: 97.59; identified by sequence similarity; putative
plasmid_cp32-6	13128	BB_M20		-	1.5279	1.00279	0.304444	0.9687	0.958137	1.00767	AAGCAGTGCGAACCGCGCTGTAAGTTGTGCTTTTAGAAGAAATGTGTTCTT	hypothetical protein	similar to GP:1421735 percent identity: 97.59; identified by sequence similarity; putative
plasmid_cp32-6	13294	BB_M20		+	0.686523	3.26836			0.842734	0.442855	GTGGGACTTTACTTGAGGGAGACATCGAAATTGATGGCCTCAATTCAACTG	hypothetical protein	similar to GP:1421735 percent identity: 97.59; identified by sequence similarity; putative
plasmid_cp32-6	13427	BB_M20		-	1.99145	1.3853	0.912606	1.24221	1.13133	1.09382	GTTTTTAAGGTCAAGTTTATACTTTACTTTCATATAAACATATTTTCTTTT	hypothetical protein	similar to GP:1421735 percent identity: 97.59; identified by sequence similarity; putative
plasmid_cp32-6	13462	BB_M20		-	1.07741	3.02075	0.443981	2.09308	0.569119	0.427371	TCCCTAATTTGAGAGTCAATATTTAAGTAGAGGTAGTTTTTAAGGTCAAGT	hypothetical protein	similar to GP:1421735 percent identity: 97.59; identified by sequence similarity; putative
plasmid_cp32-6	13857	BB_M21		+	1.45571	1.63263	1.16323	1.29722	1.24719	1.03875	GAAAATATAAAATCAAGATATATTGCAATATGGATATCTCAAGTTTTATCT	hypothetical protein	similar to GP:1421736 percent identity: 94.53; identified by sequence similarity; putative
plasmid_cp32-6	14107	BB_M21		+	2.27263	2.5173	0.671521	0.31876	1.05821	1.35809	CTACATTTATTTCGCCTAGCACTAAGAAAGGAAAACGACTAAAAAAGATAA	hypothetical protein	similar to GP:1421736 percent identity: 94.53; identified by sequence similarity; putative
plasmid_cp32-6	14299	BB_M21		+	1.82582	1.60845	1.05949	1.11639	1.11958	0.970683	CAGATGGTAACAATATTATAACTTTTAACAACTAAGGAGGTTTTATGGCTG	hypothetical protein	similar to GP:1421736 percent identity: 94.53; identified by sequence similarity; putative
plasmid_cp32-6	14308	BB_M21		+	1.23509	1.39896	1.16828	1.22343	1.31773	1.27125	ACAATATTATAACTTTTAACAACTAAGGAGGTTTTATGGCTGATGATCAAG	hypothetical protein	similar to GP:1421736 percent identity: 94.53; identified by sequence similarity; putative
plasmid_cp32-6	14439	BB_M22		-	1.67738	1.26008	0.315526	0.531512	0.0723807	0.0886567	AAAGATCAGTATCGTTAACGGTCGTAACCTTATTTAAATCTTTTATTTGAA
plasmid_cp32-6	14635	BB_M22		-	2.12701	1.5396	0.680242	0.893595	0.363604	0.459281	ATTAATTTGTCCGTTATTTTAGCATAAATTTTTTCTACAAAATCTTTATCA
plasmid_cp32-6	14695	BB_M22		-	1.78255	0.877221	0.679483	0.19028	2.26354	1.58738	TCTGTAAGGCGTGATTTAATTTTACTAAAAAGGTTAGAAATATTAGTAGAA
plasmid_cp32-6	14787	BB_M22		-	2.24448	1.69195	0.441116	1.13463	0.569119	1.06315	TATGTTTAGGAACGGGTGTTTTTTGAATAGTATCTGATGAAGGCATTATCA
plasmid_cp32-6	14888	BB_M22		+	2.22	2.29033	0.537217	0.799177	0.311237	0.163406	CAATGATGATGTAACTCTTATTTTTTCTAAAAGTTACGATAATTCTCCCGT
plasmid_cp32-6	15066	BB_M22		+	3.5296	2.02044	0.439541	0.582733			TTCACCAGAATTCCCATTTATAAAGGATGGTATGTCCAAAAAAGAGTCTCC
plasmid_cp32-6	15098	BB_M22		+	0.711538	2.31096	0.452644	0.107633	0.846564	0.626391	TGTCCAAAAAAGAGTCTCCTTGTATGGAGATCCATTCCCAGATCTTTTAAA
plasmid_cp32-6	15186			-	3.11136	1.63127	1.1517	0.935334	1.63622	1.37766	TATACCAAAATCATAATTTTTGCTAAAAAGTTTACAGTTTTAAAAGATCTG
plasmid_cp32-6	15194			+	1.82191	1.93332	0.761638	0.844626	1.0337	1.00396	CGTATAAAAATAAAAAATTAAAATGAAGGATTAAAAAATGGATACTATTAA
plasmid_cp32-6	15369	BB_M23	blyA	-	1.75765	1.67242	0.860759	0.941335	0.996429	0.953168	CAATAGTCAATATGTCTTTTAGTAAAGGCTTGAGAAGAATTAATACTCCTA	pore-forming hemolysin	BlyA; similar to GP:1209851 percent identity: 100.00; identified by sequence similarity; putative
plasmid_cp32-6	15372	BB_M23	blyA	+	2.14732	1.12547	1.46514	0.443987	0.730369	0.648179	ATAGGCAAGATTTTTAAGAATGGTAATGGTAATGGCAAAAATCACATTAAA	pore-forming hemolysin	BlyA; similar to GP:1209851 percent identity: 100.00; identified by sequence similarity; putative
plasmid_cp32-6	15824	BB_M25		-	1.80978	0.767569	0.91571	1.16547	0.846564	2.09886	GTTAAGCTGGATAGTAAATTAAGTCCTAAACCAATAGTGTTATTTTGCATT	hypothetical protein	similar to PID:1209827 PID:1209833 PID:1209839 PID:1209853 PID:1209862 percent identity: 100.00; identified by sequence similarity; putative
plasmid_cp32-6	15908	BB_M25		-	1.72548	2.17502	1.54027	1.1734	0.871463	0.19291	TATGTTTTGTAGAAAAAATCTATTACTTTACTAAAAGTATTAATGTAATTA	hypothetical protein	similar to PID:1209827 PID:1209833 PID:1209839 PID:1209853 PID:1209862 percent identity: 100.00; identified by sequence similarity; putative
plasmid_cp32-6	15910	BB_M25		-	1.7648	1.38953	0.902761	1.47996	1.3545	0.986889	TATATGTTTTGTAGAAAAAATCTATTACTTTACTAAAAGTATTAATGTAAT	hypothetical protein	similar to PID:1209827 PID:1209833 PID:1209839 PID:1209853 PID:1209862 percent identity: 100.00; identified by sequence similarity; putative
plasmid_cp32-6	15911	BB_M25		+	1.45272	0.831945	0.837221	1.25475	1.17472	1.07328	TAAGCACACTAAAATCTATGGAAACAGCTGAGTCAACTAAAATATTTGAAG	hypothetical protein	similar to PID:1209827 PID:1209833 PID:1209839 PID:1209853 PID:1209862 percent identity: 100.00; identified by sequence similarity; putative
plasmid_cp32-6	15913	BB_M25		+	1.57943	1.53535	0.656403	0.672708	0.464568	0.499758	AGCACACTAAAATCTATGGAAACAGCTGAGTCAACTAAAATATTTGAAGAA	hypothetical protein	similar to PID:1209827 PID:1209833 PID:1209839 PID:1209853 PID:1209862 percent identity: 100.00; identified by sequence similarity; putative
plasmid_cp32-6	15997	BB_M25		-	1.88338	1.12878	0.789719	0.759075	0.832686	0.433682	TTATCTCAATGTTGTATTTTAAAATGTCTTGTATTTCTTCAAATATTTTAG	hypothetical protein	similar to PID:1209827 PID:1209833 PID:1209839 PID:1209853 PID:1209862 percent identity: 100.00; identified by sequence similarity; putative
plasmid_cp32-6	16164	BB_M26		+	1.8824	1.26026	0.741227	1.02625	2.03119	1.87001	ACCTACCAGAAGAGCCAAAACCGCCAATTATTCAAACACTAAAATCTTTAG	hypothetical protein	similar to GP:1209846 percent identity: 100.00; identified by sequence similarity; putative
plasmid_cp32-6	16490			+	1.60611	1.66084	1.01453	1.32607	1.61083	1.07721	CTTTATAATTAAATTGGCTTTTACAACAGAAGAAAATCTAGATATTAAATT
plasmid_cp32-6	16586			-					1.05454	0.762563	AATATTCATGTTGAAAATGTTAAAATCTAGATATTAGATTAAAGTAAATTT
plasmid_cp32-6	16589			+	1.50274	1.48491	0.757938	0.895208	1.6191	1.52029	CTAATTAATTAGTGCCCTCTTCGAGGAACTTTATTACTTTGTCTATCTGTT
plasmid_cp32-6	16733	BB_M27	revA	+	1.34564	3.34497	1.16422	1.31131	1.25658	1.25591	TTTTTCTTTTTGAAATATCCTGATCCTTGTCAGTAATGTTTTCAATGGTAT	rev protein	RevA; similar to PID:1209872 percent identity: 81.88; identified by sequence similarity; putative
plasmid_cp32-6	16768	BB_M27	revA	+	1.77292	2.01619	0.770136	0.960463	0.96276	1.41619	ATGTTTTCAATGGTATTTTTAGCTGCTTTTAACGCTGCTAATTTGGCCGCT	rev protein	RevA; similar to PID:1209872 percent identity: 81.88; identified by sequence similarity; putative
plasmid_cp32-6	17006	BB_M27	revA	+	2.38477	0.95897	0.262057	1.13217	1.22579	1.11978	CATATGCTTTACAAGCCATTACAAATAACATTGATGCAAAAAATAATTTAA	rev protein	RevA; similar to PID:1209872 percent identity: 81.88; identified by sequence similarity; putative
plasmid_cp32-6	17289	BB_M28	mlpF	-	3.28618	1.85702	1.39914	1.75058	1.06464	1.07613	GTAGTAGTAAAAATAAACAAAATAATATGTTGATGATTTTCATTGTTATTT	lipoprotein	MlpF; similar to PID:1209837 percent identity: 87.50; identified by sequence similarity; putative; similar to Congo red-binding protein NlpH
plasmid_cp32-6	17744	BB_M29		-					1.0671	1.30478	TTTGCAGCATAGCAATATTAAAGCCCCCAAATAGGGGGCTGTTAGCTATTA	hypothetical protein	similar to PID:1143396 PID:1209858 percent identity: 86.36; identified by sequence similarity; putative
plasmid_cp32-6	17806	BB_M29		+	1.41349	2.33994	1.24786	0.977896	0.986736	0.989053	TAAACGTCTCGATTATCAGACATAAATACTTTAAGCTTATTTAGATCATCA	hypothetical protein	similar to PID:1143396 PID:1209858 percent identity: 86.36; identified by sequence similarity; putative
plasmid_cp32-6	17993	BB_M29		+	2.11095	1.54798	0.611815	0.917574	0.548499	0.391389	TATTATTTTTTTCTTCACCTTCATTTACCCAATTTTTTATATTAAACAGTG	hypothetical protein	similar to PID:1143396 PID:1209858 percent identity: 86.36; identified by sequence similarity; putative
plasmid_cp32-6	18286	BB_M29		+	1.59186	1.43394	1.37781	1.22097	1.98619	2.57755	GCTGCACCAACAAGTTGTGGCATTGTATTCAAATTTTTAGACCCATTTTCA	hypothetical protein	similar to PID:1143396 PID:1209858 percent identity: 86.36; identified by sequence similarity; putative
plasmid_cp32-6	18593	BB_M29		-	1.2781	1.63971	1.68713	0.925628	0.584928	0.445018	AGAATGAACTTGCCACGTATTGACAAAAGTCTTAAAGGATACGGATATAAG	hypothetical protein	similar to PID:1143396 PID:1209858 percent identity: 86.36; identified by sequence similarity; putative
plasmid_cp32-6	22100			-	2.52273	0.935388			0.366932	0.289365	GATTATCCTTTTAATTGTTTATACATTTTTAAAAGTTTACTAATCAAATCT
plasmid_cp32-6	22114	BB_M34	bdrK	+	1.97243	0.191693	0.976758	3.41169	0.0649538	0.356142	GCATACAAAACATATAACATAGAAAGTATAAAAAACGAATTTTTAAATATA	BdrK	similar to PID:1143401 GB:AE001575 percent identity: 74.40; identified by sequence similarity; putative
plasmid_cp32-6	22252	BB_M34	bdrK	+	1.05714	1.50396	0.0406982	0.651182	0.612897	0.679044	GAGAAGAATTTGCAAAAAGACATATCTAATTTAGATGCCAAAATAGACAAT	BdrK	similar to PID:1143401 GB:AE001575 percent identity: 74.40; identified by sequence similarity; putative
plasmid_cp32-6	22277	BB_M34	bdrK	-	1.35538	1.72523	1.01196	1.52322	1.26259	0.816694	GATATGTCTTTTTGCAAATTCTTCTCTATATCAATTATTTTCTCTTTTAAA	BdrK	similar to PID:1143401 GB:AE001575 percent identity: 74.40; identified by sequence similarity; putative
plasmid_cp32-6	22369	BB_M34	bdrK	-	1.79861	0.625017	0.626127	0.745899			AGCTCTTTTCTACATTGTCTATTTTGATATTCAAACCATCTATTTTTAAAT	BdrK	similar to PID:1143401 GB:AE001575 percent identity: 74.40; identified by sequence similarity; putative
plasmid_cp32-6	22800			-	1.31573	2.66649	1.01583	1.68565	0.822748	1.048	ACTTATTACTTTATAAAATTTTAATCATTCTTAATTTAAAAAATACTTATT
plasmid_cp32-6	22896			-	1.76838	0.660274					GAATTAAAATTATTTTGTATTTGTTAAAATAAAAGAACCTATTTAAATTCT
plasmid_cp32-6	23061			+			0.209305	1.01483			TATGTATAGCTAAAAAAATATATTGCTATCAAAAAAATCCAATTAAGTTGG
plasmid_cp32-6	23064			-	1.29228	1.37134	0.44878	0.643016	2.41127	1.43104	CATATACATATGTATAACAAAAACTATTTTTGTCAGGCTTTTTACAGAAAT
plasmid_cp32-6	23066			-	1.65625	3.79658	2.34422	0.568304	0.612897	0.347239	TACATATACATATGTATAACAAAAACTATTTTTGTCAGGCTTTTTACAGAA
plasmid_cp32-6	23067			+	3.16042	2.62674	0.373466	0.542651	1.90892	0.747898	TAGCTAAAAAAATATATTGCTATCAAAAAAATCCAATTAAGTTGGGTTTAG
plasmid_cp32-6	23069			+	1.88329	2.1212	0.8962	0.56261	0.395558	0.422725	GCTAAAAAAATATATTGCTATCAAAAAAATCCAATTAAGTTGGGTTTAGCT
plasmid_cp32-6	23704	BB_M35	bppA	-	1.61875	3.00661	0.925349	0.605437	0.597575	1.04172	TCAACACCGTTGGCATATTTATTTTTATATAAAATATCAATATTATCACCG	BppA	similar to GB:U03641 PID:458214 PID:458222 PID:1143402 PID:1174346 percent identity: 85.38; identified by sequence similarity; putative
plasmid_cp32-6	23779	BB_M35	bppA	-					0.995958	1.28211	TTAATAAACCAGCCATCAATTGTTGAGCCCACTAAAGTTTCTGAACTGCCC	BppA	similar to GB:U03641 PID:458214 PID:458222 PID:1143402 PID:1174346 percent identity: 85.38; identified by sequence similarity; putative
plasmid_cp32-6	23833	BB_M35	bppA	+	1.8364	1.81575	1.57613	0.733544	0.56693	1.03179	TGAGTAGTGCTATTGCTGAGTACAATAAAAATGGCAATTTTTTAAGCAGTA	BppA	similar to GB:U03641 PID:458214 PID:458222 PID:1143402 PID:1174346 percent identity: 85.38; identified by sequence similarity; putative
plasmid_cp32-6	23903	BB_M35	bppA	+					0.0766122	0.0712284	TGTACAAGCACAAGTGCAGCTAGCGTGCACTGGGCTTGAGTATTGTAATTT	BppA	similar to GB:U03641 PID:458214 PID:458222 PID:1143402 PID:1174346 percent identity: 85.38; identified by sequence similarity; putative
plasmid_cp32-6	23967	BB_M35	bppA	+	1.00909	2.12032	0.91016	0.662457	0.715845	0.401836	GATGCTGCACCAATTAACTGTAAGATTAAAAGAGATGAGGCCTTAATATCA	BppA	similar to GB:U03641 PID:458214 PID:458222 PID:1143402 PID:1174346 percent identity: 85.38; identified by sequence similarity; putative
plasmid_cp32-6	24012	BB_M35	bppA	+	0.683239	1.29515	1.25583	1.04942			ATATCAAAAGTGTTTGAATTTGTTAATAAATGTGAATTAGAAATTATAAAT	BppA	similar to GB:U03641 PID:458214 PID:458222 PID:1143402 PID:1174346 percent identity: 85.38; identified by sequence similarity; putative
plasmid_cp32-6	24073	BB_M35	bppA	-	1.76562	0.857676	1.02327	1.74223	1.03153	1.07733	TCTTTTTTCAAATTTATAATTTCTAATTCACATTTATTAACAAATTCAAAC	BppA	similar to GB:U03641 PID:458214 PID:458222 PID:1143402 PID:1174346 percent identity: 85.38; identified by sequence similarity; putative
plasmid_cp32-6	24082	BB_M35	bppA	+	1.8016	0.975174	1.28199	0.729408	1.02441	0.722256	GTAACTATAGAGAGGAATACTTAATGGCACATAATTTTAACGAGGATACGT	BppA	similar to GB:U03641 PID:458214 PID:458222 PID:1143402 PID:1174346 percent identity: 85.38; identified by sequence similarity; putative
plasmid_cp32-6	24085	BB_M35	bppA	+	1.54987	1.04347	0.43697	1.41031	0.404608	1.12091	ACTATAGAGAGGAATACTTAATGGCACATAATTTTAACGAGGATACGTTTA	BppA	similar to GB:U03641 PID:458214 PID:458222 PID:1143402 PID:1174346 percent identity: 85.38; identified by sequence similarity; putative
plasmid_cp32-6	24250	BB_M35	bppA	-	0.835069	1.03993					TCCTTAATTTCAAGGTCTGCACAATCAACATATTCTATAAATTCTCTTGCC	BppA	similar to GB:U03641 PID:458214 PID:458222 PID:1143402 PID:1174346 percent identity: 85.38; identified by sequence similarity; putative
plasmid_cp32-6	24315	BB_M35	bppA	+					1.05821	1.0803	AATAGAATCCAAAACGAAAATAAAAAAAGAGAAAAGCCCATTAAAGATAGG	BppA	similar to GB:U03641 PID:458214 PID:458222 PID:1143402 PID:1174346 percent identity: 85.38; identified by sequence similarity; putative
plasmid_cp32-6	24391	BB_M35	bppA	+	2.07328	0.605251	1.0256	0.617722	0.838702	1.05825	CGAATACATATCCACTAATTGAGCAGTTAAATTATAAATTTGGAGAGTTTG	BppA	similar to GB:U03641 PID:458214 PID:458222 PID:1143402 PID:1174346 percent identity: 85.38; identified by sequence similarity; putative
plasmid_cp32-6	24550	BB_M35	bppA	-	1.74253	1.44305	0.38562	0.342939	0.0976772	0.107329	ACATTATTTGCAAATGCTATATTGCTAGGGAAAAATACTGTACCACTTGTT	BppA	similar to GB:U03641 PID:458214 PID:458222 PID:1143402 PID:1174346 percent identity: 85.38; identified by sequence similarity; putative
plasmid_cp32-6	24606			+					0.373484	0.92597	GGAGGATTAATTAATGCTTATTAATAAAATAAAACAAGATAATAGAACTTT
plasmid_cp32-6	24626	BB_M36	bppB	+	2.59159	1.07845	0.671521	0.796115	1.52015	1.40492	TTAATAAAATAAAACAAGATAATAGAACTTTAAGACCGGAGATACAAAAAT	BppB	similar to GP:1373141 percent identity: 99.29; identified by sequence similarity; putative
plasmid_cp32-6	24818	BB_M36	bppB	-	1.87668	1.02219	0.251329	0.209661	0.530864	0.640738	CATGGATTTATAATAAAACAATTGCTCTTAATATATCCAAGTCCTATAAAT	BppB	similar to GP:1373141 percent identity: 99.29; identified by sequence similarity; putative
plasmid_cp32-6	24946	BB_M36	bppB	+	1.01745	0.95634	0.477894	0.418459	0.0692612	0.0815319	GCAACAAAAAATAAAGAAATATTATATGATTCACTTGACTTGAAACCTCGT	BppB	similar to GP:1373141 percent identity: 99.29; identified by sequence similarity; putative
plasmid_cp32-6	25113	BB_M37	bppC	-	1.41746	1.77584	1.33589	1.24925	1.38421	1.21132	TGGACTCTCTGCTGCTAACAAAATTCACGCTTATAAATGCATGAAAAATAA	BppC	similar to GP:1373131 percent identity: 97.29; identified by sequence similarity; putative
plasmid_cp32-6	25120	BB_M37	bppC	+	1.0823	1.17152	1.04973	1.48428	0.491427	0.585452	TTATCAATTTCATTGGTTGAATGATATTTCATAAGTTCTTTAATCTGGAAA	BppC	similar to GP:1373131 percent identity: 97.29; identified by sequence similarity; putative
plasmid_cp32-6	25174	BB_M37	bppC	-	1.6251	2.24261	1.00202	1.3973	1.13601	1.37614	ACTCTTTCCAGATTAAAGAACTTATGAAATATCATTCAACCAATGAAATTG	BppC	similar to GP:1373131 percent identity: 97.29; identified by sequence similarity; putative
plasmid_cp32-6	25216	BB_M37	bppC	+	1.73437	0.907877					AATAAATGAAGAGATTTATTAGCACGAAAGCCTGATTTTTTAAGAAGAATT	BppC	similar to GP:1373131 percent identity: 97.29; identified by sequence similarity; putative
plasmid_cp32-6	25217	BB_M37	bppC	-	0.888338	1.84155	0.515511	1.94394	0.368071	0.259271	TTTAGAAATTTATTTATTTCAAATTTAAAATCTAATGGCTATAACTCTTTC	BppC	similar to GP:1373131 percent identity: 97.29; identified by sequence similarity; putative
plasmid_cp32-6	25666	BB_M37	bppC	-			1.1599	0.110997			AGTTTTATTTAACCTCAAAAAGTAGCAAAATAATTGAAAAATGCGTCAAAA	BppC	similar to GP:1373131 percent identity: 97.29; identified by sequence similarity; putative
plasmid_cp32-6	25813	BB_M37	bppC	-			2.2791	1.39539	0.909353	1.78071	ATTATTTTAATTTAAATAATTTCAATATGGATTTTATGCTCAAACTATTTC	BppC	similar to GP:1373131 percent identity: 97.29; identified by sequence similarity; putative
plasmid_cp32-6	25822			+	1.4957	3.00171	1.76949	0.985287	1.45174	0.915076	TCTATAAAATCCTCTCCTTAGAAGTGTTACTTTTAAATTAAGTAAAAGTAA
plasmid_cp32-6	26390	BB_M38	erpK	+	1.24004	0.975096	0.896789	1.16705	1.01826	0.871178	CAAAAAAAGAAGAGTTTTTTGGAGATTTTAAAAAACCAGAAGCAAAAGTTC	ErpK protein	similar to GP:1663633 percent identity: 100.00; identified by sequence similarity; putative
plasmid_cp32-6	27147	BB_M39		+			0.976758	0.488386	1.36289	0.768358	GTTAATTTCTCAGGATCTTCACTTTCAGGAATTTCAATTGTTATTGTTACG	hypothetical protein	hypothetical protein; identified by Glimmer2; putative
plasmid_cp32-6	27288	BB_M39		+	1.55649	1.50396					TATGAATTATTCCAAATTTCCCACATAACTCTATTATTTACAAATTTTTGA	hypothetical protein	hypothetical protein; identified by Glimmer2; putative
plasmid_cp32-6	27955	BB_M41		+	2.82455	1.93341	1.40109	0.654538	0.287565	0.381612	TGTTGCATATTTTAGAGAAGGATTGTTAGATGATAGGGAAATAGCGGATAA	hypothetical protein	hypothetical protein; identified by Glimmer2; putative
plasmid_cp32-6	28022	BB_M41		-	0.956736	0.93716	0.326789	0.300281	0.0814889	0.0980018	CCCTAGAAACCCCCAATTTATCCGCTATTTCCCTATCATCTAACAATCCTT	hypothetical protein	hypothetical protein; identified by Glimmer2; putative
plasmid_cp32-6	28176	BB_M41		-	1.27247	1.11943	0.76948	0.927114	0.405232	0.402715	TCTAATTCACTTATAACTTTCCTAGCGTTAACTTCTGATTTAAAAGTTTGT	hypothetical protein	hypothetical protein; identified by Glimmer2; putative
plasmid_cp32-6	28473	BB_M41		-	1.59543	1.63897	0.758814	1.00435	0.971232	0.945961	CTATTTTTGTAGTTGCTTTTGCTTTCAGCCTCATTAGCAGTTGTAAGTTTT	hypothetical protein	hypothetical protein; identified by Glimmer2; putative
plasmid_cp32-6	28495	BB_M42		+	1.53792	1.53514	0.869314	1.43442	1.61663	1.36882	TATCAAACAAAACTTTTTACAACACTACAAAAGGAATACAAAAATAAATAT	phage terminase large subunit	similar to GP:2444105 percent identity: 49.58; identified by sequence similarity; putative
plasmid_cp32-6	28570	BB_M42		+	1.12992	1.25078	1.00845	0.902508	1.23918	1.26089	AAGCTAACAAATTCTTCAATTAATTTTGATAAGTTTGAAGAAAAACAGTTA	phage terminase large subunit	similar to GP:2444105 percent identity: 49.58; identified by sequence similarity; putative
plasmid_cp32-6	28592	BB_M42		+	1.0175	1.12247	0.976758	0.981446	1.11668	1.12091	ATTTTGATAAGTTTGAAGAAAAACAGTTAACTTTAAAACAAAAAAATGTGA	phage terminase large subunit	similar to GP:2444105 percent identity: 49.58; identified by sequence similarity; putative
plasmid_cp32-6	28970	BB_M42		-	1.65616	1.4765	0.844129	0.919408	1.01438	0.938286	CTTCCCCTAAATCTTTCAAAATCACTTGCCTTATCTCCACCATATAGATTA	phage terminase large subunit	similar to GP:2444105 percent identity: 49.58; identified by sequence similarity; putative
plasmid_cp32-6	29147	BB_M42		-			0.586055	0.0634268	0.0663972	0.673432	TATGTCTTAAAGGTCGCTATATTATCAATATAATCGGTTTTAAAATAGTGT	phage terminase large subunit	similar to GP:2444105 percent identity: 49.58; identified by sequence similarity; putative
plasmid_cp32-6	29173	BB_M42		-	1.33144	1.94224	0.244189	0.863976	0.178762	0.0427371	GCACATTATCATAAGTTGTAAAATTATATGTCTTAAAGGTCGCTATATTAT	phage terminase large subunit	similar to GP:2444105 percent identity: 49.58; identified by sequence similarity; putative
plasmid_cp32-6	29309	BB_M42		-	1.61875	1.44752	0.684853	1.62091	1.5785	1.1304	TAATCATCAGTAATATTTATTTGTGTAAAAATTGAATCAGTGCTTGCTATC	phage terminase large subunit	similar to GP:2444105 percent identity: 49.58; identified by sequence similarity; putative
plasmid_cp32-6	29377	BB_M42		+	1.54733	1.45579	0.796433	0.853822	0.354882	0.154328	TGTGTTATGGAGCGAGTTGATGATAAGTATTATGCTTTTGTATTTCAAGAC	phage terminase large subunit	similar to GP:2444105 percent identity: 49.58; identified by sequence similarity; putative
plasmid_cp32-6	29451	BB_M42		+	1.46596	2.32128	0.976758	0.65541	0.421367	0.056692	TATTATGAATATGGTAAAGACTGTTATAGAAAATTTCAATGTGCATACACT	phage terminase large subunit	similar to GP:2444105 percent identity: 49.58; identified by sequence similarity; putative
plasmid_cp32-6	29505	BB_M42		+	0.800481	0.3773					TTTAGAGGATAGAGATAATACAAAAGGTGCTGGTGGATTGACCCGTGAATA	phage terminase large subunit	similar to GP:2444105 percent identity: 49.58; identified by sequence similarity; putative
plasmid_cp32-7	278	BB_O01		+	2.01912	1.6837	0.791174	1.50722	1.62199	0.951455	AGCTACCGTTTTCATGGGATTGGCTATGTTTTAGTAAAAACCAAAGATACC	hypothetical protein	hypothetical protein; identified by Glimmer2; putative
plasmid_cp32-7	394	BB_O01		-	2.32376	1.51583	1.14471	0.932513	1.08818	1.16831	TTCATAATCAAGGTATTCAAAACCAATAGGTAATTCTATATTAACGGGTTG	hypothetical protein	hypothetical protein; identified by Glimmer2; putative
plasmid_cp32-7	397	BB_O01		+	1.87891	0.812645	1.18606	1.20765	1.09081	1.68853	TGTAAGAGATTTGGGAGTTGATTTTGATCATATAACCTATAAAGTAAAATC	hypothetical protein	hypothetical protein; identified by Glimmer2; putative
plasmid_cp32-7	426	BB_O01		-	1.73437	1.08945					TGATCAAAATCAACTCCCAAATCTCTTACATATTCATAATCAAGGTATTCA	hypothetical protein	hypothetical protein; identified by Glimmer2; putative
plasmid_cp32-7	443	BB_O01		+					2.3903	1.75934	AAATCCAACAATAAGAACAATTCTTTAGACGCAGTTAAAATACATAAAAGT	hypothetical protein	hypothetical protein; identified by Glimmer2; putative
plasmid_cp32-7	477	BB_O01		-	0.770833	1.72405	1.0378	0.443987			ACTGCGTCTAAAGAATTGTTCTTATTGTTGGATTTTACTTTATAGGTTATA	hypothetical protein	hypothetical protein; identified by Glimmer2; putative
plasmid_cp32-7	489	BB_O01		+	1.15625	1.23801	1.12703	0.887975			AAAGTCGACTTATCATATATGAAAACTTTGATTATATCTTAAAAAGATATG	hypothetical protein	hypothetical protein; identified by Glimmer2; putative
plasmid_cp32-7	503	BB_O01		-	1.52287	1.24377	1.91595	0.792835	0.760073	1.26712	TGATAAGTCGACTTTTATGTATTTTAACTGCGTCTAAAGAATTGTTCTTAT	hypothetical protein	hypothetical protein; identified by Glimmer2; putative
plasmid_cp32-7	505	BB_O01		-	1.44531	1.82676	1.55671	0.837233	0.280911	0.259921	TATGATAAGTCGACTTTTATGTATTTTAACTGCGTCTAAAGAATTGTTCTT	hypothetical protein	hypothetical protein; identified by Glimmer2; putative
plasmid_cp32-7	520	BB_O01		-	1.92708	0.570745	0.77467	0.661258	0.889248	0.706661	ATCAAAGTTTTCATATATGATAAGTCGACTTTTATGTATTTTAACTGCGTC	hypothetical protein	hypothetical protein; identified by Glimmer2; putative
plasmid_cp32-7	523	BB_O01		+	0.92028	1.83934	2.73492	2.01971	1.21728	2.57949	TATCTTAAAAAGATATGTTCCGTGTTATACCGAAAGCTTTTTACTAGATAT	hypothetical protein	hypothetical protein; identified by Glimmer2; putative
plasmid_cp32-7	525	BB_O01		+	0.98763	2.85471	0.6628	0.828777	0.0995958	0.491921	TCTTAAAAAGATATGTTCCGTGTTATACCGAAAGCTTTTTACTAGATATTT	hypothetical protein	hypothetical protein; identified by Glimmer2; putative
plasmid_cp32-7	577	BB_O01		+	1.1266	1.24509	1.66863	0.863976	0.95446	0.951691	TTTATTTGAAAAGATATACGTAGAAATAGAAAGACGTATTGAAAACCACAA	hypothetical protein	hypothetical protein; identified by Glimmer2; putative
plasmid_cp32-7	665	BB_O01		+			0.186049	0.0739979			CAAGACGCACTTTCTAGTGCAACAACTTCTTTAAGTGCACTTACTCAAGGC	hypothetical protein	hypothetical protein; identified by Glimmer2; putative
plasmid_cp32-7	941	BB_O01		+					0.407437	0.0440938	GCATTAATTAAGGCAAAAATTGGTGCAGATACTAAAGAACCCCTAACTAGA	hypothetical protein	hypothetical protein; identified by Glimmer2; putative
plasmid_cp32-7	1409	BB_O02		+	1.58984	1.25954	3.95143	0.680781	1.3225	2.07417	CATGCGTTTTAAAGAGCAGGCAAATAGTAAATCTAAAGAGACAAGTCGAGA	hypothetical protein	hypothetical protein; identified by Glimmer2; putative
plasmid_cp32-7	1630	BB_O02		+	1.07917	1.73322	1.82328	1.04584	1.08256	1.85194	CATTAAAAGACATTATGCAAGCACAACGTAGAGAACTTGTACGCAAGTTCG	hypothetical protein	hypothetical protein; identified by Glimmer2; putative
plasmid_cp32-7	1635	BB_O02		+	1.04062	0.905519					AAAGACATTATGCAAGCACAACGTAGAGAACTTGTACGCAAGTTCGTTCCA	hypothetical protein	hypothetical protein; identified by Glimmer2; putative
plasmid_cp32-7	1746	BB_O02		+	1.93842	1.54426	1.05884	1.14018	0.950391	0.964098	TTAGAGCAACTTGTTTCTTTAGCAAAAGTGAATATTAAATTAAGAAAAAAT	hypothetical protein	hypothetical protein; identified by Glimmer2; putative
plasmid_cp32-7	1930	BB_O02		+	1.36739	1.28216	0.922493	1.07267	1.04884	1.48562	CATACAAGCAAAGACGAATTCAATTTTATGAAAATCTAAAAAGACATAAAA	hypothetical protein	hypothetical protein; identified by Glimmer2; putative
plasmid_cp32-7	2215	BB_O03		-	1.08954	1.71671	0.46396	1.03912	1.0865	0.732483	TACGGATACCCTTTAGCAGGGTAATTCTCTATTTTGTCTTTACTGCTAGTG	hypothetical protein	hypothetical protein; identified by Glimmer2; putative
plasmid_cp32-7	2230	BB_O03		+	1.68454	3.18654	2.74422	0.812172	0.858585	0.999719	AGCTTAGTTTTGGAGATGGAACAACCGAACTAGAAGTTGAGGCTGGTGGTG	hypothetical protein	hypothetical protein; identified by Glimmer2; putative
plasmid_cp32-7	2340	BB_O03		-	1.81036	1.26585	1.09212	1.12783	1.24495	0.941843	TAACAGTTGCCATACCGCTAAACTCATCTATATCGGAACACACTCCATATA	hypothetical protein	hypothetical protein; identified by Glimmer2; putative
plasmid_cp32-7	2992	BB_O04		-	1.21406	1.29515	0.0872105	0.414388	0.0433025	0.0841791	TCAGTATCAGCTCCAACTTCCACATATATAGAGTTCTCTTTTGGAACAAGT	hypothetical protein	hypothetical protein; identified by Glimmer2; putative
plasmid_cp32-7	3041	BB_O04		+			0.77467	1.09289			TGTATTGCCAATTACTAACAATTTTGAAGGGTACCTTGTCACAAGGAATCC	hypothetical protein	hypothetical protein; identified by Glimmer2; putative
plasmid_cp32-7	3202	BB_O04		+	1.60824	1.98449	1.56462	1.0884	1.28196	1.68455	CAATCAATTTTGCACCCGAAGATGGAAATCAAGATCAAAATAGATATCCTA	hypothetical protein	hypothetical protein; identified by Glimmer2; putative
plasmid_cp32-7	3321	BB_O04		+			0.341865	0.607562			ATACCTGATGGTGGTTAAACTTTGGGCGAATAAAAGGAGGTAAATAAATGG	hypothetical protein	hypothetical protein; identified by Glimmer2; putative
[truncated: 2,484 more rows]
