# Supplementary material for: A high-throughput genetic screen identifies previously uncharacterized Borrelia burgdorferi genes important for resistance against reactive oxygen and nitrogen species
Source: PLoS Pathog. 2017 Feb 17;13(2):e1006225. doi: 10.1371/journal.ppat.1006225 (PMC5333916; doi:10.1371/journal.ppat.1006225)
Supplement: S2 Table — Genes were removed from the analysis if they were not represented by at least 10 sequence reads in the untreated libraries. Zeroes in the treated samples were changed to 1 before calculating frequency (frequ.) ratios. Blank cells indicate that Tn mutants with insertions in a particular gene were not detected or did not meet the inclusion criteria under a particular condition. Genes are shaded in gray if any of the sequence reads from Tn mutants with insertions in the gene can be mapped to multiple sites in the genome. (XLSX) [file ppat.1006225.s006.xlsx]

## Sheet: Sheet1
S2 Table. Overall frequency ratios for all genes after exposure to 2.5 mM DEA/NO, 10 mM TBHP, or 0.25 mM H2O2. Genes were removed from the analysis if they were not represented by at least 10 sequence reads in the untreated libraries. Zeroes in the treated samples were changed to 1 before calculating frequency (frequ.) ratios. Blank cells indicate that Tn mutants with insertions in a particular g…
Reference	Locus	Gene	Start	End	Strand	DEA/NO Frequ. Ratio (Replicate 1)	DEA/NO Frequ. Ratio (Replicate 2)	TBHP Frequ. Ratio (Replicate 1)	TBHP Frequ. Ratio (Replicate 2)	H2O2 Frequ.Ratio (Replicate 1)	H2O2 Frequ.Ratio (Replicate 2)	Product	Note
chr	BB_0001		105	677	+	0.542761	0.522861	2.62685	2.11141	1.70732	1.68801	hypothetical protein
chr	BB_0002		768	1796	-	1.27137	0.466413	1.04939	1.22897	1.35572	2.25588	beta-N-acetylhexosaminidase	identified by match to protein family HMM PF00933
chr	BB_0014	priA	12746	14728	+	0.167886	1.32658	1.17456	1.0128	0.987382	1.34484	primosomal protein N	identified by match to protein family HMM PF00270; match to protein family HMM PF00271; match to protein family HMM PF04851; match to protein family HMM TIGR00595
chr	BB_0017		15995	16804	+	1.13763	1.17949	0.227941	0.233236	0.264967	0.247389	hypothetical protein	identified by match to protein family HMM PF02588
chr	BB_0021	queA	20051	21083	-	0.562764	0.509136	1.01481	0.915213	0.586622	0.514426		S-adenosylmethionine:tRNA ribosyltransferase-isomerase, authentic frameshift; this gene contains a frame shift which is not the result of sequencing error; identified by similarity to SP:O51053; match to protein family HMM PF02547; match to protein family HMM TIGR00113
chr	BB_0022	ruvB	21058	22101	-	0.803556	0.824468	1.3386	1.31267	2.18733	1.86597	Holliday junction DNA helicase RuvB	identified by match to protein family HMM PF00004; match to protein family HMM PF05491; match to protein family HMM PF05496; match to protein family HMM PF07728; match to protein family HMM TIGR00635
chr	BB_0023	ruvA	22146	22739	-	0.680026	0.708804	1.46341	1.03612	1.41858	1.29542	Holliday junction DNA helicase RuvA	identified by match to protein family HMM PF01330; match to protein family HMM TIGR00084
chr	BB_0024		22819	23958	+	0.630929	0.714142	1.22132	1.13775	1.67823	1.1736	hypothetical protein
chr	BB_0025		23965	24696	-	0.357358	0.102508			0.320466	0.0463738	hypothetical protein	identified by match to protein family HMM PF01709; match to protein family HMM TIGR01033
chr	BB_0040	cheR	39826	40677	+	0.522549	0.744083	1.04468	1.06366	1.22122	0.956928	chemotaxis protein CheR	identified by match to protein family HMM PF01739; match to protein family HMM PF03705
chr	BB_0042	phoU	40761	41432	-	0.772911	1.23928	0.462468	0.366196	1.62369	0.424953	phosphate transport system regulatory protein	identified by match to protein family HMM PF01895; match to protein family HMM TIGR02135
chr	BB_0043		41443	42483	-	0.488749	0.707603	1.31954	0.91979	0.77891	0.623264	hypothetical protein
chr	BB_0045		42907	45354	-	0.394096	0.66827	1.58516	0.961588	2.02449	1.65356	P115 protein	identified by match to protein family HMM PF02463
chr	BB_0046	rnhB	45446	45991	+	0.67709	0.722936	1.35448	1.10113	1.63331	1.4222	ribonuclease HII	identified by match to protein family HMM PF01351
chr	BB_0050		47167	47841	+	0.623782	0.672611	0.383486	0.411979	0.482807	0.461209	hypothetical protein	identified by match to protein family HMM PF02592; match to protein family HMM TIGR00697
chr	BB_0051		47917	48606	+	0.458463	0.701655	0.418261	0.350937	0.399577	0.385365	hypothetical protein	identified by match to protein family HMM PF02592; match to protein family HMM TIGR00697
chr	BB_0053	ung	49341	50012	+	0.67262	0.658486	1.04136	1.27257	0.607763	0.600607	uracil-DNA glycosylase	identified by match to protein family HMM PF03167; match to protein family HMM TIGR00628
chr	BB_0071		65768	67240	+	0.504317	0.569722	1.19903	1.43231	0.686562	0.314694		membrane protein, putative; this gene contains a frame shift which may be the result of a sequencing error
chr	BB_0073		69566	70126	+	1.91914	2.96542	2.3524	3.94854	2.79072	0.655859	hypothetical protein
chr	BB_0085		80983	81408	+	0.576915	0.746668	1.05566	0.940611	1.01585	0.897803	hypothetical protein
chr	BB_0086		81405	82940	+	0.575598	0.565354	0.987464	0.953252	1.60218	1.31555	hypothetical protein	identified by match to protein family HMM PF01078; match to protein family HMM TIGR00368
chr	BB_0098		94611	96953	-	0.498391	0.825081	1.05317	1.09621	1.21457	1.2309	recombination and DNA strand exchange inhibitor protein	identified by match to protein family HMM PF00488; match to protein family HMM PF01713; match to protein family HMM TIGR01069
chr	BB_0102		100228	100749	+	0.671361	0.689853	0.916661	0.848464	0.577255	0.28507	hypothetical protein
chr	BB_0110		108307	109671	+	0.407054	0.524835	1.77612	1.57778	1.42256	1.22488	hypothetical protein
chr	BB_0111	dnaB	109675	111042	-	0.148899	0.683389					DNA helicase	identified by match to protein family HMM PF00772; match to protein family HMM PF03796; match to protein family HMM TIGR00665
chr	BB_0116		112909	114603	-	0.543805	0.720329	0.758348	3.39496			pts system, maltose and glucose-specific iiabc component	identified by match to protein family HMM PF00367; match to protein family HMM PF02378
chr	BB_0117		114807	115508	+	0.468208	0.671657	1.25326	1.37775	1.03726	0.765926	hemolysin III	identified by match to protein family HMM PF03006; match to protein family HMM TIGR01065
chr	BB_0134		131298	132425	+	0.703234	0.831671	2.48747	1.3239	0.306803	0.803427	hypothetical protein	identified by match to protein family HMM PF07719
chr	BB_0138		137880	138089	-	0.804578	0.446029	1.96709	1.32654	0.637206	1.15324	hypothetical protein
chr	BB_0140		138747	141960	-	0.594038	0.620503	1.23045	1.19966	1.62948	1.21769		acriflavine resistance protein, authentic frameshift; this gene contains a frame shift which may be the result of a sequencing error; identified by similarity to GB:AAU06999.1; match to protein family HMM PF00873
chr	BB_0141		141979	142932	-	0.414142	0.473685	2.39691	1.97975	1.94865	1.27064	membrane fusion protein	identified by match to protein family HMM TIGR01730
chr	BB_0142		142944	144230	-	0.494968	0.639431	1.36979	1.12114	0.904127	1.17875	outer membrane efflux protein	identified by match to protein family HMM PF02321
chr	BB_0143		144307	144597	+	0.866322	0.579981	1.6511	1.84823	2.05168	1.69906	hypothetical protein	identified by match to protein family HMM PF01809; match to protein family HMM TIGR00278
chr	BB_0153	sodA	153075	153686	-	0.346529	0.755324	0.732216	0.839159	0.594388	2.19116	superoxide dismutase [Mn] (General stress protein 24)(GSP24)	identified by match to protein family HMM PF00081; match to protein family HMM PF02777
chr	BB_0155		156462	157598	+	0.667846	0.778304	1.4609	1.2821	1.06793	1.03131	hypothetical protein
chr	BB_0156		157627	158061	+	0.773361	0.621394	0.98525	1.06025	1.26329	1.07017	hypothetical protein
chr	BB_0157		158076	158474	+	0.425051	0.391011	0.717572	0.625455	0.712318	0.836134	hypothetical protein
chr	BB_0158		158628	159344	+	0.46374	0.717452	1.16219	1.45092	1.30603	1.23413	antigen, S2
chr	BB_0159		159368	160042	+	0.455014	0.724586	1.08639	1.00156	1.09665	0.773245	hypothetical protein
chr	BB_0161		161200	162801	-	0.374815	0.809139	1.31243	0.797147	0.997068	0.62688	hypothetical protein
chr	BB_0163		163072	164820	-	0.952954	0.671778	1.42602	0.646164	1.7013	2.39856	hypothetical protein
chr	BB_0164		164901	165887	-	0.457333	0.778489	0.544227	0.660881	0.0852389	0.0528977	putative K+-dependent Na+/Ca+ exchanger-like protein	identified by match to protein family HMM PF01699; match to protein family HMM TIGR00367
chr	BB_0165		165915	167759	-	0.702163	0.51696	2.6277	2.51895	1.15925	0.741313	hypothetical protein
chr	BB_0166	malQ	167879	169399	-	0.494949	0.549512	1.2027	0.829953	0.925102	0.784368	4-alpha-glucanotransferase	identified by match to protein family HMM PF02446; match to protein family HMM TIGR00217
chr	BB_0167		169563	170708	+	0.621932	0.831477	1.16338	1.05417	1.22348	1.12661	outer membrane protein	identified by match to protein family HMM PF00691
chr	BB_0194		191518	192327	-	0.514256	0.558843	1.13758	1.30581	0.924273	0.776388	hypothetical protein	identified by match to protein family HMM PF01026; match to protein family HMM TIGR00010
chr	BB_0202		202850	204088	+	0.557933	0.619884	0.720798	0.633349	0.101106	0.0863245	hemolysin	identified by match to protein family HMM PF00571; match to protein family HMM PF01595; match to protein family HMM PF03471
chr	BB_0203	hflK	204137	205072	+	0.645784	0.682955	0.95607	0.805064	0.659575	0.609695	lambda CII stability-governing protein	identified by match to protein family HMM PF01145; match to protein family HMM TIGR01933
chr	BB_0204	hflC	205175	206044	+	0.430917	0.580513	1.17508	1.06394	1.11872	1.27443	HflC protein	identified by match to protein family HMM PF01145; match to protein family HMM TIGR01932
chr	BB_0208		209529	211274	+	0.607245	0.679409	1.35563	1.23997	1.44278	1.30317		conserved hypothetical protein; this gene contains a nucleotide ambiguity which may be the result of a sequencing error
chr	BB_0211		215427	217259	+	0.674355	0.836968	1.23195	1.04935	0.986434	0.90329	DNA mismatch repair protein	identified by match to protein family HMM PF01119; match to protein family HMM PF02518; match to protein family HMM PF08676; match to protein family HMM TIGR00585
chr	BB_0212		217278	218312	+			2.90907	1.60489	1.85053	4.77187	hypothetical protein	identified by match to protein family HMM PF02414
chr	BB_0223		228542	228895	-	0.396116	0.438433	2.32964	2.01722	2.52637	1.99172		conserved hypothetical protein; this gene contains a frame shift which may be the result of a sequencing error
chr	BB_0224		228864	229148	-	0.386585	0.448024	2.09382	1.78774	1.95319	1.4901		lipoprotein, putative; this gene contains a frame shift which may be the result of a sequencing error
chr	BB_0227		231621	232322	+					0.202962	0.765168	hypothetical protein
chr	BB_0228		232338	235253	+	0.24489	0.665715	1.58518	0.614423	0.906851	0.628063	hypothetical protein	identified by match to protein family HMM PF05193; match to protein family HMM PF08367
chr	BB_0234		238301	239128	-	0.521147	0.0706954	0.820508	0.972662			hypothetical protein
chr	BB_0235	ychF	239144	240250	-	0.515888	0.733935	0.860349	0.720812	1.26261	1.02115	GTP-binding protein YchF	identified by match to protein family HMM PF01926; match to protein family HMM PF06071; match to protein family HMM TIGR00092
chr	BB_0241	glpK	246597	248102	+	0.563338	0.583439	1.23569	1.36638	1.36981	1.03665	glycerol kinase	identified by match to protein family HMM PF00370; match to protein family HMM PF02782; match to protein family HMM TIGR01311
chr	BB_0242		248156	248434	+	0.540747	0.5935	1.56597	1.35615	0.674761	0.597226	hypothetical protein
chr	BB_0243		248506	250089	+	0.5587	0.660777	1.63055	1.56594	0.233576	0.175906	glycerol-3-phosphate dehydrogenase	identified by match to protein family HMM PF01266
chr	BB_0247	rdgB	252434	253039	+			0.7619	0.276706	0.732918	1.66127	putative deoxyribonucleotide triphosphate pyrophosphatase	identified by match to protein family HMM PF01725; match to protein family HMM TIGR00042
chr	BB_0252		259000	261303	+	0.572985	0.740969	1.44535	1.37002	1.11799	0.964019		conserved hypothetical integral membrane protein; this gene contains a nucleotide ambiguity which may be the result of a sequencing error
chr	BB_0254	recJ	263988	266114	+	0.464908	0.488038	1.06289	1.15201	1.11087	1.08179	single-stranded-DNA-specific exonuclease	identified by match to protein family HMM PF01368; match to protein family HMM PF02272; match to protein family HMM TIGR00644
chr	BB_0255		266107	267051	+	0.527623	0.563643	1.20842	1.32368	0.713259	0.570215	M23 peptidase domain-containing protein	identified by match to protein family HMM PF01551
chr	BB_0256	rpsU	267066	267275	+	0.665361	0.60992	0.943937	1.22748	0.609509	0.73165	30S ribosomal protein S21	identified by match to protein family HMM PF01165; match to protein family HMM TIGR00030
chr	BB_0261		273857	275236	+	0.499533	0.199322	1.13752	2.45192	1.80157	1.12824	hypothetical protein	identified by match to protein family HMM PF00515; match to protein family HMM PF07719
chr	BB_0262		275243	276496	-	0.45946	0.58139	0.963227	1.09869	1.86873	1.21073	hypothetical protein	identified by match to protein family HMM PF01476; match to protein family HMM PF01551
chr	BB_0264		277090	278559	-	0.592891	0.727622	1.7713	1.36264	1.30246	1.25287	heat shock protein 70	identified by match to protein family HMM PF00012
chr	BB_0266		279078	279380	-	0.659316	0.647695	0.912072	1.35864	0.969806	0.849655	hypothetical protein
chr	BB_0267		279407	281311	-	0.299341	0.291618	0.81906	1.275	0.641546	0.344317	hypothetical protein	identified by similarity to EGAD:156903; match to protein family HMM PF03961
chr	BB_0295	hslU	303774	305120	-	0.961182	0.940887	1.12629	1.41945	1.79694	1.99447	heat shock protein HslVU, ATPase subunit HslU	identified by match to protein family HMM PF07724; match to protein family HMM TIGR00390
chr	BB_0296		305113	305661	-	0.697799	0.492637	1.21526	1.36643	1.84802	1.12898	ATP-dependent protease subunit HslV	identified by match to protein family HMM PF00227; match to protein family HMM TIGR03692
chr	BB_0297		305671	306615	-	0.529162	0.730438	1.39199	1.50125	2.10444	1.58251	protein smf	identified by match to protein family HMM PF02481; match to protein family HMM TIGR00732
chr	BB_0315		321352	322038	+	0.643098	0.784941	1.20511	0.763727	0.769564	0.758792	hypothetical protein
chr	BB_0316		322040	322846	-	0.429734	2.4192	0.79934	0.331589	0.815961	0.736968	hypothetical protein	identified by match to protein family HMM PF02653
chr	BB_0317		322847	323779	-	1.31031	0.473115	0.168642	0.160032	0.3017	1.01812	hypothetical protein	identified by match to protein family HMM PF02653
chr	BB_0319		325236	326288	-			0.387876	0.413184	1.01481	0.234446	hypothetical protein	identified by match to protein family HMM PF02608
chr	BB_0322		326699	327757	-	0.46669	0.806478	1.1326	0.94667	1.18108	1.03863	hypothetical protein
chr	BB_0328		334937	336508	+	0.629624	0.623275	1.48174	1.26835	1.3979	1.33452	family 5 extracellular solute-binding protein	identified by match to protein family HMM PF00496
chr	BB_0329		336629	338215	+	0.644071	0.73694	1.23878	1.31639	1.76768	1.59938		bacterial extracellular solute-binding proteins, family 5; this gene contains a frame shift which may be the result of a sequencing error; identified by match to protein family HMM PF00496
chr	BB_0336		344192	344923	-	0.749821	0.801969	1.60796	1.43749	1.90163	1.71246		P26; this gene contains a frame shift which may be the result of a sequencing error
chr	BB_0344	uvrD	351341	353437	-	0.107512	0.0977032	1.24711	1.34277	1.12494	1.26694	DNA helicase	identified by match to protein family HMM PF00580
chr	BB_0347		355491	356909	+	0.456953	0.599762	0.804358	0.661104	0.29974	0.226412	fibronectin/fibrinogen-binding protein, putative	identified by match to protein family HMM PF05670; match to protein family HMM PF05833
chr	BB_0359		366964	368391	-	0.680071	0.785121	1.09437	1.30752	1.83604	1.59917		carboxyl- protease; this gene contains a nucleotide ambiguity which may be the result of a sequencing error; identified by match to protein family HMM PF00595; match to protein family HMM PF03572; match to protein family HMM TIGR00225
chr	BB_0360		368456	368881	+	0.731046	0.737668	1.54549	0.940222	1.2227	1.35384	hypothetical protein
chr	BB_0361		368885	370027	+	0.575059	0.477556	0.931444	1.49592	1.10305	1.15974	ATP-binding protein	identified by match to protein family HMM PF01656
chr	BB_0363		371034	373046	+	0.581486	0.691753	1.40655	1.25433	0.23354	0.214769	hypothetical protein	identified by match to protein family HMM PF00563
chr	BB_0365	la7	373567	374151	-	0.576377	0.763314	0.647527	0.603379	1.10412	1.07254	lipoprotein LA7	identified by similarity to SP:Q05903
chr	BB_0368		375961	377019	-	1.16501	0.490257	6.75973	5.03121	0.514551	0.602017	glycerol-3-phosphate dehydrogenase	identified by match to protein family HMM PF01210; match to protein family HMM PF07479
chr	BB_0377	luxS	387334	387807	+	0.745006	0.809506	1.47783	1.25842	1.29499	1.14767	S-ribosylhomocysteinase	identified by match to protein family HMM PF02664
chr	BB_0378		387818	388480	-	0.612797	0.646495	1.1369	1.02228	0.77566	0.638958	hypothetical protein
chr	BB_0384	bmpC	394105	395166	-	0.714118	0.79554	1.17171	0.937924	1.21426	0.98673	hypothetical protein	identified by match to protein family HMM PF02608
chr	BB_0400		411456	413006	-	0.525961	0.539063	1.08315	0.977463	1.63962	1.30492	hypothetical protein
chr	BB_0404		416689	417105	+	0.596988	0.7821	1.23996	1.19668	1.79129	1.09978	hypothetical protein
chr	BB_0405		417102	417713	+	0.457825	0.680443	1.57262	1.01319	1.4223	1.07149	hypothetical protein
chr	BB_0406		417724	418335	+	0.541721	0.474649	1.6435	1.34812	0.757111	0.708255	hypothetical protein
chr	BB_0407	manA	418388	419506	-	0.205378	1.02508	1.55151	0.814076			mannose-6-phosphate isomerase	identified by match to protein family HMM PF01238; match to protein family HMM TIGR00218
chr	BB_0408		419503	421380	-	0.542198	0.748034	1.85857	1.05464	0.930825	1.03691	PTS system, fructose-specific IIABC component (fruA-1)	identified by match to protein family HMM PF00359; match to protein family HMM PF02378; match to protein family HMM PF02379; match to protein family HMM TIGR00829; match to protein family HMM TIGR00848; match to protein family HMM TIGR01427
chr	BB_0411		422180	423058	+	0.881398	0.979082	0.562385	0.462921	0.336732	0.289555		DNA/RNA non-specific endonuclease, degenerate; this region contains one or more premature stops and/or frameshifts; identified by similarity to GB:AAU07262.1; match to protein family HMM PF01223
chr	BB_0412		423055	423834	+	0.895732	1.056	0.287768	0.29325	0.296872	0.200511	hypothetical protein
chr	BB_0414		424694	425551	+	0.377011	0.339673	0.764345	0.98776	1.30067	0.549352	chemotaxis protein CheR	identified by match to protein family HMM PF01739; match to protein family HMM PF03705
chr	BB_0415		425584	426711	+	0.610602	0.59361	1.04024	1.01262	0.821392	0.966108	chemotaxis protein CheB	identified by match to protein family HMM PF01339
chr	BB_0418		428646	429674	+	0.684758	1.0778	1.1284	1.16503	1.80587	1.3295	hypothetical protein
chr	BB_0419		429693	430616	-	0.573537	0.658982	2.31475	0.532088	0.412266	0.515568	response regulator	identified by match to protein family HMM PF00072; match to protein family HMM PF00990; match to protein family HMM TIGR00254
chr	BB_0420		430619	435103	-	0.724354	0.638979	0.395925	0.345633	0.449418	0.384975	sensory transduction histidine kinase	identified by match to protein family HMM PF00072; match to protein family HMM PF00512; match to protein family HMM PF02518
chr	BB_r01	5S_rrlA	435201	435312	-	1.25926	0.312737	0.437312	0.628177	1.9228	0.86094	5S ribosomal RNA
chr	BB_r02	23S_rrlA	435334	438267	-	0.852142	0.848654	1.37046	1.31039	1.21096	1.29284	23S ribosomal RNA
chr	BB_r03	5S_rrlB	438446	438557	-	0.974612	0.335123	0.492794	0.780156	3.36732	0.955476	5S ribosomal RNA
chr	BB_r04	23S_rrlB	438590	441508	-	0.860444	0.81589	1.44574	1.18273	1.25294	1.34633	23S ribosomal RNA
chr	BB_0421		441713	442552	-	0.386615	0.799565	1.31019	1.56236	0.997896	1.34443	hydrolase	identified by match to protein family HMM PF00702; match to protein family HMM PF05116; match to protein family HMM PF08282; match to protein family HMM TIGR00099; match to protein family HMM TIGR01484
chr	BB_0422		442688	443248	-	0.727092	0.736253	1.39401	1.36412	1.23536	1.11673	3-methyladenine DNA glycosylase	identified by match to protein family HMM PF02245; match to protein family HMM TIGR00567
chr	BB_0429		448202	448591	-	1.19119	1.23272	1.6688	1.62094	0.83914	0.745589	hypothetical protein	identified by match to protein family HMM PF08973
chr	BB_0430		448708	449310	+			0.184703	2.12614	2.39205	0.432823	hypothetical protein	identified by match to protein family HMM PF01205; match to protein family HMM TIGR00257
chr	BB_0431		449419	450171	+	0.292995	0.201968	1.71356	2.04545	1.43267	0.799229	hypothetical protein	identified by match to protein family HMM PF01656
chr	BB_0432		450174	450887	+	0.420421	0.439321						conserved hypothetical protein; this gene contains a frame shift which may be the result of a sequencing error
chr	BB_0434	spo0J	451139	451921	-	0.0643888	1.76542	0.171122	0.0495337	1.5747	0.63804	stage 0 sporulation protein J	identified by match to protein family HMM PF02195; match to protein family HMM TIGR00180
chr	BB_0439		459525	459824	+	0.420421	0.0366101					hypothetical protein
chr	BB_0450	rpoN	469961	471220	-	0.561355	0.730327	1.03119	0.862749	1.1199	1.07073	RNA polymerase sigma-54 factor	identified by match to protein family HMM PF00309; match to protein family HMM PF04552; match to protein family HMM PF04963; match to protein family HMM TIGR02395
chr	BB_0453		472566	473408	+	0.697699	0.66076	1.15741	1.13692	0.829647	0.539841	hypothetical protein	identified by match to protein family HMM PF00924
chr	BB_0456		475606	476211	+	0.647842	0.536948	1.29292	0.408653			hypothetical protein
chr	BB_0457	uvrC	476263	478005	-	0.0539223	0.0414175	1.26214	0.709518	1.18598	0.781109	excinuclease ABC subunit C	identified by match to protein family HMM PF01541; match to protein family HMM PF08459; match to protein family HMM TIGR00194
chr	BB_0459		479709	481019	+	0.750254	0.535071	1.37022	1.0626	1.54427	0.923188	hypothetical protein	identified by match to protein family HMM PF00515; match to protein family HMM PF07719
chr	BB_0460		481344	482057	-	0.614002	0.671272	0.654077	0.92492	0.608885	0.658781	hypothetical protein
chr	BB_0467		487535	488224	+	0.119119	0.205017					hypothetical protein	identified by match to protein family HMM PF02578; match to protein family HMM TIGR00726
chr	BB_0473		492588	493952	+	0.0626944	0.512542			0.0563783	0.0973851	hypothetical protein	identified by match to protein family HMM PF01554; match to protein family HMM TIGR00797
chr	BB_0475		494150	494539	-	0.578979	0.65064	0.945449	0.886569	0.788004	0.705467	lipoprotein
chr	BB_0505		510836	511624	+	0.801966	0.767225	0.797103	0.739737	1.3146	1.1035	hypothetical protein	identified by match to protein family HMM PF00149; match to protein family HMM TIGR00282
chr	BB_0506	rrmJ	511677	512396	+	0.551478	0.795158	0.835279	0.793061	1.3737	0.910339		ribosomal RNA large subunit methyltransferase J; this gene contains a nucleotide ambiguity which may be the result of a sequencing error; identified by match to protein family HMM PF01728; match to protein family HMM TIGR00478
chr	BB_0516		527361	528102	-	0.504505	1.19593	3.81412	3.39496	0.710366	0.552726		RNA methyltransferase, TrmH family, group 3, authentic frameshift; this gene contains a frame shift which may be the result of a sequencing error; identified by similarity to GB:ABH01786.1
chr	BB_0524		534301	535155	+	0.648933	0.727094	0.938642	1.72518	1.91297	0.886964	inositol monophosphatase	identified by match to protein family HMM PF00459
chr	BB_0525		535178	535600	-	0.398646	0.617142	3.66565	2.92847	1.42996	1.10752	hypothetical protein
chr	BB_0528		538328	539275	-	0.468583	0.665307	1.51451	1.25695	1.47943	1.1876	aldose reductase	identified by match to protein family HMM PF00248
chr	BB_0530		539367	540175	-	0.740578	0.660466	0.881037	0.767091	0.476477	0.361063		conserved hypothetical protein, authentic frameshift; this gene contains a frame shift which may be the result of a sequencing error; identified by similarity to GB:ABH01798.1
chr	BB_0531		540159	540773	-	0.884886	0.281166	0.934041	1.47701	1.40282	0.842094		conserved hypothetical protein; this gene contains a nucleotide ambiguity which may be the result of a sequencing error
chr	BB_0532		540776	542069	-	0.66356	0.492465	1.48492	1.50045	0.462463	0.659098		conserved hypothetical protein, authentic frameshift; this gene contains a frame shift which is not the result of sequencing error; identified by similarity to GB:AAU07379.1
chr	BB_0536		544586	547387	+	0.550176	0.62168	1.32134	1.08797	1.01594	1.13594	zinc protease	identified by match to protein family HMM PF00675; match to protein family HMM PF05193
chr	BB_0537		547846	548490	-	0.954268	0.828728	1.79598	1.58471	0.713188	0.52029	hypothetical protein	identified by match to protein family HMM PF00515; match to protein family HMM PF07719
chr	BB_0542		552440	553018	+	0.829405	1.13679	1.25109	0.828864	1.11381	1.4263		tetratricopeptide repeat domain protein; this gene contains a nucleotide ambiguity which may be the result of a sequencing error
chr	BB_0553		564188	565681	-	0.591429	0.678382	0.897967	1.04158	0.812033	0.809045		conserved hypothetical protein; this gene contains a nucleotide ambiguity which may be the result of a sequencing error
chr	BB_0554		565955	567823	+	1.07879	1.1265	0.331089	0.357632	0.331228	0.29296	hypothetical protein
chr	BB_0555		567810	568277	+	1.00504	0.947406	0.341796	0.286992	0.390623	0.3129	hypothetical protein
chr	BB_0556		568270	569139	+	0.876143	0.965272	0.470652	0.36179	0.27779	0.27076	hypothetical protein
chr	BB_0563		575981	576499	-	0.753895	0.581186	1.09781	1.0083	0.788238	1.02893	hypothetical protein
chr	BB_0565		577395	577937	+	0.650357	0.759342	1.37421	1.32397	1.66418	1.55985	chemotaxis protein CheW	identified by match to protein family HMM PF01584
chr	BB_0566		577950	578261	+	0.889424	0.826999	0.872722	0.65989	0.683587	0.630608	hypothetical protein
chr	BB_0567		578277	580421	+	0.603449	0.682841	1.08341	1.0558	1.05426	0.85469	chemotaxis protein CheA	identified by match to protein family HMM PF01584; match to protein family HMM PF01627; match to protein family HMM PF02518; match to protein family HMM PF02895
chr	BB_0568		580486	581643	+	0.531352	0.765809	1.0927	1.12357	1.27529	1.37045	chemotaxis protein CheB	identified by match to protein family HMM PF01339
chr	BB_0569		581645	583417	+	0.782268	0.695279	1.10267	1.11552	1.16358	0.802489	hypothetical protein
chr	BB_0570		583458	583832	+	0.813876	0.804101	1.52292	1.30812	1.19827	1.25492	chemotaxis protein CheY	identified by match to protein family HMM PF00072
chr	BB_0576		589684	590208	-	0.491517	0.635453	1.35256	1.26702	1.25244	0.940839	hypothetical protein
chr	BB_0577		590348	590935	+	0.705443	0.711722	1.19381	1.14249	1.26208	1.10918	hypothetical protein
chr	BB_0578		591188	592357	+	0.571462	0.672973	1.33475	1.15071	1.52206	1.33235	methyl-accepting chemotaxis protein	identified by match to protein family HMM PF00015
chr	BB_0580		595943	596521	+	0.69347	0.77056	1.12087	0.952576	1.11817	0.987101	hypothetical protein	identified by match to protein family HMM PF02325
chr	BB_0581	recG	596531	598591	+	0.675714	0.841094	1.14076	1.15384	0.941854	0.995323	ATP-dependent DNA helicase RecG	identified by match to protein family HMM PF00270; match to protein family HMM PF00271; match to protein family HMM TIGR00643
chr	BB_0582		598588	599376	-	0.577666	0.831924	1.22705	1.03746	0.522449	0.543109	carboxypeptidase	identified by match to protein family HMM PF02557
chr	BB_0584		601010	602344	+	0.452079	0.587093	2.4781	1.77378	1.16902	1.26601	hypothetical protein	identified by match to protein family HMM PF01554; match to protein family HMM TIGR00797
chr	BB_0588	bgp	607138	607935	+	0.619918	0.726975	1.05456	1.60372	0.758695	0.707306	pfs protein	Parveen N, Cornell KA, Bono JL, Chamberland C, Rosa P, Leong JM. Infect Immun. 2006 May;74(5):3016-20. Parveen, N., and J. M. Leong, 2000. Molecular Microbiology 35(5): 1220-34.; identified by match to protein family HMM PF01048; match to protein family HMM TIGR01704
chr	BB_0591		609943	611193	-	0.489492	0.749681	1.11818	1.22467	1.00995	0.885948	competence locus E	identified by match to protein family HMM PF03772; match to protein family HMM TIGR00360
chr	BB_0597		618828	621035	+	0.358686	0.766659	0.855317	0.583743	0.413619	0.462166	methyl-accepting chemotaxis protein	identified by match to protein family HMM PF00015
chr	BB_0602		626286	627038	+			0.032323	1.18881			chaperonin	identified by match to protein family HMM PF00226
chr	BB_0605		630796	631986	+	0.710118	1.34121	0.945338	1.2462	0.867242	0.463553	serine-type D-Ala-D-Ala carboxypeptidase	identified by match to protein family HMM PF00768; match to protein family HMM PF07943
chr	BB_0607	pcrA	632485	634464	+	0.653527	0.540247	1.3207	1.69901	1.25724	1.45953	single-stranded DNA-dependent ATPase	identified by match to protein family HMM PF00580
chr	BB_0608		634581	636011	+	0.965731	0.46983	1.54615	1.27608	1.61277	1.35785	aminoacyl-histidine dipeptidase	identified by match to protein family HMM PF01546; match to protein family HMM PF07687; match to protein family HMM TIGR01893
chr	BB_0613	lon	639859	642249	+			1.77777	1.406	0.873863	0.649234	ATP-dependent protease La	identified by match to protein family HMM PF00004; match to protein family HMM PF02190; match to protein family HMM PF05362; match to protein family HMM PF07728; match to protein family HMM TIGR00763
chr	BB_0616		643295	644650	-	0.768998	1.14026	0.852603	1.26156	1.8979	1.71612	hypothetical protein	identified by match to protein family HMM PF01545; match to protein family HMM TIGR01297
chr	BB_0617		644772	645140	+	0.295416	0.291618	3.7818	1.00854	0.87594	0.706042	hypothetical protein
chr	BB_0618	cdd	645137	645601	-	0.484162	0.449781	1.10073	0.622442	0.949861	1.2083	cytidine deaminase	identified by match to protein family HMM PF00383; match to protein family HMM TIGR01354
chr	BB_0619		645719	646681	+	0.72124	0.592489	1.25017	1.0049	0.348841	0.454802	DHH family	identified by match to protein family HMM PF01368; match to protein family HMM PF02272
chr	BB_0620		646659	648254	-	0.606831	0.626127	1.31328	1.17639	1.2194	0.905208	beta-glucosidase, putative	identified by match to protein family HMM PF00933
chr	BB_0623	mfd	650413	653790	-	0.311247	0.371342	1.4088	0.994887	1.25395	0.962292	transcription-repair coupling factor	identified by match to protein family HMM PF00270; match to protein family HMM PF00271; match to protein family HMM PF02559; match to protein family HMM PF03461; match to protein family HMM PF04851; match to protein family HMM TIGR00580
chr	BB_0626	rnmV	656998	657543	-	0.964607	0.836386	0.938697	1.59874	1.12702	1.29648	hypothetical protein	identified by match to protein family HMM PF01751; match to protein family HMM TIGR00334
chr	BB_0629		659644	661515	-	0.963285	0.705589	1.53185	1.27934	1.6172	1.38114	pts system, fructose-specific iiabc component	identified by match to protein family HMM PF00359; match to protein family HMM PF02378; match to protein family HMM PF02379; match to protein family HMM TIGR00829; match to protein family HMM TIGR00848; match to protein family HMM TIGR01427
chr	BB_0630	pfkB	661606	662529	+	0.582873	0.699451	0.942958	1.32314	1.21586	1.19073	1-phosphofructokinase	identified by match to protein family HMM PF00294; match to protein family HMM TIGR03168
chr	BB_0631		662603	662917	-	0.911879	2.2441	0.187682	0.325507	0.304443	0.297565	hypothetical protein
chr	BB_0637		675035	676378	+	0.537358	0.614879	8.05593	6.62178	1.47524	0.792086	Na+/H+ antiporter family	identified by match to protein family HMM PF03553
chr	BB_0638		676472	677860	+	0.414315	0.483873	10.7989	9.52005	0.32335	0.244959	Na+/H+ antiporter	identified by match to protein family HMM PF03553; match to protein family HMM PF03600
chr	BB_0645		683423	684967	+	0.697284	1.09165	1.52934	1.39075	1.63892	2.7061	PTS system, glucose-specific IIBC component (ptsG)	identified by match to protein family HMM PF00367; match to protein family HMM PF02378; match to protein family HMM TIGR00826; match to protein family HMM TIGR00852
chr	BB_0656		695631	696764	+	0.330301	0.532171	1.47486	1.25286	0.47591	0.704169	oxygen-independent coproporphyrinogen III oxidase
chr	BB_0657	rpiA	696751	697437	-	0.28485	0.605731					ribose 5-phosphate isomerase	identified by match to protein family HMM PF06026; match to protein family HMM TIGR00021
chr	BB_0666		703961	704959	+	0.63939	1.18694	0.742315	2.99217	1.47271	1.93147	N-acetylmuramoyl-L-alanine amidase domain-containing protein	identified by match to protein family HMM PF01520
chr	BB_0669		706673	709267	+					0.0327358	0.19477	chemotaxis protein CheA	identified by match to protein family HMM PF01584; match to protein family HMM PF01627; match to protein family HMM PF02518; match to protein family HMM PF02895; match to protein family HMM PF07194
chr	BB_0670		709274	710674	+	1.12738	1.2244	1.38217	1.43822	0.838321	1.37485	chemotaxis protein CheW	identified by match to protein family HMM PF01584; match to protein family HMM PF01739; match to protein family HMM PF03705
chr	BB_0671		710686	711171	+	0.718798	0.858604	1.71817	1.63856	2.4673	2.13678	chemotaxis protein CheX	identified by match to protein family HMM PF04509
chr	BB_0674		712204	713250	-	0.513531	1.25365	0.872086	1.28898	0.698721	0.404717	hypothetical protein
chr	BB_0675		713244	714107	-	0.625251	1.16783	1.26328	1.13897	1.19843	1.35884	hypothetical protein
chr	BB_0680		718827	721088	+	0.650459	0.709815	1.19556	1.33412	0.962575	0.929989	methyl-accepting chemotaxis protein	identified by match to protein family HMM PF00015; match to protein family HMM PF00672
chr	BB_0681		721119	723020	+	0.608896	0.770852	1.31279	1.20991	1.21083	1.01054	methyl-accepting chemotaxis protein	identified by match to protein family HMM PF00015; match to protein family HMM PF00672
chr	BB_0707		742744	744516	+	0.755355	0.858853	1.13925	1.12529	1.32195	1.30992	hypothetical protein
chr	BB_0722		760226	761647	+	0.566793	0.536354	1.25584	1.16395	1.0266	1.00682	hypothetical protein
chr	BB_0723		761621	762154	-	0.602545	1.1489	0.535974	0.825868	0.424312	0.432823		adenylyl cyclase CyaB, putative; this gene contains a nucleotide ambiguity which may be the result of a sequencing error; identified by match to protein family HMM PF01928; match to protein family HMM TIGR00318
chr	BB_0726		764371	765342	+	0.677491	0.575227	2.81401	1.33741	1.79898	1.67719	ATP-binding protein
chr	BB_0731		771162	771563	-	1.26564	0.427118					hypothetical protein	identified by match to protein family HMM PF02195
chr	BB_0739		781486	782073	-	1.16625	0.679734	1.03979	0.615786	0.818669	1.43602		conserved hypothetical protein; this gene contains a nucleotide ambiguity which may be the result of a sequencing error
chr	BB_0740		782152	782829	-	0.637139	0.699909	1.40209	1.17455	1.07537	1.15208	hypothetical protein	identified by match to protein family HMM PF05430
chr	BB_0743		785057	786754	+	0.528663	0.67704	1.00048	1.00172	0.570942	0.361384	hypothetical protein
chr	BB_0744	p83/100	786860	788962	+	0.427532	2.98206	3.29429	0.87446	1.13145	2.15059	antigen, p83/100	identified by match to protein family HMM PF05262
chr	BB_0745		789303	789938	+	0.458614	0.535593	1.19043	1.15356	1.55425	1.2534	endonuclease III	identified by match to protein family HMM PF00633; match to protein family HMM PF00730
chr	BB_0749		792351	793625	+	0.385386	0.205017			1.01481	1.23354	hypothetical protein
chr	BB_0756		799208	800275	-	0.692837	0.666304	0.579074	1.28619	1.32883	1.12457	hypothetical protein	identified by match to protein family HMM PF01266
chr	BB_0758		801119	801778	+	0.438861	0.2377					hypothetical protein
chr	BB_0761		803278	804165	+	0.608759	0.823863	1.39451	2.23767	1.56548	1.35558		NlpD; this gene contains a nucleotide ambiguity which may be the result of a sequencing error; identified by match to protein family HMM PF01476; match to protein family HMM PF01551
chr	BB_0767	murG	808461	809552	-	0.517602	0.850601	2.51286	1.25019	1.45763	0.942181	undecaprenyldiphospho-muramoylpentapeptide beta-N-acetylglucosaminyltransferase	identified by match to protein family HMM PF03033; match to protein family HMM PF04101; match to protein family HMM TIGR01133
chr	BB_0771	rpoS	812439	813239	-	0.587156	0.728257	1.32326	1.41466	1.58219	1.33179	RNA polymerase sigma factor	identified by match to protein family HMM PF04542; match to protein family HMM PF04545; match to protein family HMM PF04967; match to protein family HMM TIGR02937
chr	BB_0772		813690	814697	-	0.592825	0.897748	0.925396	1.01164	0.830334	0.738486	flagellar basal body P-ring protein	identified by match to protein family HMM PF02119
chr	BB_0773		814868	815302	-	0.405396	0.839155	1.27783	1.36974	0.976353	0.737519	hypothetical protein
chr	BB_0789		825701	827620	+	0.783397	0.256271	2.18744	1.45473	0.618042	1.12967	cell division protein FtsH	identified by match to protein family HMM PF00004; match to protein family HMM PF01434; match to protein family HMM PF06480; match to protein family HMM PF07728; match to protein family HMM TIGR01241
chr	BB_0797	mutS	839244	841832	+	0.579272	0.659081	0.858925	0.822484	0.382264	0.288411	DNA mismatch repair protein MutS	identified by match to protein family HMM PF00488; match to protein family HMM PF01624; match to protein family HMM PF05188; match to protein family HMM PF05190; match to protein family HMM PF05192; match to protein family HMM TIGR01070
chr	BB_0803	truB	847491	848339	+	0.27092	0.480704	2.00052	2.75623	0.215109	0.113201	tRNA pseudouridine 55 synthase	identified by match to protein family HMM PF01509; match to protein family HMM TIGR00431
chr	BB_0811		857506	858915	+	0.611026	0.79211	1.11085	1.25485	0.803605	0.793508	hypothetical protein
chr	BB_0814	panF	860440	861774	+	0.34385	0.532408	0.537738	1.54545	1.07119	0.649234	sodium/panthothenate symporter	identified by match to protein family HMM PF00474; match to protein family HMM TIGR00813; match to protein family HMM TIGR02119
chr	BB_0815		861814	862730	+	0.526814	0.502446	1.13218	1.03548	0.794693	0.702821		RNA pseudouridine synthase family, authentic frameshift; this gene contains a frame shift which is not the result of sequencing error; identified by similarity to GB:AAU07662.1; match to protein family HMM PF00849
chr	BB_0823		867743	868114	-	0.446697	0.878643	0.84457	1.43873	0.118001	0.38954	hypothetical protein
chr	BB_0824		868195	868740	+	0.723285	0.617193	1.30833	1.24844	2.12375	1.64138	hypothetical protein
chr	BB_0825		868733	869380	-	0.380644	0.481045	0.708296	1.77178	0.655398	0.810106	hypothetical protein
chr	BB_0826		869508	870023	-	0.545365	2.52854	0.690538	0.951047	0.497049	0.600319	hypothetical protein
chr	BB_0827		870112	872583	-	0.414328	0.192203					ATP-dependent helicase	identified by match to protein family HMM PF00271; match to protein family HMM PF04408; match to protein family HMM PF07717
chr	BB_0829		875207	876448	+	0.605015	0.592655	0.947741	0.727333	0.260324	0.269428	exonuclease SbcD	identified by match to protein family HMM PF00149; match to protein family HMM TIGR00619
chr	BB_0830		876492	879281	+	0.477287	0.735425	1.17738	1.22642	1.4416	1.28391	exonuclease SbcC	identified by match to protein family HMM PF02463
chr	BB_0831		879315	880250	+	0.707452	0.855332	1.95164	1.7131	2.95729	2.50191	xylose operon regulatory protein	identified by match to protein family HMM PF00480
chr	BB_0836	uvrB	888312	890318	+	0.109535	0.0341694	0.778008	0.522666	2.01181	1.89645		excinuclease ABC, B subunit; this gene contains a nucleotide ambiguity which may be the result of a sequencing error; identified by match to protein family HMM PF00271; match to protein family HMM PF02151; match to protein family HMM TIGR00631
chr	BB_0838		893129	896569	+	0.556575	0.588787	1.31564	1.27208	0.596647	0.491123	hypothetical protein
chr	BB_0839		897096	897695	-	0.0489531	0.0985657	0.402513	1.07517	1.15478	2.39036	hypothetical protein
chr	BB_0840		897704	899320	-	0.281436	0.574668	1.02758	1.1266	2.62243	2.49814	hypothetical protein
chr	BB_0841	arcA	899499	900731	+	0.229076	1.15322			0.749026	1.66946	arginine deiminase	identified by match to protein family HMM PF02274; match to protein family HMM TIGR01078
chr	BB_0844		903929	904900	-	0.599479	0.512542	0.847858	0.838449	0.563206	0.418102	hypothetical protein
chr	BB_0845a		905025	905255	-	0.513464	0.748173	1.298	1.10832	0.645892	0.539293		hypothetical protein, pseudogene; this gene contains a frame shift which may be the result of a sequencing error; identified by glimmer; putative
chr	BB_0845b		905475	905775	+	0.644254	0.78471	1.41455	1.59385	1.5902	0.950447		hypothetical protein, pseudogene; this gene contains a frame shift which may be the result of a sequencing error; identified by glimmer; putative
chr	BB_0849b		907225	908225	+	0.664168	0.542818	1.77058	1.21227	1.22278	1.18143		conserved hypothetical protein, pseudogene; this region contains one or more premature stops and/or frameshifts
chr	BB_0852		908407	909591	+	0.51436	0.816344	1.41264	1.46077	1.40792	1.38389	hypothetical protein	identified by match to protein family HMM PF04313
chr	BB_0853		909845	910175	-	0.655729	0.600989	1.41487	1.26311	1.48107	1.03302		conserved hypothetical protein; this gene contains a frame shift which may be the result of a sequencing error
plasmid_cp26	BB_B01		46	324	+	1.18719	0.932499	0.377603	0.658993	0.805898	0.678337	acylphosphatase	catalyzes the hydrolysis of acylphosphate
plasmid_cp26	BB_B02		308	751	-	1.28266	1.21306	0.824902	0.894441	0.94345	0.90943	hypothetical protein	hypothetical protein; identified by Glimmer; putative
plasmid_cp26	BB_B04		2476	3798	-	1.47624	1.11111	1.06154	1.04637	1.26413	1.28512	chitibiose transporter protein ChbC	similar to GB:U07818 PID:466474 SP:Q45400 percent identity: 36.93; identified by sequence similarity; putative
plasmid_cp26	BB_B05		4084	4431	+	1.51595	1.33209	0.927173	0.706697	0.564963	0.692594	chitibiose transporter protein ChbA	similar to SP:P46319 PID:895750 PID:1783268 GB:AL009126 percent identity: 27.62; identified by sequence similarity; putative
plasmid_cp26	BB_B06		4482	4757	+	1.00345	1.2194	0.518678	0.451123	0.107623	0.0930003	chitibiose transporter protein ChbB	similar to SP:P46318 PID:895748 PID:1783266 GB:AL009126 percent identity: 46.32; identified by sequence similarity; putative
plasmid_cp26	BB_B07		4769	5866	+	1.60152	1.37105	1.03014	1.02057	2.18004	1.97619	alpha3-beta1 integrin-binding protein	similar to GB:M88764 SP:Q09090 PID:469166 PID:1199570 percent identity: 21.29; identified by sequence similarity; putative
plasmid_cp26	BB_B09		6677	7714	+	1.60581	1.1492	1.24529	1.28793	1.57694	1.68876	hypothetical protein	hypothetical protein; identified by Glimmer; putative
plasmid_cp26	BB_B12		9275	10036	+	1.1076	1.13362	0.925614	0.803702	0.983096	0.643278	hypothetical protein	similar to GP:2182756 percent identity: 46.00; identified by sequence similarity; putative
plasmid_cp26	BB_B13		10104	10652	+	1.56344	1.44926	1.3391	1.66999	1.22421	1.9477	hypothetical protein	similar to GB:U03641 PID:458218 percent identity: 42.59; identified by sequence similarity; putative
plasmid_cp26	BB_B14		10920	11417	-	1.23142	1.25635	0.914382	1.01598	0.98395	1.06269	hypothetical protein	similar to GP:2281467 percent identity: 100.00; identified by sequence similarity; putative
plasmid_cp26	BB_B16		12014	13606	+	2.11291	1.95399	0.451053	0.436988	0.763631	0.801557	oligopeptide ABC transporter OppAIV	similar to GP:2281468 percent identity: 100.00; identified by sequence similarity; putative
plasmid_cp26	BB_B17		13893	15107	-	1.43067	1.21235	0.835941	0.85945	0.757915	0.841336	inosine 5-monophosphate dehydrogenase	catalyzes the synthesis of xanthosine monophosphate by the NAD+ dependent oxidation of inosine monophosphate
plasmid_cp26	BB_B18	guaA	15132	16667	-	1.30285	1.15553	0.956897	1.01681	0.68188	0.675415	GMP synthase	contains glutamine-hydrolyzing domain and glutamine amidotransferase; GMP-binding domain; functions to produce GMP from XMP in the IMP pathway
plasmid_cp26	BB_B19		16903	17535	+	1.25593	1.07591	1.2175	0.584156	1.55433	1.07272	outer surface protein OspC	similar to GB:AE000792 percent identity: 100.00; identified by sequence similarity; putative
plasmid_cp26	BB_B22		17966	19321	-	1.57597	1.30321	1.03341	1.06053	1.50274	1.39921	guanine/xanthine permease	similar to GB:L77117 SP:Q57772 PID:1591045 percent identity: 45.09; identified by sequence similarity; putative
plasmid_cp26	BB_B23		19431	20786	-	1.94143	1.52392	0.868395	0.911831	1.27603	1.39911	guanine/xanthine permease	similar to GB:L77117 SP:Q57772 PID:1591045 percent identity: 44.63; identified by sequence similarity; putative
plasmid_cp26	BB_B24		20858	21364	-	1.40044	1.13931	1.13521	1.32662	1.27358	1.08892	hypothetical protein	hypothetical protein; identified by Glimmer; putative
plasmid_cp26	BB_B25		21339	21833	-	1.45929	1.29565	0.976549	1.61269	0.590371	0.912985	hypothetical protein	hypothetical protein; identified by Glimmer; putative
plasmid_cp26	BB_B27		22603	23154	-	1.06848	1.07965	1.13257	1.58161	0.759959	1.08655	hypothetical protein	hypothetical protein; identified by Glimmer; putative
plasmid_cp26	BB_B28		23255	24499	+	1.32894	1.38722	0.836003	0.960003	1.16232	1.15391	hypothetical protein	hypothetical protein; identified by Glimmer; putative
plasmid_cp26	BB_B29		24825	26453	+	1.39916	1.1942	0.858662	1.00072	1.92704	1.62143	PTS system transporter subunit IIBC	similar to GB:M28539 GB:M60722 SP:P19642 PID:146692 PID:146708 percent identity: 40.26; identified by sequence similarity; putative
plasmid_cp32-1	BB_P01		66	1289	+	1.93161	1.6437	1.1217	1.19998	1.20453	1.16853	hypothetical protein	hypothetical protein; identified by Glimmer2; putative
plasmid_cp32-1	BB_P02		1306	1998	+	1.6788	1.65707	0.919433	1.10342	0.913045	1.4297	hypothetical protein	hypothetical protein; identified by Glimmer2; putative
plasmid_cp32-1	BB_P03		2011	2568	+	2.04047	2.26162	1.48868	1.10642	1.09665	1.07124	hypothetical protein	hypothetical protein; identified by Glimmer2; putative
plasmid_cp32-1	BB_P04		2575	3339	+	1.40977	1.47627	0.625343	0.756529	0.289308	0.347446	hypothetical protein	hypothetical protein; identified by Glimmer2; putative
plasmid_cp32-1	BB_P05		3369	3941	+	2.17582	1.2072	0.86399	1.58939	1.02136	0.939276
plasmid_cp32-1	BB_P06		3963	4922	+	1.53398	1.47176	1.13089	1.3172	1.36016	1.09118	hypothetical protein	similar to GP:1663561 percent identity: 98.37; identified by sequence similarity; putative
plasmid_cp32-1	BB_P07		4942	5397	+	1.55169	3.16067	2.03322	1.46744	1.86442	1.09345	hypothetical protein	similar to GP:1663562 percent identity: 98.68; identified by sequence similarity; putative
plasmid_cp32-1	BB_P08		5397	5780	+	1.37858	1.26304	0.41672	0.380698	0.146643	0.150598	hypothetical protein	similar to GP:1663563 percent identity: 97.64; identified by sequence similarity; putative
plasmid_cp32-1	BB_P09		5768	6157	+	1.82692	1.77891	1.23333	1.30913	1.35018	1.14785	hypothetical protein	similar to GP:1663564 percent identity: 100.00; identified by sequence similarity; putative
plasmid_cp32-1	BB_P10		6154	6720	+	1.40297	1.32439	1.03704	1.15783	1.25399	1.34165	hypothetical protein	similar to GP:1663565 percent identity: 97.98; identified by sequence similarity; putative
plasmid_cp32-1	BB_P11		6701	7813	+	2.38919	1.86648	0.609967	1.47902	0.88354	1.3172	hypothetical protein	hypothetical protein; identified by Glimmer2; putative
plasmid_cp32-1	BB_P12		7828	8256	+	1.48441	1.47749	0.949851	0.778851	0.831663	1.02897	hypothetical protein	hypothetical protein; identified by Glimmer2; putative
plasmid_cp32-1	BB_P13		8272	8727	+	1.44152	1.35431	0.926594	1.27766	0.627036	1.11174	hypothetical protein	hypothetical protein; identified by Glimmer2; putative
plasmid_cp32-1	BB_P14		8724	8960	+	1.36736	1.63537	0.999414	0.905219	1.12862	0.86053	hypothetical protein	hypothetical protein; identified by Glimmer2; putative
plasmid_cp32-1	BB_P15		8968	10242	+	2.05552	1.75182	1.06011	1.37104	1.2268	1.33512	hypothetical protein	hypothetical protein; identified by Glimmer2; putative
plasmid_cp32-1	BB_P16		10265	10948	+	2.0259	1.54752	0.770905	1.20798	0.641242	0.704539	hypothetical protein	hypothetical protein; identified by Glimmer2; putative
plasmid_cp32-1	BB_P17		10952	11902	+	1.47967	1.45995	0.939004	0.981616	1.08715	1.1222	hypothetical protein	hypothetical protein; identified by Glimmer2; putative
plasmid_cp32-1	BB_P18		11920	12465	+	1.81467	1.65411	1.05329	0.974372	0.924889	1.06874	hypothetical protein	hypothetical protein; identified by Glimmer2; putative
plasmid_cp32-1	BB_P19		12495	12827	+	1.4609	1.72983	1.28249	0.684256	0.63788	0.517358	hypothetical protein	similar to GP:1421734 percent identity: 99.09; identified by sequence similarity; putative
plasmid_cp32-1	BB_P20		12824	13699	+	1.86438	1.33375	0.68879	0.808929	0.778976	0.766054	hypothetical protein	similar to GP:1421735 percent identity: 98.28; identified by sequence similarity; putative
plasmid_cp32-1	BB_P21		13709	14314	+	1.74654	1.75494	1.0303	1.01841	1.20338	1.08023	hypothetical protein	similar to GP:1421736 percent identity: 95.02; identified by sequence similarity; putative
plasmid_cp32-1	BB_P22		14324	15139	+	1.77031	1.74143	0.64065	1.09184	0.651512	0.554688	hypothetical protein	similar to GP:1421737 percent identity: 75.28; identified by sequence similarity; putative
plasmid_cp32-1	BB_P23	blyA	15215	15418	+	1.85161	1.6635	0.868672	0.929512	1.01855	0.999544	pore-forming hemolysin	BlyA; similar to GP:1209851 percent identity: 100.00; identified by sequence similarity; putative
plasmid_cp32-1	BB_P24	blyB	15422	15769	+	1.23701	1.29484	1.11335	1.67622	1.28908	0.703337	hemolysin accessory protein	BlyB; similar to GP:2072098 percent identity: 99.13; identified by sequence similarity; putative
plasmid_cp32-1	BB_P25		15759	16094	+	1.6381	1.53384	0.651874	0.794679	0.540744	0.61355	hypothetical protein	similar to PID:1209827 PID:1209833 PID:1209839 PID:1209853 PID:1209862 percent identity: 97.30; identified by sequence similarity; putative
plasmid_cp32-1	BB_P26		16087	16440	+	1.55132	0.995371	1.77219	0.933077	0.645788	2.75219	hypothetical protein	similar to GB:L31420 PID:1209834 PID:1209840 PID:1209846 PID:1209854 percent identity: 96.58; identified by sequence similarity; putative
plasmid_cp32-1	BB_P27	revA	16578	17060	-	1.62498	2.7686	0.989616	1.05878	1.48475	1.72419	rev protein	RevA; similar to PID:1209872 percent identity: 81.88; identified by sequence similarity; putative
plasmid_cp32-1	BB_P28	mlpA	17232	17678	+	1.7063	1.23428	1.67272	1.5826	0.830298	1.20177	lipoprotein	MlpA; similar to GP:2121280 percent identity: 100.00; identified by sequence similarity; putative; similar to Congo red-binding protein NlpH
plasmid_cp32-1	BB_P29		17715	18728	-	1.55539	1.44306	1.05661	1.09678	0.915214	1.03539	hypothetical protein	similar to PID:1143396 PID:1209858 percent identity: 82.05; identified by sequence similarity; putative
plasmid_cp32-1	BB_P35	bppA	23231	24556	+	1.42134	1.54246	1.11045	1.15064	1.17704	1.05771	BppA	similar to GB:U03641 PID:458214 PID:458222 PID:1143402 PID:1174346 percent identity: 85.09; identified by sequence similarity; putative
plasmid_cp32-1	BB_P36	bppB	24609	25034	+	1.6052	1.65717	1.10145	1.45149	1.30539	1.26349	BppB	similar to GP:1373130 percent identity: 99.29; identified by sequence similarity; putative
plasmid_cp32-1	BB_P37	bppC	25040	25816	-	2.16179	1.09578	1.51272	0.518376	1.36779	0.633003	BppC	similar to GP:1373131 percent identity: 99.61; identified by sequence similarity; putative
plasmid_cp32-1	BB_P38	erpA	26235	26768	+	1.45876	1.71663	0.877502	1.11451	0.717076	0.759677	ErpA	similar to GP:1699016 percent identity: 100.00; identified by sequence similarity; putative
plasmid_cp32-1	BB_P39	erpB	26796	27932	+	1.60997	1.38816	1.01482	1.42807	1.2864	1.2527	ErpB	similar to GP:1699017 percent identity: 100.00; identified by sequence similarity; putative
plasmid_cp32-1	BB_P40		28116	28655	+	1.26522	1.24823	1.04819	1.21087	0.844466	0.930044	hypothetical protein	hypothetical protein; identified by Glimmer2; putative
plasmid_cp32-1	BB_P41		28835	29401	+	1.66641	2.35625	0.801524	0.961679	0.75443	0.868221	hypothetical protein	hypothetical protein; identified by Glimmer2; putative
plasmid_cp32-1	BB_P42		29398	30750	+	1.49817	1.5643	0.784536	0.867571	0.779816	0.692883	hypothetical protein	similar to GP:2444105 percent identity: 50.74; identified by sequence similarity; putative
plasmid_cp32-3	BB_S01		66	1289	+	1.82247	1.52297	1.04574	1.21508	1.25996	1.07743	hypothetical protein	hypothetical protein; identified by Glimmer2; putative
plasmid_cp32-3	BB_S02		1306	1998	+	1.39166	1.45997	1.11843	1.0675	1.09007	1.10353	hypothetical protein	hypothetical protein; identified by Glimmer2; putative
plasmid_cp32-3	BB_S04		2575	3339	+	1.61378	2.14893	1.32778	0.94801	1.11387	1.54442	hypothetical protein	hypothetical protein; identified by Glimmer2; putative
plasmid_cp32-3	BB_S05		3369	3941	+	1.85363	1.53762	0.800302	1.46634	1.23813	0.744581
plasmid_cp32-3	BB_S06		3963	4922	+	1.37801	1.56934	1.07687	1.30831	1.3328	1.02361	hypothetical protein	similar to GP:1663561 percent identity: 98.37; identified by sequence similarity; putative
plasmid_cp32-3	BB_S10		6154	6720	+	1.2266	1.25709	1.02385	1.13703	1.07766	1.10178	hypothetical protein	similar to GP:1663565 percent identity: 97.98; identified by sequence similarity; putative
plasmid_cp32-3	BB_S13		8272	8727	+	1.49775	1.18941	1.09518	0.968765	0.595999	1.70144	hypothetical protein	hypothetical protein; identified by Glimmer2; putative
plasmid_cp32-3	BB_S15		8968	10242	+	1.69451	1.58761	1.11322	1.26198	1.26956	1.37326	hypothetical protein	hypothetical protein; identified by Glimmer2; putative
plasmid_cp32-3	BB_S16		10265	10948	+	2.18278	1.39542	1.09949	1.42397	0.884392	0.832322	hypothetical protein	hypothetical protein; identified by Glimmer2; putative
plasmid_cp32-3	BB_S21		13709	14314	+	1.82212	1.81744	0.856717	1.03	1.09461	1.05406	hypothetical protein	similar to GP:1421736 percent identity: 95.02; identified by sequence similarity; putative
plasmid_cp32-3	BB_S22		14324	15136	+	1.84343	1.53297	0.581587	0.859848	0.561384	0.491372
plasmid_cp32-3	BB_S23	blyA	15212	15415	+	1.79987	1.70179	0.817906	0.999287	1.03979	1.02402	pore-forming hemolysin	BlyA; similar to PID:1209825 PID:1209851 PID:1209860 PID:1209868 PID:2072097 percent identity: 98.51; identified by sequence similarity; putative
plasmid_cp32-3	BB_S24	blyB	15419	15766	+	1.00992	1.28793	1.67002	1.66163	1.15575	0.529889	hemolysin accessory protein	BlyA; similar to PID:1209826 PID:1209852 PID:1209861 PID:1209869 PID:2072098 percent identity: 99.13; identified by sequence similarity; putative
plasmid_cp32-3	BB_S25		15756	16091	+	1.71656	1.58997	0.768009	0.762083	0.78684	0.776275	hypothetical protein	similar to PID:1209827 PID:1209833 PID:1209839 PID:1209853 PID:1209862 percent identity: 100.00; identified by sequence similarity; putative
plasmid_cp32-3	BB_S26		16084	16437	+	1.57717	1.81145	1.009	0.963345	1.1769	1.09246	hypothetical protein	similar to GB:L31420 PID:1209834 PID:1209840 PID:1209846 PID:1209854 percent identity: 98.29; identified by sequence similarity; putative
plasmid_cp32-3	BB_S27		16586	16903	+	1.40777	3.99782	0.898738	0.52836	1.07119	0.569611	hypothetical protein	hypothetical protein; identified by Glimmer2; putative
plasmid_cp32-3	BB_S29	bdrF	17089	17697	+	1.22135	1.9059	1.2644	1.34904	1.02634	1.31756	BdrF	similar to PID:1209841 percent identity: 91.58; identified by sequence similarity; putative
plasmid_cp32-3	BB_S30	mlpC	17803	18249	+	1.52087	1.47382	0.929894	1.15178	1.31011	1.24006	lipoprotein	MlpC; similar to PID:1209837 percent identity: 86.81; identified by sequence similarity; putative; similar to Congo red-binding protein NlpH
plasmid_cp32-3	BB_S31		18287	19228	-	1.43205	1.41844	1.02463	1.12619	0.914207	0.877611	hypothetical protein	similar to PID:1143396 PID:1209858 percent identity: 99.68; identified by sequence similarity; putative
plasmid_cp32-3	BB_S38	bppA	23691	25016	+	1.5117	1.61763	0.992561	1.01468	1.12795	0.791823	BppA	similar to GP:2182759 percent identity: 98.62; identified by sequence similarity; putative
plasmid_cp32-3	BB_S39	bppB	25069	25494	+	1.20535	1.24078	1.04152	0.840002	0.42767	0.459241	BppB	similar to GP:1373116 percent identity: 100.00; identified by sequence similarity; putative
plasmid_cp32-3	BB_S40	bppC	25500	26276	-	1.19711	1.30764	1.22337	1.15017	0.630827	0.522235	BppC protein	similar to GP:1373117 percent identity: 100.00; identified by sequence similarity; putative
plasmid_cp32-3	BB_S41	erpG	26708	27298	+	1.35212	1.2462	0.828759	0.919875	1.72115	2.01282	outer surface protein ErpG	similar to PID:1051120 PID:1373118 GB:AE001576 percent identity: 100.00; identified by sequence similarity; putative; outer surface protein G
plasmid_cp32-3	BB_S44		28236	28874	+	1.02303	0.985888	0.356436	0.32236	0.0911419	0.120812	hypothetical protein	hypothetical protein; identified by Glimmer2; putative
plasmid_cp32-3	BB_S45		28871	30223	+	1.72608	1.55042	1.03046	0.998014	1.27208	1.22992	phage terminase large subunit	similar to GP:2444105 percent identity: 51.60; identified by sequence similarity; putative
plasmid_cp32-4	BB_R01		66	1289	+	1.90058	1.60127	1.14049	1.28101	1.20524	1.06464	hypothetical protein	hypothetical protein; identified by Glimmer2; putative
plasmid_cp32-4	BB_R02		1306	2001	+	2.11725	1.18666	0.946603	1.55171	1.44648	0.855923
plasmid_cp32-4	BB_R03		2013	2576	+	1.81465	1.55878	0.388803	0.468944	0.102481	0.0984465	hypothetical protein	hypothetical protein; identified by Glimmer2; putative
plasmid_cp32-4	BB_R04		2580	3347	+	1.63122	1.29517	0.800575	0.922443	2.38548	2.46224	hypothetical protein	hypothetical protein; identified by Glimmer2; putative
plasmid_cp32-4	BB_R05		3376	3951	+	2.11768	1.84515					hypothetical protein	hypothetical protein; identified by Glimmer2; putative
plasmid_cp32-4	BB_R06		3973	4932	+	1.57762	1.42232	1.11388	1.07572	1.24737	1.30081	hypothetical protein	similar to GP:1663561 percent identity: 100.00; identified by sequence similarity; putative
plasmid_cp32-4	BB_R07		4952	5407	+	1.83381	1.24718	0.785662	0.408653	0.807482	0.94027	hypothetical protein	similar to GP:1663562 percent identity: 100.00; identified by sequence similarity; putative
plasmid_cp32-4	BB_R08		5407	5790	+	1.4007	1.50616	0.763686	0.765167	1.15087	1.16989	hypothetical protein	similar to GP:1663563 percent identity: 99.21; identified by sequence similarity; putative
plasmid_cp32-4	BB_R09		5778	6167	+	1.76291	1.73958	1.32736	1.33947	1.25748	1.20652	hypothetical protein	similar to GP:1663564 percent identity: 100.00; identified by sequence similarity; putative
plasmid_cp32-4	BB_R10		6164	6730	+	1.54067	1.32873	1.00491	1.00394	1.01664	1.27097	hypothetical protein	similar to GP:1663565 percent identity: 100.00; identified by sequence similarity; putative
plasmid_cp32-4	BB_R11		6711	7823	+	1.43936	1.24118	0.626857	0.904661	0.576511	0.54198	hypothetical protein	hypothetical protein; identified by Glimmer2; putative
plasmid_cp32-4	BB_R12		7838	8266	+	1.40578	1.47247	1.10951	0.906979	0.786627	0.657809	hypothetical protein	hypothetical protein; identified by Glimmer2; putative
plasmid_cp32-4	BB_R13		8282	8737	+	1.02102	1.22349	1.59029	0.523334	0.551914	0.747374	hypothetical protein	hypothetical protein; identified by Glimmer2; putative
plasmid_cp32-4	BB_R14		8734	8970	+	1.51171	1.46847	0.928348	0.736223	1.06509	0.844237	hypothetical protein	hypothetical protein; identified by Glimmer2; putative
plasmid_cp32-4	BB_R15		8978	10273	+	1.91872	1.76852	1.14841	1.31598	1.28111	1.36558	hypothetical protein	hypothetical protein; identified by Glimmer2; putative
plasmid_cp32-4	BB_R16		10296	10892	+	1.94451	1.54678	1.05812	1.236	1.02991	1.09765	hypothetical protein	hypothetical protein; identified by Glimmer2; putative
plasmid_cp32-4	BB_R17		10896	11846	+	1.64921	1.41745	0.964407	1.04481	1.03669	1.01693	hypothetical protein	hypothetical protein; identified by Glimmer2; putative
plasmid_cp32-4	BB_R18		11864	12418	+	1.69704	1.43512	0.969691	0.864724	1.10921	0.973851	hypothetical protein	hypothetical protein; identified by Glimmer2; putative
plasmid_cp32-4	BB_R19		12448	12780	+	1.70603	1.01033	1.40067	1.38112	1.32064	0.925158	hypothetical protein	similar to GP:1421734 percent identity: 99.09; identified by sequence similarity; putative
plasmid_cp32-4	BB_R20		12777	13652	+	1.57867	1.85075	0.983722	1.0448	0.968211	1.04092	hypothetical protein	similar to GP:1421735 percent identity: 97.59; identified by sequence similarity; putative
plasmid_cp32-4	BB_R21		13662	14267	+	1.29528	2.3592	0.964769	0.891607	1.12552	1.03258	hypothetical protein	similar to GP:1421736 percent identity: 95.02; identified by sequence similarity; putative
plasmid_cp32-4	BB_R22		14277	15092	+	1.28908	1.19611	1.05433	1.09962	1.13117	1.05113	hypothetical protein	similar to GP:2072096 percent identity: 80.08; identified by sequence similarity; putative
plasmid_cp32-4	BB_R23	blyA	15167	15370	+	1.82625	1.71223	0.865479	0.961686	1.00041	1.00142	pore-forming hemolysin	BlyA; similar to GP:1209851 percent identity: 100.00; identified by sequence similarity; putative
plasmid_cp32-4	BB_R24	blyB	15374	15721	+	1.8265	1.2301	1.48006	1.47458	1.043	0.63804	hemolysin accessory protein	BlyB; similar to PID:1209826 PID:1209852 PID:1209861 PID:1209869 PID:2072098 percent identity: 99.13; identified by sequence similarity; putative
plasmid_cp32-4	BB_R25		15711	16046	+	1.69224	1.63525	0.655061	0.739112	0.588346	0.625444	hypothetical protein	similar to PID:1209827 PID:1209833 PID:1209839 PID:1209853 PID:1209862 percent identity: 100.00; identified by sequence similarity; putative
plasmid_cp32-4	BB_R26		16039	16392	+	2.29192	1.39549	0.559437	0.891607	1.26082	1.00705	hypothetical protein	similar to GB:L31420 PID:1209834 PID:1209840 PID:1209846 PID:1209854 percent identity: 100.00; identified by sequence similarity; putative
plasmid_cp32-4	BB_R28	mlpD	17103	17525	+	1.34761	1.27056	0.623874	0.941392	0.386453	0.50401	lipoprotein	MlpD; similar to PID:1209843 percent identity: 80.99; identified by sequence similarity; putative; similar to Congo red-binding protein NlpH
plasmid_cp32-4	BB_R29		17573	18583	-	1.9454	1.69447	1.04029	0.79955	1.21228	1.68341	hypothetical protein	similar to PID:1143396 PID:1209858 percent identity: 73.40; identified by sequence similarity; putative
plasmid_cp32-4	BB_R32		20067	20633	+	1.53731	1.86092	2.49838	2.1037	1.52077	1.95207	hypothetical protein	similar to PID:1143398 PID:1174342 PID:1174350 PID:2182755 GB:AE001575 percent identity: 100.00; identified by sequence similarity; putative
plasmid_cp32-4	BB_R35	brdG	21974	22360	+	1.36983	1.49308	0.951607	1.36184	0.969102	1.00306
plasmid_cp32-4	BB_R36	bppA	22831	24156	+	1.50819	1.52551	0.776235	0.815676	1.09625	1.16434	BppA	similar to GP:2182759 percent identity: 98.62; identified by sequence similarity; putative
plasmid_cp32-4	BB_R37	bppB	24210	24635	+	1.23985	1.03601	0.537637	0.47162	0.29501	0.360191	BppB	similar to GP:1373136 percent identity: 100.00; identified by sequence similarity; putative
plasmid_cp32-4	BB_R38	bppC	24641	25435	-	1.20353	1.26054	1.17688	1.22745	0.922997	0.76695	BppC	similar to GP:1373117 percent identity: 100.00; identified by sequence similarity; putative
plasmid_cp32-4	BB_R41		26005	26820	+	1.57871	1.41426	1.02715	1.13654	1.13823	1.11096	hypothetical protein	probable pseudogene
plasmid_cp32-4	BB_R42	erpY	26853	27527	+	0.946588	0.785854	1.6827	1.40069	1.47021	1.71223	ErpY	similar to PID:896042 percent identity: 84.14; identified by sequence similarity; putative; outer surface protein F
plasmid_cp32-4	BB_R43		27676	28203	+	2.9003	1.1891			0.834399	0.226672	hypothetical protein	hypothetical protein; identified by Glimmer2; putative
plasmid_cp32-4	BB_R44		28384	28950	+	1.38892	1.32382	1.08164	1.10628	1.17799	1.3154	hypothetical protein	hypothetical protein; identified by Glimmer2; putative
plasmid_cp32-4	BB_R45		28947	30299	+	1.66854	1.3883	0.707727	0.706204	0.676278	0.636246	phage terminase large subunit	similar to GP:2444105 percent identity: 51.20; identified by sequence similarity; putative
plasmid_cp32-6	BB_M02		1306	1998	+	2.1373	1.53287	1.09587	1.07751	1.18112	1.20509	hypothetical protein	hypothetical protein; identified by Glimmer2; putative
plasmid_cp32-6	BB_M03		2010	2573	+	2.28546	1.37872	0.836072	0.579179	0.437706	0.544436	hypothetical protein	hypothetical protein; identified by Glimmer2; putative
plasmid_cp32-6	BB_M04		2577	3344	+	1.70757	1.42247	1.06515	0.991116	1.04137	1.49868	hypothetical protein	hypothetical protein; identified by Glimmer2; putative
plasmid_cp32-6	BB_M05		3373	3948	+	1.91712	1.47404	0.498389	0.450496	0.317306	0.261536	hypothetical protein	hypothetical protein; identified by Glimmer2; putative
plasmid_cp32-6	BB_M06		3970	4929	+	1.62303	1.44919	1.20783	1.10217	1.35563	1.31254	hypothetical protein	similar to GP:1663561 percent identity: 100.00; identified by sequence similarity; putative
plasmid_cp32-6	BB_M07		4949	5404	+	1.71512	2.60047	0.895538	1.5518	1.31051	1.49507	hypothetical protein	similar to GP:1663562 percent identity: 100.00; identified by sequence similarity; putative
plasmid_cp32-6	BB_M08		5404	5787	+	1.22008	1.57946	0.790725	0.800377	0.640269	0.655245	hypothetical protein	similar to GP:1663563 percent identity: 99.21; identified by sequence similarity; putative
plasmid_cp32-6	BB_M10		6161	6730	+	1.92676	2.02548	0.968817	1.06606	0.795485	0.993383	hypothetical protein	similar to GP:1663565 percent identity: 97.98; identified by sequence similarity; putative
plasmid_cp32-6	BB_M11		6711	7823	+	1.82977	1.54302	1.04086	1.79719	0.99478	1.01065	hypothetical protein	hypothetical protein; identified by Glimmer2; putative
plasmid_cp32-6	BB_M12		7838	8266	+	1.47624	1.52023	0.813848	0.840536	0.867021	0.878227	hypothetical protein	hypothetical protein; identified by Glimmer2; putative
plasmid_cp32-6	BB_M13		8282	8737	+	1.86545	1.21411	0.911276	1.03285	0.782249	1.64627	hypothetical protein	hypothetical protein; identified by Glimmer2; putative
plasmid_cp32-6	BB_M14		8734	8970	+	1.34009	1.56325			0.579891	1.04341	hypothetical protein	hypothetical protein; identified by Glimmer2; putative
plasmid_cp32-6	BB_M15		8978	10252	+	1.98754	1.76359	1.17438	1.22885	1.27667	1.42437	hypothetical protein	hypothetical protein; identified by Glimmer2; putative
plasmid_cp32-6	BB_M16		10275	10958	+	1.8964	1.4368	0.866845	0.899057	0.622072	0.778592	hypothetical protein	hypothetical protein; identified by Glimmer2; putative
plasmid_cp32-6	BB_M17		10962	11912	+	1.46826	1.43692	0.96481	0.987218	1.01753	1.0265	hypothetical protein	hypothetical protein; identified by Glimmer2; putative
plasmid_cp32-6	BB_M18		11930	12484	+	1.79772	1.43193	1.11725	1.22082	1.21777	0.978871	hypothetical protein	hypothetical protein; identified by Glimmer2; putative
plasmid_cp32-6	BB_M19		12514	12846	+	1.47038	1.26102	1.22313	0.989946	0.855071	1.09329	hypothetical protein	similar to GP:1421734 percent identity: 99.09; identified by sequence similarity; putative
plasmid_cp32-6	BB_M20		12843	13718	+	1.75612	1.58604	0.837501	1.10381	1.14909	0.990699	hypothetical protein	similar to GP:1421735 percent identity: 97.59; identified by sequence similarity; putative
plasmid_cp32-6	BB_M21		13728	14333	+	1.81691	1.67344	0.988952	1.11054	1.15871	1.0438	hypothetical protein	similar to GP:1421736 percent identity: 94.53; identified by sequence similarity; putative
plasmid_cp32-6	BB_M22		14343	15155	+	1.92608	1.49325	0.482067	0.713587	0.371229	0.375461
plasmid_cp32-6	BB_M23	blyA	15231	15434	+	1.79893	1.73435	0.854219	0.939878	1.0091	0.998635	pore-forming hemolysin	BlyA; similar to GP:1209851 percent identity: 100.00; identified by sequence similarity; putative
plasmid_cp32-6	BB_M25		15775	16110	+	1.7333	1.51924	0.702294	0.738331	0.579001	0.574601	hypothetical protein	similar to PID:1209827 PID:1209833 PID:1209839 PID:1209853 PID:1209862 percent identity: 100.00; identified by sequence similarity; putative
plasmid_cp32-6	BB_M26		16103	16456	+	1.9101	1.404	0.79409	0.980954	1.8145	1.69291	hypothetical protein	similar to GP:1209846 percent identity: 100.00; identified by sequence similarity; putative
plasmid_cp32-6	BB_M27	revA	16593	17075	-	1.6365	2.09025	0.883833	1.1973	1.16344	1.31826	rev protein	RevA; similar to PID:1209872 percent identity: 81.88; identified by sequence similarity; putative
plasmid_cp32-6	BB_M28	mlpF	17247	17696	+	2.85886	2.48386	1.78854	1.37618	0.927825	1.15091	lipoprotein	MlpF; similar to PID:1209837 percent identity: 87.50; identified by sequence similarity; putative; similar to Congo red-binding protein NlpH
plasmid_cp32-6	BB_M29		17733	18680	-	1.51696	1.82543	1.20831	0.999372	1.03393	1.02362	hypothetical protein	similar to PID:1143396 PID:1209858 percent identity: 86.36; identified by sequence similarity; putative
plasmid_cp32-6	BB_M34	bdrK	22102	22770	+	1.48797	1.29805	0.767134	1.43893	0.903735	0.797677	BdrK	similar to PID:1143401 GB:AE001575 percent identity: 74.40; identified by sequence similarity; putative
plasmid_cp32-6	BB_M35	bppA	23241	24566	+	1.71131	1.51711	0.522174	0.498549	0.283685	0.30936	BppA	similar to GB:U03641 PID:458214 PID:458222 PID:1143402 PID:1174346 percent identity: 85.38; identified by sequence similarity; putative
plasmid_cp32-6	BB_M36	bppB	24619	25044	+	1.2161	1.09788	0.487222	0.422067	0.187382	0.236268	BppB	similar to GP:1373141 percent identity: 99.29; identified by sequence similarity; putative
plasmid_cp32-6	BB_M37	bppC	25050	25820	-	1.42329	1.7027	1.27926	1.31346	1.24306	1.17971	BppC	similar to GP:1373131 percent identity: 97.29; identified by sequence similarity; putative
plasmid_cp32-6	BB_M38	erpK	26257	27015	+	1.28671	1.1933	0.792925	1.21618	1.0289	0.973851	ErpK protein	similar to GP:1663633 percent identity: 100.00; identified by sequence similarity; putative
plasmid_cp32-6	BB_M39		27077	27745	-	1.7429	2.35086	0.594327	0.906467	1.21777	0.695608	hypothetical protein	hypothetical protein; identified by Glimmer2; putative
plasmid_cp32-6	BB_M41		27923	28489	+	1.21468	1.13261	0.488123	0.471244	0.305476	0.357916	hypothetical protein	hypothetical protein; identified by Glimmer2; putative
plasmid_cp32-6	BB_M42		28486	29838	+	1.42208	1.46878	0.87723	0.953003	1.10424	1.06424	phage terminase large subunit	similar to GP:2444105 percent identity: 49.58; identified by sequence similarity; putative
plasmid_cp32-7	BB_O01		65	1288	+	2.03532	1.57272	1.13542	0.938573	1.1618	1.09408	hypothetical protein	hypothetical protein; identified by Glimmer2; putative
plasmid_cp32-7	BB_O02		1305	1997	+	1.67893	1.41676	1.23388	0.998012	1.10561	1.34621	hypothetical protein	hypothetical protein; identified by Glimmer2; putative
plasmid_cp32-7	BB_O03		2010	2567	+	1.66767	1.76147	1.24543	1.04503	1.09646	0.954967	hypothetical protein	hypothetical protein; identified by Glimmer2; putative
plasmid_cp32-7	BB_O04		2574	3338	+	1.60539	2.20254	1.24589	0.942116	1.16755	1.74351	hypothetical protein	hypothetical protein; identified by Glimmer2; putative
plasmid_cp32-7	BB_O05		3368	3940	+	1.73755	1.41319	0.993415	1.31179	1.59657	1.07419	hypothetical protein	hypothetical protein; identified by Glimmer2; putative
plasmid_cp32-7	BB_O06		3962	4921	+	0.957867	1.23661	0.607941	1.91563	0.973023	0.750547	hypothetical protein	similar to GP:1663561 percent identity: 98.37; identified by sequence similarity; putative
plasmid_cp32-7	BB_O07		4935	5396	+	2.00841	5.63796	1.35993	1.65166	1.20424	0.96669	hypothetical protein	similar to GP:1663562 percent identity: 98.68; identified by sequence similarity; putative
plasmid_cp32-7	BB_O08		5378	5779	+	1.26096	1.43021	0.82957	0.813183	0.591685	0.604221	hypothetical protein	similar to GP:1663563 percent identity: 99.21; identified by sequence similarity; putative
plasmid_cp32-7	BB_O10		6153	6722	+			1.23415	1.78321	0.964069	0.945208	hypothetical protein	similar to GP:1663565 percent identity: 98.99; identified by sequence similarity; putative
plasmid_cp32-7	BB_O11		6703	7815	+	1.72738	1.69496	1.08245	1.70679	1.01904	1.20932	hypothetical protein	hypothetical protein; identified by Glimmer2; putative
plasmid_cp32-7	BB_O12		7830	8258	+	1.67552	1.89845	1.31081	1.0034	0.538344	0.63909	hypothetical protein	hypothetical protein; identified by Glimmer2; putative
plasmid_cp32-7	BB_O13		8274	8729	+	1.24083	0.271346					hypothetical protein	hypothetical protein; identified by Glimmer2; putative
plasmid_cp32-7	BB_O15		8970	10304	+	1.13981	1.8122	1.64032	1.60709	1.83045	0.832713	hypothetical protein	hypothetical protein; identified by Glimmer2; putative
plasmid_cp32-7	BB_O16		10317	10958	+	1.30836	1.19593	0.347352	1.03092	1.0848	0.574732	hypothetical protein	hypothetical protein; identified by Glimmer2; putative
plasmid_cp32-7	BB_O17		10962	11903	+	1.2926	1.43014	0.989499	0.908923	0.666575	0.636682	hypothetical protein	hypothetical protein; identified by Glimmer2; putative
plasmid_cp32-7	BB_O18		11904	12473	+	1.48586	1.92688	1.1264	1.01591	1.04424	1.52254	hypothetical protein	hypothetical protein; identified by Glimmer2; putative
plasmid_cp32-7	BB_O19		12503	12835	+	1.28462	1.47356	0.727268	0.815183	1.1319	1.11297	hypothetical protein	similar to GP:1421734 percent identity: 98.18; identified by sequence similarity; putative
plasmid_cp32-7	BB_O20		12832	13710	+	1.78112	1.65961	0.901047	0.996781	1.28171	1.56852	hypothetical protein	similar to GP:1421735 percent identity: 97.60; identified by sequence similarity; putative
plasmid_cp32-7	BB_O21		13716	14321	+	1.75253	1.81465	0.972372	1.08682	1.05028	1.08724	hypothetical protein	similar to GP:1421736 percent identity: 97.01; identified by sequence similarity; putative
plasmid_cp32-7	BB_O22		14331	15146	+	1.60337	1.57008	0.606853	1.00031	0.616305	0.58597	hypothetical protein	similar to GP:1421737 percent identity: 75.28; identified by sequence similarity; putative
plasmid_cp32-7	BB_O23	blyA	15222	15425	+	1.85484	1.77631	0.846615	1.00752	0.920262	0.992249	pore-forming hemolysin	BlyA; similar to PID:1209825 PID:1209851 PID:1209860 PID:1209868 PID:2072097 percent identity: 98.51; identified by sequence similarity; putative
plasmid_cp32-7	BB_O25		15766	16101	+	1.13222	1.30465	0.649426	1.66817	0.750076	0.612135	hypothetical protein	similar to GP:2121277 percent identity: 98.20; identified by sequence similarity; putative
plasmid_cp32-7	BB_O26		16088	16447	+	1.60172	2.16159	1.21969	0.820058	0.743407	1.34787	hypothetical protein	similar to GB:L31420 PID:1209834 PID:1209840 PID:1209846 PID:1209854 percent identity: 99.15; identified by sequence similarity; putative
plasmid_cp32-7	BB_O27	bdrN	16522	17139	+	2.05752	2.09898	0.717414	1.2894	0.574759	1.21357	BdrN	similar to PID:1209841 percent identity: 94.27; identified by sequence similarity; putative
plasmid_cp32-7	BB_O29		17712	18770	-	1.31991	1.40717	1.07862	1.21301	1.07418	1.13498	hypothetical protein	hypothetical protein; identified by Glimmer2; putative
plasmid_cp32-7	BB_O34	bdrM	22088	22660	+	1.12241	1.48103	1.67795	1.20524	1.10012	0.722037	BdrM	similar to GP:2182758 percent identity: 100.00; identified by sequence similarity; putative
plasmid_cp32-7	BB_O36	bppA	23093	24460	+	1.70546	1.42127	1.03161	1.36665	1.11833	1.08598	BppA	similar to GP:2182759 percent identity: 99.17; identified by sequence similarity; putative
plasmid_cp32-7	BB_O37	bppB	24513	24938	+	1.81814	0.954752	0.971915	1.10817	1.15821	1.30695	BppB	similar to GP:1373136 percent identity: 99.29; identified by sequence similarity; putative
plasmid_cp32-7	BB_O38	bppC	24944	25720	-	1.48729	1.65953	1.03939	1.33778	1.1661	1.16862	BppC	similar to GP:1373131 percent identity: 97.29; identified by sequence similarity; putative
plasmid_cp32-7	BB_O40	erpM	26893	27984	+	1.41745	1.44878	1.31601	1.31566	1.39846	1.02736	ErpM	similar to GP:2627268 percent identity: 100.00; identified by sequence similarity; putative
plasmid_cp32-7	BB_O41		28004	28117	-	1.15416	0.854236	0.54169	1.12676	1.05595	1.86343	hypothetical protein	hypothetical protein; identified by Glimmer2; putative
plasmid_cp32-7	BB_O42		28134	28703	+	1.20757	1.62898	0.956223	1.43133	0.915676	1.38093	hypothetical protein	hypothetical protein; identified by Glimmer2; putative
plasmid_cp32-7	BB_O43		28885	29451	+	1.58365	1.55597	0.759966	0.980914	0.91678	0.890388	hypothetical protein	hypothetical protein; identified by Glimmer2; putative
plasmid_cp32-7	BB_O44		29448	30800	+	1.6743	1.56834	0.763076	1.04634	0.993278	1.04675	hypothetical protein	similar to GP:2444105 percent identity: 50.45; identified by sequence similarity; putative
plasmid_cp32-8	BB_L09		5768	6157	+	1.73086	1.66901	1.15554	1.32378	1.33122	1.24569	hypothetical protein	similar to GP:1663564 percent identity: 100.00; identified by sequence similarity; putative
plasmid_cp32-8	BB_L10		6154	6720	+	1.36972	1.33476	1.06381	1.09296	1.26943	1.30042	hypothetical protein	similar to GP:1663565 percent identity: 97.98; identified by sequence similarity; putative
plasmid_cp32-8	BB_L19		12495	12827	+	1.50585	1.95758	0.84412	0.736814	0.386594	0.795936	hypothetical protein	similar to GP:1421734 percent identity: 99.09; identified by sequence similarity; putative
plasmid_cp32-8	BB_L20		12824	13699	+	1.67053	1.30844	0.681635	0.775899	0.748028	0.734206	hypothetical protein	similar to GP:1421735 percent identity: 97.93; identified by sequence similarity; putative
plasmid_cp32-8	BB_L25		15759	16094	+	1.70749	1.56892	0.770752	0.942309	0.895908	0.636611	hypothetical protein	similar to PID:1209827 PID:1209833 PID:1209839 PID:1209853 PID:1209862 percent identity: 100.00; identified by sequence similarity; putative
plasmid_cp32-8	BB_L26		16087	16440	+	1.6739	2.12782	0.853037	1.12844	0.956403	1.16578	hypothetical protein	similar to GB:L31420 PID:1209834 PID:1209840 PID:1209846 PID:1209854 percent identity: 99.15; identified by sequence similarity; putative
plasmid_cp32-8	BB_L29		17688	18701	-	1.45748	1.32753	0.973833	1.18357	0.974721	1.02991	hypothetical protein	similar to PID:1143396 PID:1209858 percent identity: 82.37; identified by sequence similarity; putative
plasmid_cp32-8	BB_L35	bdrO	22113	22691	+	1.78442	3.23755	0.436166	1.59309	0.674269	0.981342	BdrO	similar to PID:1143401 GB:AE001575 percent identity: 90.71; identified by sequence similarity; putative
plasmid_cp32-8	BB_L36	bppA	23366	24691	+	1.73052	1.5491	0.993967	1.15263	1.25392	0.951818	BppA	similar to GP:2182759 percent identity: 98.90; identified by sequence similarity; putative
plasmid_cp32-8	BB_L37	bppB	24744	25169	+	1.59902	1.05211	0.925714	1.03947	1.19619	1.41219	BppB	similar to GP:1373136 percent identity: 99.29; identified by sequence similarity; putative
plasmid_cp32-8	BB_L38	bppC	25175	25951	-	2.7614	1.35576	1.23076	0.824736	1.5884	0.663989	BppC	similar to GP:1373131 percent identity: 100.00; identified by sequence similarity; putative
plasmid_cp32-8	BB_L39	erpN	26382	26903	+	1.47057	1.74113	0.853256	1.12362	0.689385	0.711395	ErpN	similar to GP:1699016 percent identity: 100.00; identified by sequence similarity; putative
plasmid_cp32-8	BB_L40	erpO	26931	28067	+	1.73191	1.40243	1.12346	1.38185	1.40621	1.10738	ErpO	similar to GP:1699017 percent identity: 100.00; identified by sequence similarity; putative
plasmid_cp32-8	BB_L41		28251	28790	+	1.4409	1.51983	1.05627	1.3459	0.829344	0.941979	hypothetical protein	hypothetical protein; identified by Glimmer2; putative
plasmid_cp32-8	BB_L42		28970	29536	+	1.69376	2.39722	0.782441	0.780439	0.79735	0.999478	hypothetical protein	hypothetical protein; identified by Glimmer2; putative
plasmid_cp32-8	BB_L43		29533	30885	+	1.53474	1.63897	0.806922	0.936694	0.792677	0.647311	phage terminase large subunit	similar to GP:2444105 percent identity: 50.45; identified by sequence similarity; putative
plasmid_cp32-9	BB_N01		66	1292	+	1.68157	1.53081	1.08193	1.26866	1.06852	1.01501	hypothetical protein	hypothetical protein; identified by Glimmer2; putative
plasmid_cp32-9	BB_N02		1309	2001	+	1.65605	1.38882	0.832563	2.05919	1.28542	0.607451	hypothetical protein	hypothetical protein; identified by Glimmer2; putative
plasmid_cp32-9	BB_N03		2013	2579	+	2.19571	1.40772	0.952604	0.591875	0.557356	0.653157	hypothetical protein	hypothetical protein; identified by Glimmer2; putative
plasmid_cp32-9	BB_N04		2583	3350	+	1.58365	1.22904	0.832216	0.723379	0.934046	1.41014	hypothetical protein	hypothetical protein; identified by Glimmer2; putative
plasmid_cp32-9	BB_N05		3343	3953	+	1.37079	1.20637	0.385828	0.429067	0.116608	0.095268
plasmid_cp32-9	BB_N06		3960	4938	+	1.65702	1.35007	1.18372	1.13231	1.23546	1.25251
plasmid_cp32-9	BB_N07		4958	5413	+	1.61387	2.3608	2.18181	0.797753	1.53671	0.789155	hypothetical protein	similar to GP:1663562 percent identity: 98.68; identified by sequence similarity; putative
plasmid_cp32-9	BB_N08		5413	5796	+	1.35495	1.5538	0.74726	0.726128	1.018	1.08494	hypothetical protein	similar to GP:1663563 percent identity: 99.21; identified by sequence similarity; putative
plasmid_cp32-9	BB_N09		5784	6173	+	1.1285	1.27612	0.634029	1.00306	0.902052	0.973851	hypothetical protein	similar to GP:1663564 percent identity: 100.00; identified by sequence similarity; putative
plasmid_cp32-9	BB_N10		6170	6736	+	1.55748	1.22896	1.3257	1.53723	1.20147	1.27572	hypothetical protein	similar to GP:1663565 percent identity: 97.98; identified by sequence similarity; putative
plasmid_cp32-9	BB_N11		6717	7805	+	1.42429	1.40853	0.5938	0.856412	0.549624	0.504129
plasmid_cp32-9	BB_N12		7845	8273	+	1.65596	1.37926	0.916638	0.806916	0.811847	0.986062	hypothetical protein	hypothetical protein; identified by Glimmer2; putative
plasmid_cp32-9	BB_N13		8289	8745	+	1.21072	0.984884	1.27063	0.432692	0.482034	0.844004
plasmid_cp32-9	BB_N14		8742	8978	+	1.66238	1.3294	1.06507	0.887813	1.03231	0.775722	hypothetical protein	hypothetical protein; identified by Glimmer2; putative
plasmid_cp32-9	BB_N15		8986	10260	+	1.76714	1.67032	1.0605	1.26786	1.15257	1.25033	hypothetical protein	hypothetical protein; identified by Glimmer2; putative
plasmid_cp32-9	BB_N16		10283	11037	+	1.74669	1.90928	1.194	1.28788	1.09849	1.12404
plasmid_cp32-9	BB_N17		11041	11991	+	1.48932	1.53184	0.939859	1.00461	0.961068	1.04021	hypothetical protein	hypothetical protein; identified by Glimmer2; putative
plasmid_cp32-9	BB_N18		12009	12563	+	1.8848	1.30945	1.30414	1.14423	0.866249	0.910589
plasmid_cp32-9	BB_N19		12593	12925	+	1.97527	1.00756	1.81221	1.50299	1.02973	1.16862	hypothetical protein	similar to GP:1421734 percent identity: 99.09; identified by sequence similarity; putative
plasmid_cp32-9	BB_N20		12922	13797	+	1.73365	1.55576	0.911799	0.861538	0.805602	0.979496	hypothetical protein	similar to GP:1421735 percent identity: 96.55; identified by sequence similarity; putative
plasmid_cp32-9	BB_N21		13807	14413	+	1.9476	1.72516	0.91803	1.03468	1.25563	1.10031		This region contains an authentic frame shift and is not the result of a sequencing artifact; similar to GP:1421736 percent identity: 94.55; identified by sequence similarity; putative;hypothetical protein, paralogous family 141, authentic frameshift
plasmid_cp32-9	BB_N22		14423	15154	+	1.58826	1.30786	2.34342	0.20979				This region contains an authentic frame shift and is not the result of a sequencing artifact; similar to GP:1421737 percent identity: 76.98; identified by sequence similarity; putative;conserved hypothetical protein, authentic frameshift
plasmid_cp32-9	BB_N23	blyA	15312	15515	+	0.9701	1.01357	0.921207	1.81506	0.276028	0.502302	pore-forming hemolysin	BlyA; similar to GP:1209851 percent identity: 100.00; identified by sequence similarity; putative
plasmid_cp32-9	BB_N24	blyB	15519	15866	+	0.969106	0.723588	1.43346	1.89466	1.17849	0.446348	hemolysin accessory protein	BlyB; similar to GP:2072098 percent identity: 100.00; identified by sequence similarity; putative
plasmid_cp32-9	BB_N25		15856	16191	+	1.71195	1.55353	0.667942	0.80452	0.514908	0.606797	hypothetical protein	similar to PID:1209827 PID:1209833 PID:1209839 PID:1209853 PID:1209862 percent identity: 100.00; identified by sequence similarity; putative
plasmid_cp32-9	BB_N26		16184	16537	+	1.80958	1.79502	0.785094	1.04363	0.908447	0.884409	hypothetical protein	similar to GP:2072100 percent identity: 100.00; identified by sequence similarity; putative
plasmid_cp32-9	BB_N28	mlpI	17302	17730	+	7.7969	1.78563	1.43514	1.08543	1.78466	0.914829	lipoprotein	MlpI; similar to PID:1209843 percent identity: 87.05; identified by sequence similarity; putative; similar to to Congo red-binding protein NlpH
plasmid_cp32-9	BB_N29		17773	18783	-	1.38258	1.40659	0.993444	1.25311	1.09489	0.996085		This region contains an authentic point mutation, causing a premature stop, and is not the result of a sequencing artifact; similar to GP:2121281 percent identity: 93.98; identified by sequence similarity; putative
plasmid_cp32-9	BB_N34	bdrQ	22184	22723	+	1.41976	2.00218	1.13833	0.971851	2.24505	1.41187	BdrQ	similar to GP:2182758 percent identity: 93.33; identified by sequence similarity; putative
plasmid_cp32-9	BB_N35	bppA	23194	24519	+	1.17212	1.23571	0.936104	1.29767	1.1867	1.17497	BppA	similar to GP:2182759 percent identity: 97.80; identified by sequence similarity; putative
plasmid_cp32-9	BB_N36	bppB	24572	24997	+	1.05383	1.00318	0.490448	0.498344	0.230243	0.201968	BppB	similar to GP:1373136 percent identity: 98.58; identified by sequence similarity; putative
plasmid_cp32-9	BB_N37	bppC	25003	25779	-	2.15331	0.588162			1.05893	0.765168
plasmid_cp32-9	BB_N38	erpP	26210	26770	+	1.43526	1.16843	1.06096	1.05336	0.737881	0.591686	ErpP	similar to GP:1699016 percent identity: 89.66; identified by sequence similarity; putative
plasmid_cp32-9	BB_N39	erpQ	26798	27829	+	1.62796	1.10481	0.889717	0.827921	1.39921	0.783029	ErpQ	similar to GP:1699017 percent identity: 81.90; identified by sequence similarity; putative
plasmid_cp32-9	BB_N41		28026	28544	+	1.22752	1.43005	1.08253	1.74635	1.15094	0.937445	hypothetical protein	hypothetical protein; identified by Glimmer2; putative
plasmid_cp32-9	BB_N42		28850	29302	+	1.02102	0.882711			0.620161	1.36339	hypothetical protein	hypothetical protein; identified by Glimmer2; putative
plasmid_cp32-9	BB_N43		29299	30651	+	1.7161	1.53005	0.881367	0.92348	1.05446	1.05364	phage terminase large subunit	similar to GP:2444105 percent identity: 49.86; identified by sequence similarity; putative
plasmid_cp9	BBC02		1282	1839	+	1.31002	1.27237	0.471119	0.534645	0.824929	0.933039	hypothetical protein	similar to GB:U03641 PID:458217 percent identity: 61.96; identified by sequence similarity; putative
plasmid_cp9	BBC03		1892	2452	+	1.42512	1.27839	0.57334	0.734318	0.931279	1.20231	hypothetical protein	similar to GB:U03641 PID:458218 percent identity: 73.12; identified by sequence similarity; putative
plasmid_cp9	BBC04		2590	2700	-	1.508	3.38277	0.387876	0.576922	0.90477	0.91608	hypothetical protein	hypothetical protein; identified by Glimmer; putative
plasmid_cp9	BBC05		2804	3712	+	1.66925	1.35435	0.640669	0.758842	1.11261	1.44672	hypothetical protein	similar to PID:1143396 PID:1209858 percent identity: 69.57; identified by sequence similarity; putative
plasmid_cp9	BBC06		3853	4377	-	1.53131	1.24676	0.713699	0.707192	0.968986	1.22949	exported protein A (eppA)	similar to GB:L16625 PID:457185 GB:AE000791 percent identity: 100.00; identified by sequence similarity; putative
plasmid_cp9	BBC07		4504	4788	-	0.996645	1.01765	0.685833	0.754921	0.109438	0.133851	hypothetical protein	hypothetical protein; identified by Glimmer; putative
plasmid_cp9	BBC08		5534	5980	+	1.51228	1.27703	0.658049	0.79169	0.708024	0.907545	hypothetical protein	similar to GB:U03641 PID:458212 percent identity: 63.89; identified by sequence similarity; putative
plasmid_cp9	BBC10		6281	6808	-	1.41249	1.51392	0.556876	0.792682	0.897169	1.22933	rev protein (rev)	similar to GP:2121279 percent identity: 41.40; identified by sequence similarity; putative
plasmid_cp9	BBC11		6974	7771	+	1.79576	1.49977	0.64418	0.807304	1.14418	1.33167	hypothetical protein	similar to GB:U03641 PID:458213 percent identity: 85.11; identified by sequence similarity; putative
plasmid_cp9	BBC12		7911	9203	-	1.9303	1.35453	0.573422	0.660778	0.914968	1.13652	hypothetical protein	similar to GB:U03641 PID:458214 PID:458222 PID:1143402 PID:1174346 percent identity: 79.59; identified by sequence similarity; putative
plasmid_lp17	BB_D01		330	803	+	1.66179	1.09252	1.45454	0.947332	1.59141	1.83595	hypothetical protein
plasmid_lp17	BB_D03		1115	1310	+	1.46705	1.21491	0.926594	1.68132	1.70606	1.85032		conserved hypothetical protein; this gene contains a frame shift which may be the result of a sequencing error
plasmid_lp17	BB_D04		1410	1766	+	2.18385	1.68531	2.4781	1.9519	0.676539	3.1756	hypothetical protein
plasmid_lp17	BB_D05a		3016	3605	+	1.37177	1.14584	1.00827	1.28975	1.61401	2.35657		identified by similarity to EGAD:112356; conserved hypothetical protein
plasmid_lp17	BB_D0027		3652	3819	+	1.3355	1.23722	0.963631	1.17832	1.38922	1.71152	hypothetical protein	identified by glimmer; putative
plasmid_lp17	BB_D09		5056	5739	+	1.4044	1.33169	0.987722	0.99187	0.726788	0.890832	hypothetical protein
plasmid_lp17	BB_D10		5874	6452	-	0.762013	1.29763	1.5161	2.2736	1.28663	3.03222	protein BBD10
plasmid_lp17	BB_D15		9591	9980	-	1.0822	1.36525	1.212	1.87534	1.92005	2.27178	protein BBD15
plasmid_lp17	BB_D20		12248	12976	+	1.6126	1.43591	1.2262	1.63456	1.71933	2.71238		conserved hypothetical protein; this gene contains a premature stop which may be the result of a sequencing error
plasmid_lp17	BB_D23		14779	15726	+	1.12227	1.28322	0.916636	1.33406	0.851688	1.2855		conserved hypothetical protein; this gene contains a premature stop which may be the result of a sequencing error
plasmid_lp17	BB_D0031		15718	15879	-	1.58169	1.32323	1.5288	1.41567	1.79238	2.93481	hypothetical protein	identified by glimmer; putative
plasmid_lp17	BB_D24		15889	16119	-	0.96395	2.92803	1.105	1.74269	1.45674	1.38252	hypothetical protein
plasmid_lp21	BB_U01		253	618	+	1.38094	1.37804	0.891364	0.931332	1.62933	2.2236	hypothetical protein
plasmid_lp21	BB_U02		746	1114	+	1.342	1.24164	0.666568	0.822625	0.786915	1.06031	hypothetical protein
plasmid_lp21	BB_U05		2868	3656	+	0.851929	1.09914	0.557572	2.04606	1.22845	1.40213	PF-32 protein	identified by match to protein family HMM PF01656
plasmid_lp21	BB_U06		14648	15235	+	0.493169	1.28601	0.818571	1.25276	0.575709	1.4665	putative plasmid partition protein	identified by match to protein family HMM PF01672
plasmid_lp21	BB_U08		15791	16084	+	1.12753	1.147	0.509133	1.03418	1.26356	1.53938	SUA5 subfamily protein	identified by match to protein family HMM PF03481
plasmid_lp21	BB_U09		16228	16548	-	1.50367	1.14196	0.685509	0.587185	0.577265	0.769479	TM2 family protein	identified by match to protein family HMM PF05154
plasmid_lp21	BB_U10		16603	16800	+	1.20837	0.981276	0.923022	0.741921	1.59022	1.76145	protein BBC01
plasmid_lp21	BB_U11		16886	17878	+	1.2836	1.14756	0.77303	0.778182	0.704065	1.02579	Sua5/YciO/YrdC/YwlC family protein	identified by match to protein family HMM PF01300; match to protein family HMM PF03481; match to protein family HMM TIGR00057
plasmid_lp21	BB_U12		17918	18365	+	1.27279	1.17318	1.01826	1.05235	1.71345	1.69991		conserved hypothetical protein, authentic frameshift; this gene contains a frame shift which is not the result of sequencing error; identified by similarity to EGAD:19910
plasmid_lp25	BB_E02		323	4156	-	1.34314	1.2239	1.17682	1.17654	1.26638	1.52511
plasmid_lp25	BB_E05		5377	5737	+	1.90834	3.0213	1.73587	1.76005	2.1311	1.66024
plasmid_lp25	BB_E09		6898	7761	+	1.41875	1.21781	1.18342	1.3982	1.44411	1.84843	protein p23	similar to GB:L31616 PID:520778 GB:AE000785 GB:AE000788 percent identity: 85.00; identified by sequence similarity; putative
plasmid_lp25	BB_E16		9567	10187	-	1.5526	1.66921	1.3571	1.55587	1.50598	2.03417	hypothetical protein	hypothetical protein; identified by Glimmer; putative
plasmid_lp25	BB_E17		10200	10694	-			0.58942	1.51185	0.930242	1.46078	hypothetical protein	hypothetical protein; identified by Glimmer; putative
plasmid_lp25	BB_E18		11498	12079	-	1.14789	1.47196	1.15199	1.55898	1.23552	1.33286	hypothetical protein	similar to PID:1143400 percent identity: 51.91; identified by sequence similarity; putative
plasmid_lp25	BB_E22		15042	15545	-	1.77025	1.27326	1.59105	1.1274	1.03172	1.40667	pyrazinamidase/nicotinamidase PncA	similar to GP:1399892 percent identity: 31.76; identified by sequence similarity; putative
plasmid_lp25	BB_E29		19697	20886	+	1.26946	1.16234	0.435769	0.432862	0.146468	0.190356		This region contains an authentic frame shift and is not the result of a sequencing artifact.
plasmid_lp25	BB_E29a		21110	21479	+	1.22302	1.07889	0.450621	0.440766	0.65819	0.649234
plasmid_lp28-1	BB_F001		1	166	+	1.18428	1.36937	0.699603	0.836472	0.84164	1.02015		conserved hypothetical protein, pseudogene; this gene contains a frame shift which may be the result of a sequencing error; identified by similarity to EGAD:112412
plasmid_lp28-1	BB_F01		467	1465	+	1.36987	1.35883	0.769065	0.688969			hypothetical protein	identified by glimmer; putative
plasmid_lp28-1	BB_F02		1720	2076	+	1.02626	1.07019	0.531078	0.763883	0.926244	1.86216	hypothetical protein
plasmid_lp28-1	BB_F03		2098	2619	-	1.121	0.998451	0.667983	0.841576	2.62584	2.98317	RepU	identified by match to protein family HMM PF02524
plasmid_lp28-1	BB_F05		2777	3076	+	1.06357	1.00653	0.574481	0.945903	0.848991	2.12994		conserved hypothetical protein; this gene contains a premature stop which may be the result of a sequencing error
plasmid_lp28-1	BB_F08		3682	3849	-	1.05689	1.36678	1.583	0.817058	0.993332	1.43213	hypothetical protein
plasmid_lp28-1	BB_F09		3962	4182	+			0.237036	0.39627				hypothetical protein, paralogous family 71, authentic frameshift; this gene contains a frame shift which may be the result of a sequencing error; identified by glimmer; putative
plasmid_lp28-1	BB_F0034		4278	4493	-	1.44197	1.0344	0.740302	1.05372	1.28261	1.78076	hypothetical protein	identified by glimmer; putative
plasmid_lp28-1	BB_F10		4488	4985	+	1.04222	1.32873	0.873561	0.963718	0.940534	0.806702		conserved hypothetical protein; this gene contains a frame shift which may be the result of a sequencing error
plasmid_lp28-1	BB_F13		6632	7381	-	0.964493	1.11187	0.826128	0.990611	0.908389	1.24971		identified by match to protein family HMM PF01656; conserved hypothetical protein
plasmid_lp28-1	BB_F14		7354	7869	-	0.964299	2.98206			0.405924	0.442659	hypothetical protein	identified by match to protein family HMM PF02890
plasmid_lp28-1	BB_F16		8389	8610	+	1.10863	1.05469	1.43394	1.20525	1.28059	1.39172		conserved hypothetical protein; this gene contains a premature stop which may be the result of a sequencing error
plasmid_lp28-1	BB_F17		8772	9029	+	1.09315	1.14148	0.886739	1.05001	1.26707	1.74064	putative transmembrane protein
plasmid_lp28-1	BB_F18		9561	10052	+	1.12593	0.945235	0.966203	0.980868	0.438667	0.672342		conserved hypothetical protein; this gene contains a frame shift which may be the result of a sequencing error
plasmid_lp28-1	BB_F19		10033	10559	-	1.09418	1.1574	1.0796	1.13686	1.08871	1.40226		transposase-like protein, authentic frameshift; this gene contains a premature stop which may be the result of a sequencing error; identified by similarity to GP:2228714
plasmid_lp28-1	BB_F20		10698	10895	-	1.30115	1.12313	1.03135	1.25674	1.15731	1.49293	BBF20
plasmid_lp28-1	BB_F19a		10916	11200	+	1.01217	1.31763	1.15706	1.16781	1.17849	0.769806		identified by similarity to EGAD:112589; conserved hypothetical protein
plasmid_lp28-1	BB_F25		13769	14329	-	1.58826	1.21729			1.11629	0.973851	hypothetical protein	identified by match to protein family HMM PF02890
plasmid_lp28-1	BB_F26a		15663	16209	-	1.92423	0.0445688	0.507933	0.392307				conserved hypothetical protein, pseudogene; this gene contains a frame shift which may be the result of a sequencing error; identified by similarity to EGAD:112402
plasmid_lp28-1	BB_F30		17167	17415	-	1.19119	0.706575	0.90971	0.401223	0.505169	1.28913		conserved hypothetical protein; this region contains one or more premature stops and/or frameshifts
plasmid_lp28-1	BB_F32		18427	26698	-	1.9663	1.2789	0.889682	0.788805	0.877903	1.24254		vls recombination cassettes Vls2-Vls16, authentic frameshift; this gene contains a frame shift which is not the result of sequencing error; identified by similarity to GP:2039282
plasmid_lp28-2	BB_G01		116	1009	+	1.80543	1.23252	1.37667	1.81556	1.41523	2.14563	hypothetical protein	hypothetical protein; identified by Glimmer; putative
plasmid_lp28-2	BB_G02		1047	1928	+	0.97339	1.12533	0.869211	0.672086	0.127076	0.121873	hypothetical protein	similar to PIR:A64689 percent identity: 35.78; identified by sequence similarity; putative
plasmid_lp28-2	BB_G03		2104	2495	+	1.13618	0.878254	1.74925	1.23682	1.17261	1.86951		This region contains an authentic frame shift and is not the result of a sequencing artifact.
plasmid_lp28-2	BB_G05		2891	4056	-	1.73034	1.69292	1.643	1.3875	1.47505	1.99768		This region contains an authentic frame shift and is not the result of a sequencing artifact.
plasmid_lp28-2	BB_G10		7483	10779	-	1.48428	1.55061	1.47628	1.66717	1.63239	1.93052
plasmid_lp28-2	BB_G13		11501	12319	-	1.15081	1.70519	1.23437	1.38551	1.01905	1.41174	hypothetical protein	hypothetical protein; identified by Glimmer; putative
plasmid_lp28-2	BB_G14		12309	12752	-	1.02231	0.681402	1.42365	1.48263	0.982169	1.85882	hypothetical protein	hypothetical protein; identified by Glimmer; putative
plasmid_lp28-2	BB_G15		12749	13141	-	1.8606	1.40915	1.25591	1.60813	1.58867	2.03174	hypothetical protein	hypothetical protein; identified by Glimmer; putative
plasmid_lp28-2	BB_G16		13157	13495	-	0.828656	6.1505	0.806476	2.75841	2.01212	0.91914	hypothetical protein	hypothetical protein; identified by Glimmer; putative
plasmid_lp28-2	BB_G17		13508	14341	-	2.36231	1.11884	1.37008	1.07675	0.636406	1.43268	hypothetical protein	hypothetical protein; identified by Glimmer; putative
plasmid_lp28-2	BB_G18		14376	14885	-	2.51267	0.848725	0.912167	1.45988	0.744193	1.04468	hypothetical protein	hypothetical protein; identified by Glimmer; putative
plasmid_lp28-2	BB_G20		15457	16482	-	1.65929	1.15652	1.48043	1.61995	1.58594	2.63004	hypothetical protein	hypothetical protein; identified by Glimmer; putative
plasmid_lp28-2	BB_G21		16494	17684	-	1.2203	0.924931	0.878921	1.10028	0.341409	0.690152	hypothetical protein	hypothetical protein; identified by Glimmer; putative
plasmid_lp28-2	BB_G22		18030	18827	-	1.26259	1.22101	1.57651	1.28903	1.10257	1.34736	hypothetical protein	hypothetical protein; identified by Glimmer; putative
plasmid_lp28-2	BB_G23		18837	19619	-	1.40767	1.43417	1.39767	1.23292	1.81874	2.29391	hypothetical protein	hypothetical protein; identified by Glimmer; putative
plasmid_lp28-2	BB_G24		19620	22259	-	1.31726	1.15391	1.62661	1.889	1.64851	1.87554	hypothetical protein	hypothetical protein; identified by Glimmer; putative
plasmid_lp28-2	BB_G25		22273	22659	-	1.81608	1.45605	0.786953	1.54038	1.51756	1.7636	hypothetical protein	similar to GB:L31420 PID:1209834 PID:1209840 PID:1209846 PID:1209854 percent identity: 26.17; identified by sequence similarity; putative
plasmid_lp28-2	BB_G27		23033	23725	-	1.37269	1.3226	1.49524	1.43452	1.63592	1.42758	hypothetical protein	similar to GP:1373116 percent identity: 27.13; identified by sequence similarity; putative
plasmid_lp28-2	BB_G28		23722	24108	-	0.796478	1.84708	1.57575	0.997391	0.625799	1.04101	hypothetical protein	hypothetical protein; identified by Glimmer; putative
plasmid_lp28-2	BB_G29		24489	25955	+	1.55077	1.33601	1.39309	1.35044	1.44121	1.92438	hypothetical protein	similar to GP:1655797 percent identity: 36.92; identified by sequence similarity; putative
plasmid_lp28-2	BB_G30		25980	26390	+	1.78285	2.20548	2.31015	3.46453	2.0403	5.35618	hypothetical protein	hypothetical protein; identified by Glimmer; putative
plasmid_lp28-2	BB_G31		26570	27085	+	3.79593	1.88329	3.06548	0.994484	0.358168	1.70424	hypothetical protein	similar to GB:U03641 PID:458217 percent identity: 39.86; identified by sequence similarity; putative
plasmid_lp28-2	BB_G32		27113	27940	+	1.76204	1.4385	1.15457	1.28224	1.30064	1.6509	replicative DNA helicase	similar to GB:D26185 SP:P37469 PID:467330 GB:AL009126 percent identity: 33.60; identified by sequence similarity; putative
plasmid_lp28-2	BB_G33		28031	28831	+			1.25252	0.73876	5.0378	4.81023	hypothetical protein	similar to PID:1209847 PID:1209855 GB:AE000786 percent identity: 77.38; identified by sequence similarity; putative
plasmid_lp28-2	BB_G34		28854	29618	-	1.89822	0.762562	1.18359	1.77553	0.55743	1.14728	hypothetical protein	hypothetical protein; identified by Glimmer; putative
plasmid_lp28-3	BB_H02		391	858	+	1.24596	1.19593	1.62711	1.68034	1.3377	2.03465	hypothetical protein	similar to GP:1655790 percent identity: 97.44; identified by sequence similarity; putative
plasmid_lp28-3	BB_H04		1045	1368	+	1.17145	1.26504	1.80375	2.08253	1.72426	1.45696	hypothetical protein	similar to PID:1142590 GB:AE000793 GB:AE000784 percent identity: 38.46; identified by sequence similarity; putative
plasmid_lp28-3	BB_H06		2260	2970	-	1.12722	1.05674	0.772693	1.0959	1.75842	1.86929	hypothetical protein	hypothetical protein; identified by Glimmer; putative
plasmid_lp28-3	BB_H07		3083	3514	-	0.976084	0.923515	0.727752	1.11514	0.612566	1.24676		This region contains an authentic frame shift and is not the result of a sequencing artifact.
plasmid_lp28-3	BB_H09		3892	7728	-	1.29415	1.11205	0.950892	0.971373	1.10174	1.51955	hypothetical protein	hypothetical protein; identified by Glimmer; putative
plasmid_lp28-3	BB_H09a		8018	8431	+	1.30173	0.838141	1.03	1.17696	1.5287	1.61355	hypothetical protein
plasmid_lp28-3	BB_H0042		9081	9236	+	1.36767	1.14568	1.48548	1.12762	3.67264	4.42945	hypothetical protein
plasmid_lp28-3	BB_H13		9848	10516	-	0.951914	0.799343	1.17347	0.438651	0.460711	0.816778	hypothetical protein	similar to PID:1209835 percent identity: 70.30; identified by sequence similarity; putative
plasmid_lp28-3	BB_H17		11837	12028	+	0.863342	3.07525	1.20673	1.33204	0.783714	1.93147	hypothetical protein	hypothetical protein; identified by Glimmer; putative
plasmid_lp28-3	BB_H18		12111	13220	+	1.16922	0.964978	0.801399	0.802122	0.716792	0.813158
plasmid_lp28-3	BB_H20		13837	14596	-	1.23166	1.09067	1.01504	0.866745	0.939607	1.12145		This region contains an authentic frame shift and is not the result of a sequencing artifact.
plasmid_lp28-3	BB_H30		20412	20871	-	1.1215	1.22519	0.872754	1.14959	1.03115	1.31946		This region contains an authentic frame shift and is not the result of a sequencing artifact.
plasmid_lp28-3	BB_H32		21470	22219	+	1.94601	2.72711	0.917072	0.809724	0.69007	0.546957	antigen, P35, putative	similar to GP:1553115 percent identity: 31.36; identified by sequence similarity; putative
plasmid_lp28-3	BB_H33		22678	22953	+	1.39458	1.66795	1.0789	1.00854	1.16034	1.5263	hypothetical protein	hypothetical protein; identified by Glimmer; putative
plasmid_lp28-3	BB_H37		25433	26371	-	0.96933	0.719389	1.22985	0.75555	0.832017	1.33375	hypothetical protein	hypothetical protein; identified by Glimmer; putative
plasmid_lp28-3	BB_H41		27625	28197	-	1.0567	2.42292	1.02356	3.66549	1.1319	1.10622	hypothetical protein	similar to GP:2239281 percent identity: 61.18; identified by sequence similarity; putative
plasmid_lp28-4	BB_I01		174	608	+	1.27272	1.35858	0.815203	0.906991	0.87035	1.16625	hypothetical protein	hypothetical protein; identified by Glimmer; putative
plasmid_lp28-4	BB_I02		736	1104	+	1.33532	1.25677	0.65112	0.823675	0.793023	1.04553	hypothetical protein	similar to GP:1655791 percent identity: 66.67; identified by sequence similarity; putative
plasmid_lp28-4	BB_I39		24223	25089	-	1.0907	0.879845	0.993057	0.987793	0.508357	0.661096	hypothetical protein	hypothetical protein; identified by Glimmer; putative
plasmid_lp28-4	BB_I42		26360	26914	+	1.67323	0.957601	1.74209	1.13597	1.43665	1.89953	hypothetical protein	similar to GB:L31615 GB:L31418 PID:520783 PID:551742 percent identity: 89.02; identified by sequence similarity; putative
plasmid_lp36	BB_K01		188	1081	+	1.11459	1.13064	1.25165	1.29722	1.36536	1.7997	hypothetical protein	hypothetical protein; identified by Glimmer; putative
plasmid_lp36	BB_K02a		1210	3595	-	1.10674	0.998658	1.06516	1.18728	1.89545	2.1708
plasmid_lp36	BB_K07		5288	6040	-	1.42254	1.01568	1.05128	1.04311	1.04509	1.42044	hypothetical protein	hypothetical protein; identified by Glimmer; putative
plasmid_lp36	BB_K09		6366	6650	+			0.581815	1.85751			hypothetical protein	hypothetical protein; identified by Glimmer; putative
plasmid_lp36	BB_K12		7335	8033	+	1.32822	1.10336	1.08524	1.13827	1.24523	1.5615
plasmid_lp36	BB_K13		8164	8859	-	1.08099	1.09142	1.49921	1.35769	2.09823	2.26959	hypothetical protein	similar to PID:1652934 percent identity: 23.20; identified by sequence similarity; putative
plasmid_lp36	BB_K15		9373	9999	+	1.12354	1.22768	1.08843	1.19124	1.52159	1.79723	antigen, P35, putative	similar to GP:1553115 percent identity: 27.57; identified by sequence similarity; putative
plasmid_lp36	BB_K17		10301	11947	+	1.09194	1.04915	1.30816	1.20362	1.29739	1.47423	adenine deaminase	similar to GB:D37799 SP:P39761 GB:X83795 PID:633167 PID:1065989 percent identity: 34.43; identified by sequence similarity; putative
plasmid_lp36	BB_K19		12602	13237	+	1.37538	1.03705	1.29842	1.33286	1.40547	1.33993	hypothetical protein	hypothetical protein; identified by Glimmer; putative
plasmid_lp36	BB_K55		17880	18422	+	1.17256	1.41853	1.0934	1.91728	1.30052	1.4733
plasmid_lp36	BB_K56		18973	19173	+	1.45057	0.928294	1.19038	1.15343	1.1625	1.52081
plasmid_lp36	BB_K32		20389	21453	+	1.27358	1.18724	0.672917	0.826856	0.509573	0.568825	fibronectin-binding protein	similar to GP:2459607 percent identity: 95.17; identified by sequence similarity; putative
plasmid_lp36	BB_K33		21720	21893	+			0.900428	1.85751			hypothetical protein	hypothetical protein; identified by Glimmer; putative
plasmid_lp36	BB_K34		21912	22133	+	1.17809	1.14106	1.65027	1.1679	1.28112	1.64142	hypothetical protein	hypothetical protein; identified by Glimmer; putative
plasmid_lp36	BB_K35		22294	22467	+	1.18038	1.1727	0.935496	1.086	1.23956	1.51143	hypothetical protein	hypothetical protein; identified by Glimmer; putative
plasmid_lp36	BB_K37		23073	23657	-	0.960188	1.21992	1.20103	0.669442	0.771678	1.64677		This region contains an authentic frame shift and is not the result of a sequencing artifact.
plasmid_lp36	BB_K0058		24067	24243	+	1.30583	0.629128	2.22903	0.694349	0.416212	0.574986	hypothetical protein
plasmid_lp36	BB_K39		24293	24670	+	1.19695	1.01906	1.10638	2.00949	1.2754	1.87069
plasmid_lp36	BB_K40		25103	25657	+	1.19897	1.25236	1.28902	1.30252	1.72395	1.8192	hypothetical protein	similar to GP:2182758 percent identity: 33.09; identified by sequence similarity; putative
plasmid_lp36	BB_K41		25813	26358	-	1.1531	1.1956	1.20997	1.21616	1.37517	0.966176	hypothetical protein	hypothetical protein; identified by Glimmer; putative
plasmid_lp36	BB_K42a		26916	27081	+	1.14442	1.11462	1.18597	1.16529	1.3387	1.27293
plasmid_lp36	BB_K45		27383	28288	-	1.17499	1.16961	0.889937	0.945367	1.57291	2.18066	immunogenic protein P37	similar to GP:2459605 percent identity: 50.53; identified by sequence similarity; putative
plasmid_lp36	BB_K46		28391	29212	-	1.20752	1.37552	1.27376	1.33926	2.2305	1.57452		This region contains an authentic frame shift and is not the result of a sequencing artifact.
plasmid_lp36	BB_K47		29477	30463	-	1.02697	1.11945	1.11036	1.09699	1.16148	1.5838	hypothetical protein	hypothetical protein; identified by Glimmer; putative
plasmid_lp36	BB_K48		30719	31585	-	1.14128	1.1298	0.764362	0.835681	0.257141	0.267422	immunogenic protein P37	similar to GP:2459605 percent identity: 48.59; identified by sequence similarity; putative
plasmid_lp36	BB_K49		31827	32822	-	1.17203	1.19612	0.836506	0.914671	0.7476	1.05474	hypothetical protein	hypothetical protein; identified by Glimmer; putative
plasmid_lp36	BB_K50		33081	34079	-	1.12996	1.04339	1.07442	1.21986	1.37567	1.47738	immunogenic protein P37	similar to GP:2459605 percent identity: 97.59; identified by sequence similarity; putative
plasmid_lp36	BB_K52		34595	35443	-	1.19716	1.02732	0.791325	0.775478	0.210276	0.260365	protein p23	similar to GB:L31616 PID:520778 GB:AE000785 GB:AE000788 percent identity: 97.47; identified by sequence similarity; putative
plasmid_lp36	BB_K53		35868	36422	+	1.54975	1.03143	1.52658	1.13422	1.31641	1.76796	outer membrane protein	similar to GB:L31615 GB:L31418 PID:520783 PID:551742 percent identity: 87.73; identified by sequence similarity; putative
plasmid_lp38	BB_J02a		1475	2370	+	1.56903	1.05451	1.14492	1.2209	1.72511	1.88001
plasmid_lp38	BB_J05		2765	3828	-	1.26649	1.07763	1.27839	1.25442	1.53321	1.84571		This region contains an authentic frame shift and is not the result of a sequencing artifact.
plasmid_lp38	BB_J08		4576	5496	+	1.14755	0.994346	1.83192	1.27629	1.04013	1.66973	hypothetical protein	hypothetical protein; identified by Glimmer; putative
plasmid_lp38	BB_J09		6089	6862	+	0.867907	1.06352	1.2124	1.39716	2.23505	2.02638	outer surface protein D	similar to percent identity: 99.61; identified by sequence similarity; putative
plasmid_lp38	BB_J11		7780	7965	-	1.31352	1.19905	0.826622	1.09259	0.788557	0.810264	hypothetical protein	hypothetical protein; identified by Glimmer; putative
plasmid_lp38	BB_J13		8877	9155	-	1.06342	1.24983	1.5604	1.15149	2.31151	2.09071	hypothetical protein	hypothetical protein; identified by Glimmer; putative
plasmid_lp38	BB_J15a		9450	10150	+	1.05452	1.10483	1.29741	1.21899	1.47338	1.78247
plasmid_lp38	BB_J18		11862	12452	-			0.736965	1.01049	0.845674	1.13616	hypothetical protein	similar to GB:U03641 PID:458217 percent identity: 39.38; identified by sequence similarity; putative
plasmid_lp38	BB_J0056		13577	13738	+	0.720598	1.82515	2.8121	1.56031	1.01481	1.64337	hypothetical protein
plasmid_lp38	BB_J20		13772	13936	-	1.01329	0.937718	0.870926	1.73918	0.89715	0.627593
plasmid_lp38	BB_J21a		15484	15976	-	0.931474	1.27791	2.13263	1.34822	1.7753	1.80467
plasmid_lp38	BB_J23		16520	17329	+	1.04155	0.743185	1.62255	1.46808	1.32665	1.67768	hypothetical protein	hypothetical protein; identified by Glimmer; putative
plasmid_lp38	BB_J24		17388	18170	+	1.10676	1.11091	1.24367	1.02173	0.790262	1.1702	hypothetical protein	hypothetical protein; identified by Glimmer; putative
plasmid_lp38	BB_J27		20001	21230	+	0.979595	1.02154	1.21133	1.1777	1.09325	1.51097	efflux ABC transporter permease	hypothetical protein; identified by Glimmer; putative
plasmid_lp38	BB_J28		21223	21948	+	1.10674	0.851718	1.93454	1.49759	0.475554	0.789827	hypothetical protein	hypothetical protein; identified by Glimmer; putative
plasmid_lp38	BB_J29		22043	23008	+	0.967007	0.94453	0.982993	1.01526	0.700467	0.741779	hypothetical protein	hypothetical protein; identified by Glimmer; putative
plasmid_lp38	BB_J31		23366	24088	+	1.2432	1.0506	1.10987	1.12764	1.98365	2.22931	hypothetical protein	hypothetical protein; identified by Glimmer; putative
plasmid_lp38	BB_J34		25337	26407	-	1.41021	1.02497	1.30473	1.14051	1.50978	1.67209	hypothetical protein	hypothetical protein; identified by Glimmer; putative
plasmid_lp38	BB_J36		26995	28053	-	1.05927	1.10889	1.05367	1.24194	0.957056	0.991164	hypothetical protein	hypothetical protein; identified by Glimmer; putative
plasmid_lp38	BB_J37		28278	28433	-	1.32238	1.17019	1.26365	1.26195	1.7612	2.08239	hypothetical protein	hypothetical protein; identified by Glimmer; putative
plasmid_lp38	BB_J41		29905	30771	-	1.04978	0.901891	0.984289	0.976709	0.451855	0.656344	antigen P35	similar to GP:1553115 percent identity: 25.93; identified by sequence similarity; putative
plasmid_lp38	BB_J43		31220	32140	+	0.973977	0.957634	0.985662	1.01894	0.712722	0.742054	hypothetical protein	hypothetical protein; identified by Glimmer; putative
plasmid_lp38	BB_J45		32498	33220	+	1.35864	1.23108	0.88199	1.05759	0.795349	0.906338	hypothetical protein	hypothetical protein; identified by Glimmer; putative
plasmid_lp38	BB_J46		34372	34668	-	0.862649	1.20163	0.983873	1.16216	1.5723	2.04188	hypothetical protein	hypothetical protein; identified by Glimmer; putative
plasmid_lp38	BB_J47		34905	35591	-	1.47563	1.41162	1.3897	0.992258	1.22582	0.982371	hypothetical protein	hypothetical protein; identified by Glimmer; putative
plasmid_lp38	BB_J48		35634	36248	-	1.33558	0.688666	1.30735	1.18635	1.51429	1.9477	hypothetical protein	hypothetical protein; identified by Glimmer; putative
plasmid_lp38	BB_J50		36502	36966	+	0.867008	0.702372	1.4245	1.52204	1.2746	1.64915		This region contains an authentic point mutation, causing a premature stop, and is not the result of a sequencing artifact.
plasmid_lp38	BB_J51		37417	38522	-	0.939542	1.17039	1.05482	1.06362	0.805949	0.959872		This region contains an authentic frame shift and is not the result of a sequencing artifact.
plasmid_lp5	BB_T01		264	638	+	1.62515	1.55141	1.0797	1.13194	2.00578	3.02749	hypothetical protein	hypothetical protein; identified by Glimmer2; putative
plasmid_lp5	BB_T02		744	1097	+	1.69728	1.31827	1.17979	1.13456	1.39397	3.07838	hypothetical protein	similar to GP:1142590 percent identity: 94.44; identified by sequence similarity; putative
plasmid_lp5	BB_T03		1208	1576	+	2.16781	1.57329	0.924941	1.33447	1.46522	2.46988	hypothetical protein	hypothetical protein; identified by Glimmer2; putative
plasmid_lp5	BB_T04		2148	3254	+	1.17258	1.12415	1.08795	0.913178	1.69454	1.76406	hypothetical protein	similar to PID:1174341 PID:1174349 GB:AE001584 percent identity: 82.63; identified by sequence similarity; putative
plasmid_lp5	BB_T06		3340	4332	+	1.22312	1.17963	0.783723	0.793711	0.660465	1.18472	Sua5/YciO/YrdC/YwlC family protein	similar to SP:P39153 PID:556881 GB:AL009126 percent identity: 57.36; identified by sequence similarity; putative
plasmid_lp5	BB_T07		4388	4819	+	1.12837	1.18721	1.08382	1.03845	1.69641	1.78335	outer membrane protein	similar to GB:L31615 GB:L31418 PID:520783 PID:551742 percent identity: 61.90; identified by sequence similarity; putative
plasmid_lp54	BB_A01		652	1137	+	1.05301	1.05893	1.20025	1.55756	1.08627	1.63356		outer membrane protein P13; this gene contains a frame shift which may be the result of a sequencing error; identified by match to protein family HMM PF05628
plasmid_lp54	BB_A03		1461	1970	+					1.5747	4.56961	outer membrane protein
plasmid_lp54	BB_A04		2045	2893	-	0.828251	0.77633	1.40217	0.92745	0.760501	1.13316	S2 antigen
plasmid_lp54	BB_A05		3003	4256	-	1.29787	0.953399	3.1418	1.95304	0.688367	0.957345	S1 antigen
plasmid_lp54	BB_A09		5646	6518	+	0.988908	1.00234	1.20586	1.11017	1.46775	1.42112	hypothetical protein	identified by match to protein family HMM PF03434
plasmid_lp54	BB_A10		6521	7147	+	0.866838	0.945318	1.292	1.06042	1.28598	1.43515	hypothetical protein	identified by match to protein family HMM PF05246
plasmid_lp54	BB_A11		7209	8243	+	0.816965	0.898156	1.04082	1.06908	1.33683	1.577	hypothetical protein	identified by match to protein family HMM PF05085
plasmid_lp54	BB_A13		8442	8867	+	0.56542	1.24988	0.753811	1.04585	1.09901	0.781761	hypothetical protein
plasmid_lp54	BB_A14		8857	9222	+	1.13482	0.67574	0.835168	0.623054	0.169179	0.198		borrelia orf-D family; this gene contains a premature stop which may be the result of a sequencing error; identified by match to protein family HMM PF02999
plasmid_lp54	BB_A16	ospB	10288	11178	+					1.52221	0.531191	outer surface protein B (OspB)	identified by similarity to GB:AAR89540.1; match to protein family HMM PF00820
plasmid_lp54	BB_A23		15370	15801	+	0.730031	0.914519	1.14607	1.15725	1.80218	1.57321	BppB	identified by match to protein family HMM PF03196
plasmid_lp54	BB_A24	dbpA	16001	16576	-	0.673283	0.886488	0.874856	1.19447	0.56686	0.663823	decorin-binding protein A	identified by match to protein family HMM PF02352
plasmid_lp54	BB_A25	dbpB	16696	17259	-	0.529105	1.46975	1.07462	1.13515	1.98401	1.82255	decorin-binding protein B	identified by match to protein family HMM PF02352
plasmid_lp54	BB_A30		18128	18721	+	0.631244	0.978942	1.02031	1.02734	0.940518	0.90147	hypothetical protein
plasmid_lp54	BB_A31		18725	20077	+	0.829906	0.973754	1.35349	0.982476	1.35026	1.34452	putative phage terminase, pbsx family	identified by match to protein family HMM PF03237; match to protein family HMM TIGR01547
plasmid_lp54	BB_A33		21087	21626	+	0.549903	1.40644	0.882006	1.32449	1.38632	1.15814	lipoprotein
plasmid_lp54	BB_A34		21684	23273	-	0.900763	0.892487	1.02284	1.07735	1.19316	1.12907	extracellular solute-binding protein, family 5	identified by match to protein family HMM PF00496
plasmid_lp54	BB_A36		23777	24415	+	0.779079	0.707523	0.90258	1.08949	0.566494	0.508449	lipoprotein
plasmid_lp54	BB_A38		25468	26694	+	0.671849	0.975736	0.859749	1.21641	0.930242	1.24985	putative phage portal protein	identified by match to protein family HMM PF06381
plasmid_lp54	BB_A39		26706	27293	+	0.757168	1.13778	1.25478	1.08181	1.02832	1.0054		conserved hypothetical protein; this gene contains a frame shift which may be the result of a sequencing error; identified by match to protein family HMM PF07094
plasmid_lp54	BB_A40		27390	27998	+	0.73957	0.53845	1.56308	0.787151	1.05951	1.52338	hypothetical protein	identified by match to protein family HMM PF02989
plasmid_lp54	BB_A41		28014	28931	+	0.94698	1.02113	1.13785	1.01035	1.23707	1.36495	hypothetical protein
plasmid_lp54	BB_A42		28935	29387	+	0.80162	0.596084	0.727268	0.648184	0.194761	0.330785	hypothetical protein
plasmid_lp54	BB_A43		29384	29758	+	0.663449	0.629341	0.612901	0.663286	0.396366	0.233034	hypothetical protein
plasmid_lp54	BB_A44		29755	30072	+	0.706912	0.810716	1.21853	0.549575	0.38274	0.548064		conserved hypothetical protein; this gene contains a frame shift which may be the result of a sequencing error
plasmid_lp54	BB_A45		30094	30633	+	0.629949	1.00233	0.864364	0.853982	1.03708	1.11924	hypothetical protein	identified by match to protein family HMM PF05561
plasmid_lp54	BB_A46		30710	31780	+	0.815264	1.04825	1.22345	0.994154	1.3917	1.09159	hypothetical protein	identified by match to protein family HMM PF05619
plasmid_lp54	BB_A49		32742	32960	+	0.913926	1.17586	1.44848	0.989996	1.12934	1.33603	hypothetical protein	identified by match to protein family HMM PF07032
plasmid_lp54	BB_A50		32969	34366	+	0.837498	0.981335	1.15996	1.10087	1.33661	1.57149		conserved hypothetical protein; this gene contains a frame shift which may be the result of a sequencing error
plasmid_lp54	BB_A53		35954	36229	+	0.648371	2.73356	1.99227	0.946355	0.555939	1.13866	Bbs27 protein
plasmid_lp54	BB_A54		36256	36534	+	0.193166	0.292881	3.97573	0.729496	1.13079	0.717574	hypothetical protein
plasmid_lp54	BB_A55		36622	37551	+	0.660571	1.29966	2.5212	1.56031	1.91686	1.44945		conserved hypothetical protein; this gene contains a frame shift which may be the result of a sequencing error; identified by match to protein family HMM PF05113
plasmid_lp54	BB_A56		37541	38110	+	1.06156	0.987442	1.60112	0.896755	1.10321	1.35518		conserved hypothetical protein; this gene contains a frame shift which may be the result of a sequencing error; identified by match to protein family HMM PF05606
plasmid_lp54	BB_A57		38161	39405	-	0.790301	0.790654	1.16974	1.16115	0.994091	1.18097	P45-13
plasmid_lp54	BB_A59		39873	40112	-	0.889966	1.09617	1.92735	1.9609	1.15466	1.12583	hypothetical protein
plasmid_lp54	BB_A60		40212	41045	-	0.841732	0.874354	1.29223	1.07787	1.24924	1.19086	surface lipoprotein P27
plasmid_lp54	BB_A61		41396	42019	-	0.716679	0.958058	0.202494	0.844904	0.880316	0.927751	hypothetical protein
plasmid_lp54	BB_A62	lp6.6	42267	42473	+	0.419123	0.803444					6.6 kDa lipoprotein (Lp6.6 protein)
plasmid_lp54	BB_A64		42624	43532	-	1.02441	0.826909	1.34099	1.22442	1.18937	1.11752	P35 antigen
plasmid_lp54	BB_A65		43685	44533	-	0.791083	0.86233	1.13333	1.17354	1.16218	1.34124	lipoprotein
plasmid_lp54	BB_A66		44712	45947	-	1.08299	1.00339	1.06791	1.23538	1.33847	1.55253	outer surface protein
plasmid_lp54	BB_A68	cspA	46473	47228	-	0.678462	0.974976	0.946853	0.817377	1.28699	1.18028	complement regulator-acquiring surface protein 1 (CRASP-1)
plasmid_lp54	BB_A69		47476	48267	-	1.0277	0.979524	2.34342	1.06307	1.32706	0.760079	putative surface protein
plasmid_lp54	BB_A70		48584	49222	-	0.722793	0.868237	1.28948	1.2597	1.79741	1.89953		conserved hypothetical protein; this gene contains a frame shift which may be the result of a sequencing error
plasmid_lp54	BB_A71		49447	49860	-	0.795085	0.859302	1.69213	0.798181	1.52221	1.61517		conserved hypothetical protein; this gene contains a frame shift which may be the result of a sequencing error
plasmid_lp54	BB_A0078		49853	50077	-	0.473356	1.32088	1.06553	0.967812	0.41368	0.623264	lipoprotein
plasmid_lp54	BB_A73		50286	51176	-	0.946795	0.942184	1.44879	1.07492	0.793494	0.775884	putative antigen P35
plasmid_lp54	BB_A74	osm28	51706	52479	+	1.12165	0.989259	1.4016	1.38265	1.22895	1.27936	outer membrane porin OMS28	identified by match to protein family HMM PF03532
plasmid_lp56	BB_Q01		279	548	+	1.58359	1.10756	1.38233	1.91695	1.79283	0.841053
plasmid_lp56	BB_Q03		856	1407	+	1.41347	1.10356	1.88159	1.20409	1.49237	1.92906	outer membrane protein	similar to GB:L31615 GB:L31418 PID:520783 PID:551742 percent identity: 97.81; identified by sequence similarity; putative
plasmid_lp56	BB_Q11		6586	6800	+	1.95478	0.677878	1.41046	0.891607	0.0563783	0.681696
plasmid_lp56	BB_Q12		6836	7411	+	1.6853	1.34587	0.590957	0.468391	0.267642	0.289463	hypothetical protein	hypothetical protein; identified by Glimmer2; putative
plasmid_lp56	BB_Q13		7433	8392	+	1.51027	1.32517	1.14981	1.12276	1.22455	1.34102	hypothetical protein	similar to GP:1663561 percent identity: 100.00; identified by sequence similarity; putative
plasmid_lp56	BB_Q14		8412	8867	+	2.14186	1.55148	1.28249	0.731118	1.47872	0.673103	hypothetical protein	similar to GP:1663562 percent identity: 100.00; identified by sequence similarity; putative
plasmid_lp56	BB_Q15		8867	9250	+	1.35421	1.50662	0.740405	0.771097	1.19061	1.09082	hypothetical protein	similar to GP:1663563 percent identity: 99.21; identified by sequence similarity; putative
plasmid_lp56	BB_Q16		9238	9627	+	1.20924	1.77821	0.683192	1.19663	0.716336	0.500838		This region contains an authentic frame shift and is not the result of a sequencing artifact; similar to GP:1663564 percent identity: 99.22; identified by sequence similarity; putative;hypothetical protein, paralogous family 108, authentic frameshift
plasmid_lp56	BB_Q17		9624	10190	+	1.82096	1.65094	1.07552	1.27341	1.72023	1.65334	hypothetical protein	similar to GP:1663565 percent identity: 97.98; identified by sequence similarity; putative
plasmid_lp56	BB_Q18		10171	11283	+	1.97329	1.68268	0.783212	1.54196	0.834399	1.88007	hypothetical protein	hypothetical protein; identified by Glimmer2; putative
plasmid_lp56	BB_Q19		11297	11725	+	1.3197	1.40772	0.952972	0.950486	0.777818	0.826298	hypothetical protein	hypothetical protein; identified by Glimmer2; putative
plasmid_lp56	BB_Q20		11741	12196	+	1.00311	0.725059	1.23415	0.495337	0.620161	0.630139	hypothetical protein	hypothetical protein; identified by Glimmer2; putative
plasmid_lp56	BB_Q21		12193	12429	+	1.27223	1.26312	0.981421	1.01357	1.25387	0.857738	hypothetical protein	hypothetical protein; identified by Glimmer2; putative
plasmid_lp56	BB_Q22		12437	13732	+	1.78085	1.87695	1.21571	1.19486	1.23965	1.10686	hypothetical protein	hypothetical protein; identified by Glimmer2; putative
plasmid_lp56	BB_Q24		14442	15392	+	1.47935	1.45376	0.96788	0.995248	1.01529	1.02075	hypothetical protein	hypothetical protein; identified by Glimmer2; putative
plasmid_lp56	BB_Q25		15410	15964	+	1.81291	1.68277	0.790119	1.03817	1.00847	0.876466	hypothetical protein	hypothetical protein; identified by Glimmer2; putative
plasmid_lp56	BB_Q26		15994	16326	+	1.5198	1.0477	1.42902	1.12699	1.09374	0.860392	hypothetical protein	similar to GP:1421734 percent identity: 98.18; identified by sequence similarity; putative
plasmid_lp56	BB_Q27		16323	17198	+	1.71819	1.62513	0.8757	1.10402	0.983127	1.06562	hypothetical protein	similar to GP:1421735 percent identity: 97.59; identified by sequence similarity; putative
plasmid_lp56	BB_Q28		17208	17813	+	1.76093	1.8216	0.901742	1.09887	1.17784	1.10217	hypothetical protein	similar to GP:1421736 percent identity: 94.53; identified by sequence similarity; putative
plasmid_lp56	BB_Q29		17823	18638	+	1.45152	1.2956	0.780343	0.941183	1.04092	1.07108	hypothetical protein	similar to GP:2072096 percent identity: 85.59; identified by sequence similarity; putative
plasmid_lp56	BB_Q30	blyA	18713	18916	+	1.82956	1.73874	0.861842	0.991859	1.02528	0.995587	pore-forming hemolysin	BlyA; similar to GP:1209851 percent identity: 100.00; identified by sequence similarity; putative
plasmid_lp56	BB_Q31	blyB	18920	19267	+	1.00311	1.15322	1.48306	1.78321	1.29801	0.494417	hemolysin accessory protein	BlyB; similar to GP:2072098 percent identity: 99.13; identified by sequence similarity; putative
plasmid_lp56	BB_Q32		19257	19592	+	1.70935	1.56554	0.663952	0.802185	0.568327	0.642177	hypothetical protein	similar to PID:1209827 PID:1209833 PID:1209839 PID:1209853 PID:1209862 percent identity: 100.00; identified by sequence similarity; putative
plasmid_lp56	BB_Q33		19585	19938	+	2.02786	1.67312	0.738123	0.567386	1.03018	1.17674	hypothetical protein	similar to GB:L31420 PID:1209834 PID:1209840 PID:1209846 PID:1209854 percent identity: 100.00; identified by sequence similarity; putative
plasmid_lp56	BB_Q34	bdrW	20043	20738	+	2.11768	2.34305	0.674568	0.505244	0.710366	1.29035	BdrW protein	similar to PID:1209835 percent identity: 92.66; identified by sequence similarity; putative
plasmid_lp56	BB_Q37		21532	22479	-	1.41333	1.4212	1.11951	1.12699	1.29977	1.38526	hypothetical protein	similar to PID:1143396 PID:1209858 percent identity: 86.04; identified by sequence similarity; putative
plasmid_lp56	BB_Q43	bppA	26921	28246	+	1.32233	1.21032	1.23563	1.52048	1.53679	1.55239	BppA	similar to GP:2182759 percent identity: 98.62; identified by sequence similarity; putative
plasmid_lp56	BB_Q44	bppB	28299	28724	+	1.39101	1.682	0.573734	0.499692	0.445273	0.477738	BppB	similar to GP:2182760 percent identity: 97.87; identified by sequence similarity; putative
plasmid_lp56	BB_Q48		31168	31710	+	1.25617	2.20653	1.25178	1.16179	0.199887	0.56808	hypothetical protein	hypothetical protein; identified by Glimmer2; putative
plasmid_lp56	BB_Q49		31892	32458	+	1.67727	1.70985	0.804637	1.01678	0.948839	0.981222	hypothetical protein	hypothetical protein; identified by Glimmer2; putative
plasmid_lp56	BB_Q50		32455	33807	+	1.49375	1.36736	0.373085	0.486187	0.308541	0.35726	hypothetical protein	similar to GP:2444105 percent identity: 49.40; identified by sequence similarity; putative
plasmid_lp56	BB_Q51		33873	35098	+	1.97157	1.68268	0.968117	1.04314	1.04819	1.06917
plasmid_lp56	BB_Q52		35115	35807	+	1.73553	1.70268	1.1779	1.1165	1.01317	1.26586	hypothetical protein	hypothetical protein; identified by Glimmer2; putative
plasmid_lp56	BB_Q53		35819	36385	+	1.79882	2.36135	1.15682	1.6701	0.859128	1.16971	hypothetical protein	hypothetical protein; identified by Glimmer2; putative
plasmid_lp56	BB_Q54		36389	37135	+	2.34235	1.73139	1.11833	1.23235	0.931837	1.74016	hypothetical protein	hypothetical protein; identified by Glimmer2; putative
plasmid_lp56	BB_Q55		36933	37533	-	1.97291	2.10558	1.52913	0.812353	1.43765	1.58251		This region contains a pseudogene, one or more premature stops, and is not the result of a sequencing artifact; similar to GB:AE000787 percent identity: 71.71; identified by sequence similarity; putative;conserved hypothetical protein, pseudogene
plasmid_lp56	BB_Q85		51172	51528	-	2.93828	1.0153	1.43235	1.09447	1.91281	2.27337	hypothetical protein	similar to GP:1142590 percent identity: 100.00; identified by sequence similarity; putative
plasmid_lp56	BB_Q88		52135	52608	-	1.4871	1.4345	1.27514	1.15972	1.7294	2.46338	hypothetical protein	hypothetical protein; identified by Glimmer2; putative
